# Supplementary material for: Genetic Responses of Metabolically Active Limnospira indica Strain PCC 8005 Exposed to γ-Radiation during Its Lifecycle
Source: Microorganisms. 2021 Jul 30;9(8):1626. doi: 10.3390/microorganisms9081626 (PMC8400943; doi:10.3390/microorganisms9081626)
Supplement: Supplementary file 1 [file microorganisms-09-01626-s001.zip › Table_S1.xlsx]

## Sheet: Alignment
Total size
Unsplit sam
	All	fw	rev
P2C1	12244661
P2C2	24326320
P2C3	20740913	8893963	11347030		0.428813	0.547084		0.975897
P2R1	25047108	10408025	13978141		0.415538	0.558074		0.973612
P2R2	25073852	10799420	13560577		0.430704	0.540825		0.97153
P2R3	25034324	10976094	13297490		0.438442	0.53117		0.969612
P6C1	39706988	15981595	22849070		0.402488	0.575442		0.97793
P6C2	24751959	9858499	14224860		0.398292	0.574696		0.972988
P6C3	31074558	12673409	17635518		0.407839	0.567523		0.975361
P6R1	20732815	8827835	11386977		0.42579	0.549225		0.975015
P6R2	26140617	11455152	13728305		0.438213	0.525171		0.963384
P6R3	17273967	7808089	8967137		0.452015	0.519113		0.971128

## Sheet: Raw_counts fw
Gene	P2C1fw	P2C2fw	P2C3fw	P2R1fw	P2R2fw	P2R3fw	P6C1fw	P6C2fw	P6C3fw	P6R1fw	P6R2fw	P6R3fw
fw1	447.486532272	514.054209724	412.076232424	179.32610537	255.566830425	259.390140606	1241.10265966	506.994579028	964.834829748	275.366085042	454.652718956	244.138404201		ARTHRO.5	feature	gene	1395	7298	.	+	.	locus_tag=ARTHROv5_10002
fw2	447.486532272	514.054209724	412.076232424	179.32610537	255.566830425	259.390140606	1241.10265966	506.994579028	964.834829748	275.366085042	454.652718956	244.138404201		ARTHRO.5	feature	CDS	1395	7298	.	+	0	ID=18393421;db_xref=MaGe:18393421;inference=ab initio prediction:AMIGene:2.0;locus_tag=ARTHROv5_10002;note=Evidence 4 : Unknown function but conserved in other organisms;product=conserved protein of unknown function;transl_table=11;translation=MTSTVDNSSLEIANKLIKQGKIQEAVAEYRRGIELTPDLSWHHYYLGEALTQLEDWEEAVSAYRQAISLGSNYLCYYRLGVALVKSERWDDAIEVLNQGRELKPDYYKFYLPLGQALVHQQHWEAAMEAYRKAVALKPGVAEFNLQLGYLLRRHR…
fw3	3.435	6.24	7.05	2.055	4.875	3.235	16.485	26.105	2.455	2.57	2.6	3.045		ARTHRO.5	feature	gene	14262	14462	.	+	.	locus_tag=ARTHROv5_10009
fw4	3.435	6.24	7.05	2.055	4.875	3.235	16.485	26.105	2.455	2.57	2.6	3.045		ARTHRO.5	feature	CDS	14262	14462	.	+	0	ID=18393428;db_xref=MaGe:18393428;inference=ab initio prediction:AMIGene:2.0;locus_tag=ARTHROv5_10009;note=Evidence 5 : Unknown function;product=hypothetical protein;transl_table=11;translation=MGDGFGIALFWGVSKLVSDLVRGNQLLRSRKLEEAVDAYQKTIALQHFIPISQDFSNPARVVVGRL
fw5	14.84	54.8290909091	50.6872727273	11.1018181818	26.4545454545	33.92	87.6690909091	84.1854545455	56.0472727273	30.7236363636	22.7709090909	15.2363636364		ARTHRO.5	feature	gene	14978	15253	.	+	.	locus_tag=ARTHROv5_10011
fw6	14.84	54.8290909091	50.6872727273	11.1018181818	26.4545454545	33.92	87.6690909091	84.1854545455	56.0472727273	30.7236363636	22.7709090909	15.2363636364		ARTHRO.5	feature	CDS	14978	15253	.	+	0	ID=18393430;db_xref=MaGe:18393430;inference=ab initio prediction:AMIGene:2.0;locus_tag=ARTHROv5_10011;note=Evidence 4 : Unknown function but conserved in other organisms;product=conserved hypothetical protein;transl_table=11;translation=MQNIRLTTHIGEDGILKVQMPSEVKNTELEVLVLFQATTPPRQEKATKHPKWPSDFFEKTWGSCADAPIIIDEEGVSAELDDPPEELFATR
fw7	25.5486284289	44.3965087282	34.1521197007	8.93516209476	17.4239401496	28.9251870324	53.8453865337	39.8354114713	50.0847880299	20.2144638404	19.7605985037	10.3965087282		ARTHRO.5	feature	gene	15260	15661	.	+	.	locus_tag=ARTHROv5_10012
fw8	25.5486284289	44.3965087282	34.1521197007	8.93516209476	17.4239401496	28.9251870324	53.8453865337	39.8354114713	50.0847880299	20.2144638404	19.7605985037	10.3965087282		ARTHRO.5	feature	CDS	15260	15661	.	+	0	ID=18393431;db_xref=MaGe:18393431;inference=ab initio prediction:AMIGene:2.0;locus_tag=ARTHROv5_10012;note=Evidence 4 : Unknown function but conserved in other organisms;product=conserved hypothetical protein;transl_table=11;translation=MLYLLDTNVVAIYLNRRSQLLRNKLEAIDPTDIAVCSVVKFELFYGAMRSGNPPQNLARQQEFLDFFVSLPLDDRAAKKAGEIRNNLASLGTPIGPYDLLIAAIAIVNHLILVTHNTREFERVSELRIEDWEV
fw9	40.4921875	57.6484375	76.234375	37.3515625	68.515625	55.1015625	143.8125	96.5546875	82.546875	53.71875	48.1171875	21.4921875		ARTHRO.5	feature	gene	15867	15995	.	+	.	locus_tag=ARTHROv5_10013
fw10	40.4921875	57.6484375	76.234375	37.3515625	68.515625	55.1015625	143.8125	96.5546875	82.546875	53.71875	48.1171875	21.4921875		ARTHRO.5	feature	CDS	15867	15995	.	+	0	ID=18393432;db_xref=MaGe:18393432;inference=ab initio prediction:AMIGene:2.0;locus_tag=ARTHROv5_10013;note=Evidence 4 : Unknown function but conserved in other organisms;product=conserved protein of unknown function;transl_table=11;translation=MRGNQLLPSRQLEEAVDGFQKAIAIPISQDFSNPARVVVGRL
fw11	107.771634615	82.2548076923	63.2355769231	29.0817307692	50.3221153846	50.0072115385	241.175480769	72.8629807692	143.790865385	39.8245192308	72.4591346154	48.6394230769		ARTHRO.5	feature	gene	17487	17903	.	+	.	locus_tag=ARTHROv5_10016
fw12	107.771634615	82.2548076923	63.2355769231	29.0817307692	50.3221153846	50.0072115385	241.175480769	72.8629807692	143.790865385	39.8245192308	72.4591346154	48.6394230769		ARTHRO.5	feature	CDS	17487	17903	.	+	0	ID=18393435;db_xref=MaGe:18393435;inference=ab initio prediction:AMIGene:2.0;locus_tag=ARTHROv5_10016;note=Evidence 3 : Putative function from multiple computational evidences%3B Product type f : factor;product=putative FdxN element excision controlling factor protein%2C XisH-like;transl_table=11;translation=MPAKDIYHNCVKIALLKDGWTITDDPLSLKVGQKDIFIDLAAEKLLVAEKQGVKIAVEVKSFVGKSEIEDLKNALGQYYLYDKILKYLN…
fw13	39.552407932	34.0113314448	34.7195467422	20.0906515581	34.9206798867	30.4702549575	101.164305949	42.5042492918	64.7053824363	14.0764872521	24.5637393768	29.0566572238		ARTHRO.5	feature	gene	17891	18244	.	+	.	locus_tag=ARTHROv5_10017
fw14	39.552407932	34.0113314448	34.7195467422	20.0906515581	34.9206798867	30.4702549575	101.164305949	42.5042492918	64.7053824363	14.0764872521	24.5637393768	29.0566572238		ARTHRO.5	feature	CDS	17891	18244	.	+	0	ID=18393436;db_xref=MaGe:18393436;inference=ab initio prediction:AMIGene:2.0;locus_tag=ARTHROv5_10017;note=Evidence 3 : Putative function from multiple computational evidences%3B Product type f : factor;product=putative FdxN element excision controlling factor protein%2C XisL-like;transl_table=11;translation=MDKLNKYHPIICEVMKPYARINYANIPVKNRAAFDGENGQYLILSEGWIEQQHFHSCLLHVEIIDDRVWIQWDQTEDGIADELVQAGIP…
fw15	72.8482758621	183.012413793	209.597241379	96.8993103448	132.816551724	134.508965517	300.573793103	92.9324137931	364.757241379	126.522758621	238.815172414	126.213793103		ARTHRO.5	feature	gene	19674	20399	.	+	.	locus_tag=ARTHROv5_10022
fw16	72.8482758621	183.012413793	209.597241379	96.8993103448	132.816551724	134.508965517	300.573793103	92.9324137931	364.757241379	126.522758621	238.815172414	126.213793103		ARTHRO.5	feature	CDS	19674	20399	.	+	0	ID=18393441;db_xref=MaGe:18393441;inference=ab initio prediction:AMIGene:2.0;locus_tag=ARTHROv5_10022;note=Evidence 4 : Unknown function but conserved in other organisms;product=conserved hypothetical protein;transl_table=11;translation=MTTNADDVWRLLAELIEAQKETERVIKEESQETERCFRETDRRFREQSEESDRRFEETKQLLQRQSEESDRRFREQSEESDRRFRETERIIQQQNEKLKQQLRKLEDPVGDFIRWQVRPAAIQLFQQPGTYDYQVSAGASAARFGEAIEIDLLVVNTDQAIL…
fw17	43.3739130435	83.152173913	95.5782608696	36.0695652174	83.552173913	77.0391304348	149.830434783	85.2695652174	140.286956522	52.6	64.2913043478	33.1869565217		ARTHRO.5	feature	gene	20571	20801	.	+	.	locus_tag=ARTHROv5_10023
fw18	43.3739130435	83.152173913	95.5782608696	36.0695652174	83.552173913	77.0391304348	149.830434783	85.2695652174	140.286956522	52.6	64.2913043478	33.1869565217		ARTHRO.5	feature	CDS	20571	20801	.	+	0	ID=18393442;db_xref=MaGe:18393442;inference=ab initio prediction:AMIGene:2.0;locus_tag=ARTHROv5_10023;note=Evidence 4 : Unknown function but conserved in other organisms;product=conserved hypothetical protein %28fragment%29;pseudo=None;transl_table=11;translation=MTTNADDVWRLLAELIEAQKETERVIKEESQETDRRFREQSEESDSRSETLGERRSETLGERRSEMPCDQFKPRSQ
fw19	0.0	2.10227272727	4.0	0.994318181818	4.3125	2.09090909091	3.4375	2.84090909091	1.77272727273	2.31818181818	4.39204545455	0.801136363636		ARTHRO.5	feature	gene	21774	21950	.	+	.	locus_tag=ARTHROv5_10027
fw20	0.0	2.10227272727	4.0	0.994318181818	4.3125	2.09090909091	3.4375	2.84090909091	1.77272727273	2.31818181818	4.39204545455	0.801136363636		ARTHRO.5	feature	CDS	21774	21950	.	+	0	ID=18393446;db_xref=MaGe:18393446;inference=ab initio prediction:AMIGene:2.0;locus_tag=ARTHROv5_10027;note=Evidence 5 : Unknown function;product=hypothetical protein;transl_table=11;translation=MIDRINSRKTPGRVGSSVIDRGEENRLKRMTAASTPLRGGGVWLPLHGAMVGSDSLAG
fw21	6.14163090129	35.313304721	14.2317596567	4.2660944206	11.2961373391	7.15879828326	55.0	41.025751073	12.0557939914	7.69527896996	26.2446351931	15.4806866953		ARTHRO.5	feature	gene	22851	23084	.	+	.	locus_tag=ARTHROv5_10028
fw22	6.14163090129	35.313304721	14.2317596567	4.2660944206	11.2961373391	7.15879828326	55.0	41.025751073	12.0557939914	7.69527896996	26.2446351931	15.4806866953		ARTHRO.5	feature	CDS	22851	23084	.	+	0	ID=18393447;db_xref=MaGe:18393447;inference=ab initio prediction:AMIGene:2.0;locus_tag=ARTHROv5_10028;note=Evidence 4 : Unknown function but conserved in other organisms;product=conserved hypothetical protein;transl_table=11;translation=MEALRIITQPVNRQLIIDLPPSLTGDQQYEVIVLPISSQESVTTPPRRRPSEKLAGTVHLLDDLIAPTTPDSDWESS
fw23	1.3671641791	31.3462686567	12.1373134328	4.50149253731	11.4358208955	5.23880597015	57.1044776119	46.8149253731	14.0835820896	9.37910447761	19.0119402985	24.8507462687		ARTHRO.5	feature	gene	23088	23423	.	+	.	locus_tag=ARTHROv5_10029
fw24	1.3671641791	31.3462686567	12.1373134328	4.50149253731	11.4358208955	5.23880597015	57.1044776119	46.8149253731	14.0835820896	9.37910447761	19.0119402985	24.8507462687		ARTHRO.5	feature	CDS	23088	23423	.	+	0	ID=18393448;db_xref=MaGe:18393448;inference=ab initio prediction:AMIGene:2.0;locus_tag=ARTHROv5_10029;note=Evidence 4 : Unknown function but conserved in other organisms;product=conserved hypothetical protein;transl_table=11;translation=MLLLDTHIWIRWHNPQSGRFALAENLIEEIETADSIAISAISCLAIALEGDIQVLPVDRPIAIKASQLPEHHRDPADRIIIATALIHEASLVSLDSVFPQYEELKDRLITG
fw25	0.0	0.0	0.957983193277	1.0	1.89915966387	1.0	3.54621848739	1.16806722689	1.0	1.0	1.7731092437	2.45378151261		ARTHRO.5	feature	gene	24115	24234	.	+	.	locus_tag=ARTHROv5_10031
fw26	0.0	0.0	0.957983193277	1.0	1.89915966387	1.0	3.54621848739	1.16806722689	1.0	1.0	1.7731092437	2.45378151261		ARTHRO.5	feature	CDS	24115	24234	.	+	0	ID=18393450;db_xref=MaGe:18393450;inference=ab initio prediction:AMIGene:2.0;locus_tag=ARTHROv5_10031;note=Evidence 4 : Unknown function but conserved in other organisms;product=conserved protein of unknown function;transl_table=11;translation=MPVLHEERSERDRRTLLEIDWGVGFQPCLIPGVLETVVV
fw27	139.444897959	79.9836734694	102.028571429	67.1183673469	138.632653061	106.163265306	348.387755102	115.6	171.644897959	158.367346939	278.783673469	156.681632653		ARTHRO.5	feature	gene	24263	24508	.	+	.	locus_tag=ARTHROv5_10032
fw28	139.444897959	79.9836734694	102.028571429	67.1183673469	138.632653061	106.163265306	348.387755102	115.6	171.644897959	158.367346939	278.783673469	156.681632653		ARTHRO.5	feature	CDS	24263	24508	.	+	0	ID=18393451;db_xref=MaGe:18393451;inference=ab initio prediction:AMIGene:2.0;locus_tag=ARTHROv5_10032;note=Evidence 4 : Unknown function but conserved in other organisms;product=conserved hypothetical protein;transl_table=11;translation=MSIFIPEEILKAAEVSEDELKIDLALILYKKNKISSGQVRAWLGLTVLEFQHELAKRDLCLNYDVEELNQDVQTLKTLGLL
fw29	83.094	130.034	145.358	83.542	179.366	163.716	361.372	154.144	235.696	158.15	307.638	211.912		ARTHRO.5	feature	gene	24505	25005	.	+	.	locus_tag=ARTHROv5_10033
fw30	83.094	130.034	145.358	83.542	179.366	163.716	361.372	154.144	235.696	158.15	307.638	211.912		ARTHRO.5	feature	CDS	24505	25005	.	+	0	ID=18393452;db_xref=MaGe:18393452;inference=ab initio prediction:AMIGene:2.0;locus_tag=ARTHROv5_10033;note=Evidence 4 : Unknown function but conserved in other organisms;product=conserved hypothetical protein;transl_table=11;translation=MIVVSDTSPITNLAAIEKLDLLHLLYGTITIPVAVYNELTPAGTDEPVPGTLEVQTLPWIVTRPVQNTRQVDEILAAQRHIHLGEAEAIVLALELRSDLLLMDERRGRALATDYQLKVTGLLGVLLQAKHQGAIPAVQPLIDQLIEDAKFRIESKLYQHFLK…
fw31	345.108490566	368.075471698	276.320754717	255.047169811	293.382075472	324.014150943	856.806603774	592.391509434	552.603773585	312.155660377	343.023584906	197.79245283		ARTHRO.5	feature	gene	25234	25446	.	+	.	locus_tag=ARTHROv5_10034
fw32	345.108490566	368.075471698	276.320754717	255.047169811	293.382075472	324.014150943	856.806603774	592.391509434	552.603773585	312.155660377	343.023584906	197.79245283		ARTHRO.5	feature	CDS	25234	25446	.	+	0	ID=18393453;db_xref=MaGe:18393453;ec_number=1.2.1.25;function=1.1.3.14 : Valine degradation,1.1.3.12 : Leucine degradation;inference=ab initio prediction:AMIGene:2.0;locus_tag=ARTHROv5_10034;note=Evidence 3 : Putative function from multiple computational evidences%3B Product type e : enzyme;product=putative 2-oxoisovalerate dehydrogenase%2C E1 component beta subunit;transl_table=11;translation=MN…
fw33	74.171875	103.59375	89.8671875	44.796875	106.3828125	102.6015625	322.140625	177.5234375	210.453125	75.0078125	104.578125	64.4140625		ARTHRO.5	feature	gene	25580	25708	.	+	.	locus_tag=ARTHROv5_10035
fw34	74.171875	103.59375	89.8671875	44.796875	106.3828125	102.6015625	322.140625	177.5234375	210.453125	75.0078125	104.578125	64.4140625		ARTHRO.5	feature	CDS	25580	25708	.	+	0	ID=18393454;db_xref=MaGe:18393454;inference=ab initio prediction:AMIGene:2.0;locus_tag=ARTHROv5_10035;note=Evidence 4 : Unknown function but conserved in other organisms;product=conserved protein of unknown function;transl_table=11;translation=MPHHQRISIPNHNSLRLGTLNSILRAISRHKGVAKTDIINTL
fw35	0.0	3.05988023952	0.317365269461	0.0	0.0	0.0	1.02395209581	0.365269461078	0.904191616766	3.01796407186	0.0	0.0		ARTHRO.5	feature	gene	26978	27145	.	+	.	locus_tag=ARTHROv5_10038
fw36	0.0	3.05988023952	0.317365269461	0.0	0.0	0.0	1.02395209581	0.365269461078	0.904191616766	3.01796407186	0.0	0.0		ARTHRO.5	feature	CDS	26978	27145	.	+	0	ID=18393457;db_xref=MaGe:18393457;inference=ab initio prediction:AMIGene:2.0;locus_tag=ARTHROv5_10038;note=Evidence 5 : Unknown function;product=protein of unknown function;transl_table=11;translation=MSDRIVGVPHIAAIPYYEKTKFKKLDFFEKLGFWKQAFAQRVRSTYRIVEVPRIA
fw37	21.3068181818	52.0454545455	59.8693181818	32.6875	58.8238636364	43.1875	111.556818182	83.0227272727	62.8693181818	33.9034090909	41.1704545455	13.9659090909		ARTHRO.5	feature	gene	29532	29708	.	+	.	locus_tag=ARTHROv5_10043
fw38	21.3068181818	52.0454545455	59.8693181818	32.6875	58.8238636364	43.1875	111.556818182	83.0227272727	62.8693181818	33.9034090909	41.1704545455	13.9659090909		ARTHRO.5	feature	CDS	29532	29708	.	+	0	ID=18393462;db_xref=MaGe:18393462;inference=ab initio prediction:AMIGene:2.0;locus_tag=ARTHROv5_10043;note=Evidence 5 : Unknown function;product=hypothetical protein;transl_table=11;translation=MGEGFRISLVWEVSDLVRGNQLLPSRKLEEAVDGFQKAIAIPISLDFSNPARVVVGWL
fw39	32.2816326531	86.1510204082	45.5836734694	31.2367346939	51.5102040816	58.2489795918	170.697959184	106.975510204	62.9387755102	54.7306122449	76.9755102041	53.5306122449		ARTHRO.5	feature	gene	34560	34805	.	+	.	locus_tag=ARTHROv5_10051
fw40	32.2816326531	86.1510204082	45.5836734694	31.2367346939	51.5102040816	58.2489795918	170.697959184	106.975510204	62.9387755102	54.7306122449	76.9755102041	53.5306122449		ARTHRO.5	feature	CDS	34560	34805	.	+	0	ID=18393470;db_xref=MaGe:18393470;inference=ab initio prediction:AMIGene:2.0;locus_tag=ARTHROv5_10051;note=Evidence 4 : Unknown function but conserved in other organisms;product=conserved hypothetical protein;transl_table=11;translation=MLYKVPLLLSPQPEGGFTVTSPLLPELLTEGDTAEEALANVQDALAAVVEIYEDLGRTLPPNLCVADADHSVWLETLVVSS
fw41	98.1179245283	99.1933962264	40.9858490566	40.0613207547	63.2264150943	66.8820754717	192.04245283	124.481132075	76.7594339623	58.9528301887	97.9528301887	70.0188679245		ARTHRO.5	feature	gene	34802	35014	.	+	.	locus_tag=ARTHROv5_10052
fw42	98.1179245283	99.1933962264	40.9858490566	40.0613207547	63.2264150943	66.8820754717	192.04245283	124.481132075	76.7594339623	58.9528301887	97.9528301887	70.0188679245		ARTHRO.5	feature	CDS	34802	35014	.	+	0	ID=18393471;db_xref=MaGe:18393471;inference=ab initio prediction:AMIGene:2.0;locus_tag=ARTHROv5_10052;note=Evidence 4 : Unknown function but conserved in other organisms;product=conserved hypothetical protein;transl_table=11;translation=MKYREVARKLKALGCQELPRRGGGSHPKWLNPNTGQASVLPDWGSRDLKIGTLRSALRQLGIDWDVFNNT
fw43	1222.9183432	358.084023669	476.488757396	275.944378698	464.789349112	434.723076923	744.036686391	310.19408284	690.195266272	394.008284024	461.829585799	209.923076923		ARTHRO.5	feature	gene	36888	37733	.	+	.	locus_tag=ARTHROv5_10055
fw44	1222.9183432	358.084023669	476.488757396	275.944378698	464.789349112	434.723076923	744.036686391	310.19408284	690.195266272	394.008284024	461.829585799	209.923076923		ARTHRO.5	feature	CDS	36888	37733	.	+	0	ID=18393474;db_xref=MaGe:18393474;inference=ab initio prediction:AMIGene:2.0;locus_tag=ARTHROv5_10055;note=Evidence 4 : Unknown function but conserved in other organisms;product=conserved hypothetical protein;transl_table=11;translation=MADYHIENNQEWWTQQWLDILNRYRFKKRLERARNYARQGNVLNIEFTGQRVLAQVQGTQAEPYQVELWLDAFTEEEWGYVIETLSQQAIFSAKLLAGEMPYNIEDVFAKNGLRLFPFNLDEVHSRCSCPDPANPCKHIGAVYYMLGDRFSEDPFVLFQLRG…
fw45	182.618537201	155.136191677	138.505674653	44.9325346784	83.1563682219	100.960907945	436.330390921	123.346784363	356.052332913	53.0485498108	91.2976040353	71.3581336696		ARTHRO.5	feature	gene	41443	43029	.	+	.	locus_tag=ARTHROv5_10059
fw46	182.618537201	155.136191677	138.505674653	44.9325346784	83.1563682219	100.960907945	436.330390921	123.346784363	356.052332913	53.0485498108	91.2976040353	71.3581336696		ARTHRO.5	feature	CDS	41443	43029	.	+	0	ID=18393478;db_xref=MaGe:18393478;inference=ab initio prediction:AMIGene:2.0;locus_tag=ARTHROv5_10059;note=Evidence 4 : Unknown function but conserved in other organisms;product=conserved hypothetical protein;transl_table=11;translation=MNAEQINLFPPSQNTPNTKIEEFVASIELLTQEIQELYCLDHIPWVIGYSGGKDSTATLQLIWNAIAQLPPEKRHKTIHVITTDTLVENPVVSAWVRNSIKIIKMAAKKQELPFNPHLLQPELTETFWVGLIGKGYPAPTGKFRWCTDRLKIQPSNRFIRDV…
fw47	140.063979849	66.8534005038	57.164231738	19.6468513854	35.9032745592	47.9460957179	150.378337531	41.8060453401	125.598488665	32.240302267	38.8453400504	22.8196473552		ARTHRO.5	feature	gene	43222	45207	.	+	.	locus_tag=ARTHROv5_10060
fw48	140.063979849	66.8534005038	57.164231738	19.6468513854	35.9032745592	47.9460957179	150.378337531	41.8060453401	125.598488665	32.240302267	38.8453400504	22.8196473552		ARTHRO.5	feature	CDS	43222	45207	.	+	0	ID=18393479;db_xref=MaGe:18393479;inference=ab initio prediction:AMIGene:2.0;locus_tag=ARTHROv5_10060;note=Evidence 4 : Unknown function but conserved in other organisms;product=conserved hypothetical protein;transl_table=11;translation=MIFLELTLQNFGPYRGKQVINLRPQMTGETVSPIVLLGGMNGGGKTTLMDAMRLVFYGARAQCSTRGNIAYPDFLKQAINKHTPPHEMTCVELLFEHILENKQVEFRIQRRWNRHLKNGKDTLGILIDDWPDKGLVETWDERVEDFFPLGISNLFLFDGEQV…
fw49	318.675324675	567.155844156	380.454545455	536.792207792	1081.12987013	1341.48051948	882.597402597	692.61038961	624.376623377	1035.96103896	1422.02597403	536.649350649		ARTHRO.5	feature	gene	51070	51147	.	+	.	locus_tag=ARTHROv5_miscRNA2
fw50	318.675324675	567.155844156	380.454545455	536.792207792	1081.12987013	1341.48051948	882.597402597	692.61038961	624.376623377	1035.96103896	1422.02597403	536.649350649		ARTHRO.5	feature	misc_RNA	51070	51147	.	+	.	ID=53384236;db_xref=MaGe:53384236;inference=profile:Rfam:8.0;locus_tag=ARTHROv5_miscRNA2;note=Predicted by Rfam%2C accession%3DRF00029%2C e-value%3D3.8e-05.;product=Intron_gpII
fw51	665.782214156	961.090744102	619.0	936.756805808	1540.02359347	1269.90199637	1927.45372051	903.500907441	1183.50272232	1695.09800363	2439.76406534	1125.47912886		ARTHRO.5	feature	gene	51226	51777	.	+	.	locus_tag=ARTHROv5_10066
fw52	665.782214156	961.090744102	619.0	936.756805808	1540.02359347	1269.90199637	1927.45372051	903.500907441	1183.50272232	1695.09800363	2439.76406534	1125.47912886		ARTHRO.5	feature	CDS	51226	51777	.	+	0	ID=18393485;db_xref=MaGe:18393485;inference=ab initio prediction:AMIGene:2.0;locus_tag=ARTHROv5_10066;note=Evidence 4 : Unknown function but conserved in other organisms;product=conserved hypothetical protein;transl_table=11;translation=MSKSAIATAANSGLGFYSSPLVEPETPKISPLISQSIKLENIDTIGSGNTPRLVYQTSAGRCSRLVSKADFARIWSCFLSIRGVKHSRILEINITDHSLIIQTNQGTVAVDKNQAKMFLSRYNRVALEPLQVRLIPQGAVVWNPDHHTLSLVKSGGCTCEDW…
fw53	174.365313653	129.149815498	93.1357933579	137.388929889	156.911439114	152.23099631	356.385239852	172.189667897	228.264944649	198.803690037	315.274538745	178.748339483		ARTHRO.5	feature	gene	52917	54272	.	+	.	locus_tag=ARTHROv5_10068
fw54	174.365313653	129.149815498	93.1357933579	137.388929889	156.911439114	152.23099631	356.385239852	172.189667897	228.264944649	198.803690037	315.274538745	178.748339483		ARTHRO.5	feature	CDS	52917	54272	.	+	0	ID=18393487;db_xref=MaGe:18393487;inference=ab initio prediction:AMIGene:2.0;locus_tag=ARTHROv5_10068;note=Evidence 4 : Unknown function but conserved in other organisms;product=conserved hypothetical protein %28membrane%29;transl_table=11;translation=MSNLFNSASSPAIIEAVEKLGYRVSSADVAIQAGLEVNLAQQQLLALASEAGGHLQVSESGDIAFLFPQNFRAVMRNRYWRLRVYEWWQKVWRILFYLIRISFGIMLLVSIVLIFITIAAIVFFGDSNRSGGGGGGGGGGSRGRGII…
fw55	23.2474690664	24.5523059618	21.8897637795	12.620359955	20.8312710911	18.3284589426	47.1811023622	18.6687289089	45.0989876265	10.4156355456	14.8672665917	9.12935883015		ARTHRO.5	feature	gene	58918	60696	.	+	.	gene=msbA;locus_tag=ARTHROv5_10073
fw56	23.2474690664	24.5523059618	21.8897637795	12.620359955	20.8312710911	18.3284589426	47.1811023622	18.6687289089	45.0989876265	10.4156355456	14.8672665917	9.12935883015		ARTHRO.5	feature	CDS	58918	60696	.	+	0	ID=18393492;db_xref=MaGe:18393492;ec_number=3.6.3.-;function=4.3.A.1.am : ABC superfamily%2C ATP binding and membrane component %3B;gene=msbA;inference=ab initio prediction:AMIGene:2.0;locus_tag=ARTHROv5_10073;note=Evidence 2a : Function from experimental evidences in other organisms%3B Product type e : enzyme;product=Lipid A export ATP-binding/permease protein MsbA;transl_table=11;translation=MA…
fw57	25.5881786058	21.8763250883	27.0860905879	11.4362351429	19.1888853196	21.013170575	52.0950851269	19.5865724382	49.5971731449	12.7918406682	17.6035978156	20.9318984902		ARTHRO.5	feature	gene	60924	64037	.	+	.	locus_tag=ARTHROv5_10074
fw58	25.5881786058	21.8763250883	27.0860905879	11.4362351429	19.1888853196	21.013170575	52.0950851269	19.5865724382	49.5971731449	12.7918406682	17.6035978156	20.9318984902		ARTHRO.5	feature	CDS	60924	64037	.	+	0	ID=18393493;db_xref=MaGe:18393493;inference=ab initio prediction:AMIGene:2.0;locus_tag=ARTHROv5_10074;note=Evidence 4 : Unknown function but conserved in other organisms;product=conserved hypothetical protein;transl_table=11;translation=MDENLQQAYYEIVYSLLVYSPEKSLQVLQANMAVIDEDFVPFVQEVCQVLADRNCEEDAQRLTEIATKIQEFGNVSTLIQQKMPAPPPQEVAKPVPAVASTASPQVSEQPKAELPALTPEQITAKQSQAEELFKQGVQQFQNNDFQAAFKSWQEALILYQEV…
fw59	10.4407665505	9.64198606272	9.4381533101	5.03135888502	6.96602787456	6.35017421603	24.4242160279	10.1210801394	28.212543554	5.47735191638	9.60278745645	4.19860627178		ARTHRO.5	feature	gene	64213	65361	.	+	.	locus_tag=ARTHROv5_10075
fw60	10.4407665505	9.64198606272	9.4381533101	5.03135888502	6.96602787456	6.35017421603	24.4242160279	10.1210801394	28.212543554	5.47735191638	9.60278745645	4.19860627178		ARTHRO.5	feature	CDS	64213	65361	.	+	0	ID=18393494;db_xref=MaGe:18393494;inference=ab initio prediction:AMIGene:2.0;locus_tag=ARTHROv5_10075;note=Evidence 4 : Unknown function but conserved in other organisms;product=conserved hypothetical protein;transl_table=11;translation=MHDINPTVNFSATGMAAEISSEDMRSLLYKIEAELHKSEVYQIALQSLQKMLGEVATKAEIVIKAVGREAIQLSVKQLIRQQRMMLVSADQTVLVPPPQPPVYSPTPETTSETPSSPSTVEVSTEKPKPPTDNSPLSSPEDHDNSHSQLKTPQKHSTPKPKT…
fw61	38.5689789556	56.0335151988	41.1293842557	12.5097427903	14.5658612627	15.0857365549	144.017147311	86.6399064692	66.7950116913	17.1480904131	29.6266562744	21.4567420109		ARTHRO.5	feature	gene	71360	72643	.	+	.	gene=stpA;locus_tag=ARTHROv5_10080
fw62	38.5689789556	56.0335151988	41.1293842557	12.5097427903	14.5658612627	15.0857365549	144.017147311	86.6399064692	66.7950116913	17.1480904131	29.6266562744	21.4567420109		ARTHRO.5	feature	CDS	71360	72643	.	+	0	ID=18393499;db_xref=MaGe:18393499;ec_number=3.1.3.69;function=2.3.4 : Chaperoning%2C folding,5.5.1 : Osmotic pressure;gene=stpA;inference=ab initio prediction:AMIGene:2.0;locus_tag=ARTHROv5_10080;note=Evidence 2b : Function from indirect experimental evidences %28e.g. phenotypes%29%3B PubMedId 8772170%2C 9045835%3B Product type e : enzyme;product=Glucosylglycerol 3-phosphatase;transl_table=11;tra…
fw63	115.608030593	112.797323136	132.371892925	46.8432122371	90.6644359465	97.758126195	387.065965583	138.585086042	355.420650096	64.7466539197	87.0133843212	60.086998088		ARTHRO.5	feature	gene	73398	74444	.	+	.	gene=mreB;locus_tag=ARTHROv5_10081
fw64	115.608030593	112.797323136	132.371892925	46.8432122371	90.6644359465	97.758126195	387.065965583	138.585086042	355.420650096	64.7466539197	87.0133843212	60.086998088		ARTHRO.5	feature	CDS	73398	74444	.	+	0	ID=18393500;db_xref=MaGe:18393500;function=5.1 : Cell division,5.6.4 : Drug resistance/sensitivity;gene=mreB;inference=ab initio prediction:AMIGene:2.0;locus_tag=ARTHROv5_10081;note=Evidence 2a : Function from experimental evidences in other organisms%3B PubMedId 14517265%2C 14573351%2C 15016371%2C 2687239%2C 3049542%2C 9298646%3B Product type s : structure;product=cell wall structural complex Mr…
fw65	1022.52234206	998.385208012	783.777349769	511.125577812	954.067026194	1043.27734977	2842.45454545	915.530816641	1979.47534669	1065.17488444	1685.76040062	775.63174114		ARTHRO.5	feature	gene	74641	75939	.	+	.	locus_tag=ARTHROv5_10082
fw66	1022.52234206	998.385208012	783.777349769	511.125577812	954.067026194	1043.27734977	2842.45454545	915.530816641	1979.47534669	1065.17488444	1685.76040062	775.63174114		ARTHRO.5	feature	CDS	74641	75939	.	+	0	ID=18393501;db_xref=MaGe:18393501;ec_number=2.1.1.37;inference=ab initio prediction:AMIGene:2.0;locus_tag=ARTHROv5_10082;product=transposase;transl_table=11;translation=MPYKAFRTKLKLNDRQATLMAKHAGYARFVFNWGLHLWMSAYEEGLKPNVNSIKKVFTHYVKPQYPWMSELSSKVDQYAFINLGDAFKRFFKGISSYPKFKKKGHHDSFTLDNSGKPFNLSGTRHKLPFVGWVSTFEALPESWVKKVTLTRQAGDWYMSFFVEITPEITPKYRERIGVDLGINNWATCSDGTQFSNPKAYKAATKKLARLQRHLSRKVKGSKNWAKCLLK…
fw67	469.578085642	546.026448363	385.85768262	287.431989924	456.673803526	484.071788413	1465.05163728	504.988664987	872.143576826	556.144836272	944.011335013	431.20906801		ARTHRO.5	feature	gene	75830	76624	.	+	.	gene=mreC;locus_tag=ARTHROv5_10083
fw68	469.578085642	546.026448363	385.85768262	287.431989924	456.673803526	484.071788413	1465.05163728	504.988664987	872.143576826	556.144836272	944.011335013	431.20906801		ARTHRO.5	feature	CDS	75830	76624	.	+	0	ID=18393502;db_xref=MaGe:18393502;function=1.6.7 : Peptidoglycan %28murein%29,6.2 : Peptidoglycan %28murein%29;gene=mreC;inference=ab initio prediction:AMIGene:2.0;locus_tag=ARTHROv5_10083;note=Evidence 2a : Function from experimental evidences in other organisms%3B PubMedId 2687239%2C 3049542%3B Product type s : structure;product=cell wall structural complex MreBCD%2C transmembrane component Mre…
fw69	155.344582593	112.856127886	71.7584369449	48.809946714	76.9325044405	105.602131439	355.150976909	147.507992895	169.291296625	94.4014209591	174.051509769	97.4369449378		ARTHRO.5	feature	gene	76694	77257	.	+	.	gene=mreD;locus_tag=ARTHROv5_10084
fw70	155.344582593	112.856127886	71.7584369449	48.809946714	76.9325044405	105.602131439	355.150976909	147.507992895	169.291296625	94.4014209591	174.051509769	97.4369449378		ARTHRO.5	feature	CDS	76694	77257	.	+	0	ID=18393503;db_xref=MaGe:18393503;function=1.6.7 : Peptidoglycan %28murein%29,6.2 : Peptidoglycan %28murein%29;gene=mreD;inference=ab initio prediction:AMIGene:2.0;locus_tag=ARTHROv5_10084;note=Evidence 2b : Function from indirect experimental evidences %28e.g. phenotypes%29%3B PubMedId 1937035%2C 2687239%3B Product type s : structure;product=cell wall structural complex MreBCD%2C transmembrane c…
fw71	79.7959183673	363.72244898	362.697959184	177.342857143	325.640816327	345.910204082	656.710204082	425.183673469	415.2	237.330612245	281.640816327	176.281632653		ARTHRO.5	feature	gene	77399	77644	.	+	.	locus_tag=ARTHROv5_10085
fw72	79.7959183673	363.72244898	362.697959184	177.342857143	325.640816327	345.910204082	656.710204082	425.183673469	415.2	237.330612245	281.640816327	176.281632653		ARTHRO.5	feature	CDS	77399	77644	.	+	0	ID=18393504;db_xref=MaGe:18393504;function=8.3.1 : transposases %3B;inference=ab initio prediction:AMIGene:2.0;locus_tag=ARTHROv5_10085;note=Evidence 2b : Function from indirect experimental evidences %28e.g. phenotypes%29%3B Product type e : enzyme;product=transposase%2C IS605 family%2C OrfB %28fragment%29;pseudo=None;transl_table=11;translation=MRINLLPDMSNPRKPPKSLESMKEHSADGTTMAQSRPSEPPLGNDDTTLS…
fw73	48.212143928	152.302098951	163.395802099	85.9602698651	150.026236882	178.122188906	274.024737631	153.703148426	222.201649175	121.589205397	131.982758621	86.9557721139		ARTHRO.5	feature	gene	77756	79090	.	+	.	locus_tag=ARTHROv5_10086
fw74	48.212143928	152.302098951	163.395802099	85.9602698651	150.026236882	178.122188906	274.024737631	153.703148426	222.201649175	121.589205397	131.982758621	86.9557721139		ARTHRO.5	feature	CDS	77756	79090	.	+	0	ID=18393505;db_xref=MaGe:18393505;inference=ab initio prediction:AMIGene:2.0;locus_tag=ARTHROv5_10086;product=transposase;transl_table=11;translation=MSAWLSLPTQTDWQYGDLTCFDGSVSKTVAHSWFSTRQVSVQNQKWLRTSSPSSTALAPDYTDGVNTKLRSKKIRIYPSPELNQVWRKWLAACRYCYNQAIALSRSGKQLSKLKLRNEVMQSDLPAWVKETPGHIRQNAIFDAYLAFSASPGARFRSCRASSQAIKFNDANFSSGSWYPRLTKGLIFMVSEPIPKACGQGTQLVFTKGRWLAIFPEPVAVTPTDATGVIALDPGVRTFMTGFDGSRFLE…
fw75	0.30981595092	1.74539877301	1.44478527607	0.312883435583	2.58588957055	0.990797546012	6.0981595092	5.40797546012	6.13496932515	2.77607361963	2.3036809816	1.39877300613		ARTHRO.5	feature	gene	80039	80365	.	+	.	locus_tag=ARTHROv5_10088
fw76	0.30981595092	1.74539877301	1.44478527607	0.312883435583	2.58588957055	0.990797546012	6.0981595092	5.40797546012	6.13496932515	2.77607361963	2.3036809816	1.39877300613		ARTHRO.5	feature	CDS	80039	80365	.	+	0	ID=18393507;db_xref=MaGe:18393507;inference=ab initio prediction:AMIGene:2.0;locus_tag=ARTHROv5_10088;note=Evidence 4 : Unknown function but conserved in other organisms;product=conserved exported protein of unknown function;transl_table=11;translation=MRRYCASSVLSCSQLLSSKAAHWNCTAFRLVSTGVGVVVKGVPSSRDGPGPLSEVASKTLLPWAASPLAVAIAIVVLPVPPLPKNVRITAINDFLYGWRSRSLGKTPP
fw77	64.3204633205	54.0868725869	69.3590733591	32.1640926641	44.7953667954	34.5405405405	183.357142857	84.7528957529	140.577220077	38.0675675676	34.028957529	23.9478764479		ARTHRO.5	feature	gene	80805	81323	.	+	.	locus_tag=ARTHROv5_10090
fw78	64.3204633205	54.0868725869	69.3590733591	32.1640926641	44.7953667954	34.5405405405	183.357142857	84.7528957529	140.577220077	38.0675675676	34.028957529	23.9478764479		ARTHRO.5	feature	CDS	80805	81323	.	+	0	ID=18393509;db_xref=MaGe:18393509;inference=ab initio prediction:AMIGene:2.0;locus_tag=ARTHROv5_10090;note=Evidence 4 : Unknown function but conserved in other organisms;product=conserved hypothetical protein;transl_table=11;translation=MDIVEFFELSAGKWFSQRTVHNLTSGSLEAGKSNLVMEALSPDDAIVIDICSHHGVDTALVAKGLKLTWEGTIESNPDQQRGSAVLVPLVVSDSPLQGKLLQQGGDRQTQLMGRYLMGKDDVLTLWLESDQFKAEERIWYLIPNLRLRTSIVHYSNGLALAS…
fw79	166.006756757	214.351351351	177.614864865	82.0574324324	101.543918919	124.530405405	483.685810811	339.202702703	284.273648649	59.4155405405	92.1351351351	55.5371621622		ARTHRO.5	feature	gene	90263	90559	.	+	.	locus_tag=ARTHROv5_10100
fw80	166.006756757	214.351351351	177.614864865	82.0574324324	101.543918919	124.530405405	483.685810811	339.202702703	284.273648649	59.4155405405	92.1351351351	55.5371621622		ARTHRO.5	feature	CDS	90263	90559	.	+	0	ID=18393519;db_xref=MaGe:18393519;inference=ab initio prediction:AMIGene:2.0;locus_tag=ARTHROv5_10100;note=Evidence 4 : Unknown function but conserved in other organisms;product=conserved hypothetical protein;transl_table=11;translation=MIMTDKHQRDMRRHAAEEFVKSFQQELLEAFQQENESSEEALSLDHSPVERRRDHYPSSPISLSELEEAISDIEQFLESRQEHPSSSETLRETKSEED
fw81	69.8141285466	188.137811233	178.823393167	169.696583671	328.558193399	339.775911986	310.832657788	187.614939201	282.293572669	285.467284308	396.088013897	151.647944412		ARTHRO.5	feature	gene	114333	116060	.	+	.	locus_tag=ARTHROv5_10112
fw82	69.8141285466	188.137811233	178.823393167	169.696583671	328.558193399	339.775911986	310.832657788	187.614939201	282.293572669	285.467284308	396.088013897	151.647944412		ARTHRO.5	feature	CDS	114333	116060	.	+	0	ID=18393531;db_xref=MaGe:18393531;function=8.1 : Prophage genes and phage related functions,8.1.6 : Structural component;inference=ab initio prediction:AMIGene:2.0;locus_tag=ARTHROv5_10112;note=Evidence 3 : Putative function from multiple computational evidences%3B PubMedId 1825255%2C 2963141%2C 2964531%3B Product type s : structure;product=putative phage tail sheath protein%2C Gp18-like;transl_t…
fw83	66.0807899461	120.007181329	99.3788150808	142.587073609	242.667863555	244.637342908	167.398563734	85.684021544	142.423698384	244.429084381	386.843806104	134.104129264		ARTHRO.5	feature	gene	116153	116710	.	+	.	locus_tag=ARTHROv5_10113
fw84	66.0807899461	120.007181329	99.3788150808	142.587073609	242.667863555	244.637342908	167.398563734	85.684021544	142.423698384	244.429084381	386.843806104	134.104129264		ARTHRO.5	feature	CDS	116153	116710	.	+	0	ID=18393532;db_xref=MaGe:18393532;inference=ab initio prediction:AMIGene:2.0;locus_tag=ARTHROv5_10113;note=Evidence 4 : Unknown function but conserved in other organisms;product=conserved hypothetical protein;transl_table=11;translation=MSSAAPVFTTTATRYQIDFRNDTVGNIVQNAYIKSMAALTYEGKVAGGDKALGSGRKGRRVRQSTIAGYESNPSMTIETYISDDPNDASRQLFAWFKACLPPEEGGEGKWSQYRASGSVVLYSPDGEEVLRWNLERAWPKKYSIADMDSTSGDLAVETYEIV…
fw85	67.6618852459	131.204918033	153.74795082	112.784836066	193.125	178.004098361	240.56557377	134.522540984	209.348360656	194.913934426	258.764344262	105.930327869		ARTHRO.5	feature	gene	117292	117780	.	+	.	locus_tag=ARTHROv5_10114
fw86	67.6618852459	131.204918033	153.74795082	112.784836066	193.125	178.004098361	240.56557377	134.522540984	209.348360656	194.913934426	258.764344262	105.930327869		ARTHRO.5	feature	CDS	117292	117780	.	+	0	ID=18393533;db_xref=MaGe:18393533;function=8.1 : Prophage genes and phage related functions,8.1.6 : Structural component;inference=ab initio prediction:AMIGene:2.0;locus_tag=ARTHROv5_10114;note=Evidence 3 : Putative function from multiple computational evidences%3B Product type s : structure;product=putative phage tail region protein;transl_table=11;translation=MAYEYLTSARFYFEFGNNTRLLISKVSGISISIDP…
fw87	89.3001988072	266.021868787	269.542743539	180.254473161	342.371769384	326.375745527	471.614314115	290.282306163	373.616302187	304.459244533	394.55666004	159.992047714		ARTHRO.5	feature	gene	117795	118298	.	+	.	locus_tag=ARTHROv5_10115
fw88	89.3001988072	266.021868787	269.542743539	180.254473161	342.371769384	326.375745527	471.614314115	290.282306163	373.616302187	304.459244533	394.55666004	159.992047714		ARTHRO.5	feature	CDS	117795	118298	.	+	0	ID=18393534;db_xref=MaGe:18393534;function=8.1 : Prophage genes and phage related functions,8.1.6 : Structural component;inference=ab initio prediction:AMIGene:2.0;locus_tag=ARTHROv5_10115;note=Evidence 3 : Putative function from multiple computational evidences%3B Product type s : structure;product=putative phage tail region protein;transl_table=11;translation=MIGDLINQKRDLYEVLTACRFYVALHLDGGRDDVD…
fw89	78.7880794702	139.933774834	153.062913907	83.2516556291	209.168874172	218.78807947	248.367549669	176.003311258	194.509933775	163.675496689	191.837748344	86.8112582781		ARTHRO.5	feature	gene	118313	118615	.	+	.	locus_tag=ARTHROv5_10116
fw90	78.7880794702	139.933774834	153.062913907	83.2516556291	209.168874172	218.78807947	248.367549669	176.003311258	194.509933775	163.675496689	191.837748344	86.8112582781		ARTHRO.5	feature	CDS	118313	118615	.	+	0	ID=18393535;db_xref=MaGe:18393535;inference=ab initio prediction:AMIGene:2.0;locus_tag=ARTHROv5_10116;note=Evidence 4 : Unknown function but conserved in other organisms;product=conserved hypothetical protein;transl_table=11;translation=MQTEFEFTLPKGYLDPDGNLHQRGVMRLSRAIDEIVPLRDPRVQMNPAYATVIILARVITELGSLEEVSPAVIENMFAVDLAYLQDFYREINGLVKSESD
fw91	29.5585365854	111.6	124.512195122	62.8756097561	150.436585366	155.86097561	231.368292683	118.651219512	171.324390244	134.975609756	177.663414634	67.8731707317		ARTHRO.5	feature	gene	118662	119072	.	+	.	locus_tag=ARTHROv5_10117
fw92	29.5585365854	111.6	124.512195122	62.8756097561	150.436585366	155.86097561	231.368292683	118.651219512	171.324390244	134.975609756	177.663414634	67.8731707317		ARTHRO.5	feature	CDS	118662	119072	.	+	0	ID=18393536;db_xref=MaGe:18393536;inference=ab initio prediction:AMIGene:2.0;locus_tag=ARTHROv5_10117;note=Evidence 4 : Unknown function but conserved in other organisms;product=conserved hypothetical protein;transl_table=11;translation=MGIPDPLRNGVSQTPYSLLPHLMSPENLPLRQFPFTLPVGLLDGEGTWHREGIMRSLTGWDELFRERDLRVRENQAYGILVMLSRSIVQLGEISAVTPDILEGLFLADLDYLQAVYNQINPPEARISRTGEWRATP
fw93	17.3507462687	113.768656716	132.932835821	41.6044776119	108.402985075	109.679104478	223.462686567	104.76119403	151.589552239	115.626865672	149.507462687	45.3432835821		ARTHRO.5	feature	gene	119078	119212	.	+	.	locus_tag=ARTHROv5_10118
fw94	17.3507462687	113.768656716	132.932835821	41.6044776119	108.402985075	109.679104478	223.462686567	104.76119403	151.589552239	115.626865672	149.507462687	45.3432835821		ARTHRO.5	feature	CDS	119078	119212	.	+	0	ID=18393537;db_xref=MaGe:18393537;inference=ab initio prediction:AMIGene:2.0;locus_tag=ARTHROv5_10118;note=Evidence 5 : Unknown function;product=hypothetical protein;transl_table=11;translation=MYREVAFIAFYFHWSRADILNLEHGERQHWIGEIADLVRGELGE
fw95	79.9273136006	53.5118021731	57.0273510678	22.5807418509	45.1004121394	40.5537654552	105.07980517	32.3626826527	83.4585987261	42.6684151368	60.7332334208	25.3746721619		ARTHRO.5	feature	gene	119272	121941	.	+	.	locus_tag=ARTHROv5_10119
fw96	79.9273136006	53.5118021731	57.0273510678	22.5807418509	45.1004121394	40.5537654552	105.07980517	32.3626826527	83.4585987261	42.6684151368	60.7332334208	25.3746721619		ARTHRO.5	feature	CDS	119272	121941	.	+	0	ID=18393538;db_xref=MaGe:18393538;inference=ab initio prediction:AMIGene:2.0;locus_tag=ARTHROv5_10119;note=Evidence 5 : Unknown function;product=hypothetical protein;transl_table=11;translation=MKIQRRKKRQNESPTAPLQAQFQSRPFQDANFAPPDKQAAPPEREFQAEGSGFNLGSIPLFSNGNSTPTQPIQRREEDVQMQAESKSPLHGRFQTLAQRDNPKNSTPQQPIQAKLTVGAVGDKYEQEADRVADVVVDRIQSPPSSPEVQKQEEETLQQKPQLSTPPTISQLQKKEELSNTLQRESDEEEFDDDNDNDDVQMKPQT…
fw97	312.767241379	99.9655172414	69.650862069	45.9913793103	68.9051724138	78.661637931	228.564655172	96.4719827586	163.993534483	89.7004310345	108.129310345	38.8642241379		ARTHRO.5	feature	gene	121961	122425	.	+	.	locus_tag=ARTHROv5_10120
fw98	312.767241379	99.9655172414	69.650862069	45.9913793103	68.9051724138	78.661637931	228.564655172	96.4719827586	163.993534483	89.7004310345	108.129310345	38.8642241379		ARTHRO.5	feature	CDS	121961	122425	.	+	0	ID=18393539;db_xref=MaGe:18393539;inference=ab initio prediction:AMIGene:2.0;locus_tag=ARTHROv5_10120;note=Evidence 5 : Unknown function;product=hypothetical protein;transl_table=11;translation=MNLQSIQSIIDGENFTTSWEPATPEHPMDRLLVLLSEEKQLLAELLFIPVEEEVENVHLLQFYVGLPGGVVAEAMSELRAFILRLNTTMPIGSFGIQEQQELLYFRYVLVIPQEEKPSAEIAIIQSMWLVFYLVESFADTIQAVAKGERLPSEV
fw99	155.695927602	96.2742081448	97.5484162896	36.421719457	86.2040723982	91.4954751131	218.090497738	80.2719457014	176.057918552	59.3040723982	93.8013574661	81.9995475113		ARTHRO.5	feature	gene	122531	124741	.	+	.	locus_tag=ARTHROv5_10121
fw100	155.695927602	96.2742081448	97.5484162896	36.421719457	86.2040723982	91.4954751131	218.090497738	80.2719457014	176.057918552	59.3040723982	93.8013574661	81.9995475113		ARTHRO.5	feature	CDS	122531	124741	.	+	0	ID=18393540;db_xref=MaGe:18393540;inference=ab initio prediction:AMIGene:2.0;locus_tag=ARTHROv5_10121;note=Evidence 4 : Unknown function but conserved in other organisms;product=conserved protein of unknown function;transl_table=11;translation=MKIQRRKKRQNESPAAPVQAQFQSRPFQDANFAPPDKQAPPPEREFQGEASGFDLGSIPLFSNGNSTPTQPIQRSEEEDVQMQAESKSPLHGRFQALAQRDNPKNWTPQQPIQAKLTVGAVGDQYEQEADRVADVVVDRIQSPPSSPEVQKQEEE…
fw101	5.62453531599	21.4498141264	40.4089219331	153.286245353	292.349442379	416.234200743	58.6394052045	53.3568773234	38.5650557621	359.962825279	239.453531599	77.1747211896		ARTHRO.5	feature	gene	128363	128632	.	+	.	locus_tag=ARTHROv5_10126
fw102	5.62453531599	21.4498141264	40.4089219331	153.286245353	292.349442379	416.234200743	58.6394052045	53.3568773234	38.5650557621	359.962825279	239.453531599	77.1747211896		ARTHRO.5	feature	CDS	128363	128632	.	+	0	ID=18393545;db_xref=MaGe:18393545;inference=ab initio prediction:AMIGene:2.0;locus_tag=ARTHROv5_10126;note=Evidence 5 : Unknown function;product=hypothetical protein;transl_table=11;translation=MNTTQISPSVESHTEEPLWQEFTEQEQEKICGGSGRVTFTTIFGPWRLQATWRDRHGRVTRSYQRSVTRLRNGSPISFGSQPRWVVDII
fw103	7.70299003322	7.73355481728	7.45913621262	16.292358804	30.4119601329	22.0684385382	16.2943521595	4.64584717608	16.2033222591	25.5382059801	37.5435215947	11.7647840532		ARTHRO.5	feature	gene	128727	130232	.	+	.	locus_tag=ARTHROv5_10127
fw104	7.70299003322	7.73355481728	7.45913621262	16.292358804	30.4119601329	22.0684385382	16.2943521595	4.64584717608	16.2033222591	25.5382059801	37.5435215947	11.7647840532		ARTHRO.5	feature	CDS	128727	130232	.	+	0	ID=18393546;db_xref=MaGe:18393546;function=4 : Transport %3B;inference=ab initio prediction:AMIGene:2.0;locus_tag=ARTHROv5_10127;note=Evidence 3 : Putative function from multiple computational evidences%3B Product type t : transporter;product=putative secretion protein%2C HlyD-like;transl_table=11;translation=MQSKSEQLIYDDLPEIQSDEFLPPVSLWMTLGGLFLVGSCGIAVAVAAFTPYNVTVRSAAAVRPVGELRLVQANSPGVVTDIAVVENQ…
fw105	12.5347476225	11.6730065838	11.9890270666	5.65325530358	11.1967812729	11.5647403072	28.1133869788	8.90636430139	25.566203365	3.01170446233	5.62765179225	6.31309436723		ARTHRO.5	feature	gene	132341	133708	.	+	.	locus_tag=ARTHROv5_10130
fw106	12.5347476225	11.6730065838	11.9890270666	5.65325530358	11.1967812729	11.5647403072	28.1133869788	8.90636430139	25.566203365	3.01170446233	5.62765179225	6.31309436723		ARTHRO.5	feature	CDS	132341	133708	.	+	0	ID=18393549;db_xref=MaGe:18393549;inference=ab initio prediction:AMIGene:2.0;locus_tag=ARTHROv5_10130;note=Evidence 4 : Unknown function but conserved in other organisms;product=conserved hypothetical protein;transl_table=11;translation=MTITELLKAVDRLVEKQRGKHLNDFEKVVIKGLWSGQTYSEIAEECGYHQNHVGDVSRQLFKILSQELEEDINKYNFCWTIERVVTSRQFVIGLFNSNITWCNPHTLDDVNLSGSSQLNGDIETNYHDLHLAPKIVKFCDRTEELKTLSNWVLNENIPLISV…
fw107	2.54202192448	9.85261875761	7.67478684531	7.41412911084	11.1656516443	15.2180267966	12.6029232643	13.1449451888	9.50304506699	6.4652862363	6.01583434836	3.79537149817		ARTHRO.5	feature	gene	134588	135409	.	+	.	gene=argS;locus_tag=ARTHROv5_10132
fw108	2.54202192448	9.85261875761	7.67478684531	7.41412911084	11.1656516443	15.2180267966	12.6029232643	13.1449451888	9.50304506699	6.4652862363	6.01583434836	3.79537149817		ARTHRO.5	feature	CDS	134588	135409	.	+	0	ID=18393551;db_xref=MaGe:18393551;ec_number=6.1.1.19;function=2.2.5 : tRNA,2.3.1 : Amino acid-activation;gene=argS;inference=ab initio prediction:AMIGene:2.0;locus_tag=ARTHROv5_10132;note=Evidence 2b : Function from indirect experimental evidences %28e.g. phenotypes%29%3B PubMedId 18775898%3B Product type e : enzyme;product=Arginyl-tRNA synthetase;transl_table=11;translation=MENMVIKQSLIKSLGSGLRGL…
fw109	92.6732186732	70.2530712531	78.0343980344	117.117936118	193.538083538	214.00982801	224.385749386	128.28992629	154.039312039	205.245700246	241.002457002	128.051597052		ARTHRO.5	feature	gene	135476	135883	.	+	.	locus_tag=ARTHROv5_10133
fw110	92.6732186732	70.2530712531	78.0343980344	117.117936118	193.538083538	214.00982801	224.385749386	128.28992629	154.039312039	205.245700246	241.002457002	128.051597052		ARTHRO.5	feature	CDS	135476	135883	.	+	0	ID=18393552;db_xref=MaGe:18393552;inference=ab initio prediction:AMIGene:2.0;locus_tag=ARTHROv5_10133;note=Evidence 4 : Unknown function but conserved in other organisms;product=conserved hypothetical protein;transl_table=11;translation=MLYHVIYDGNCNLCSNLVQLLENLDRGERFSYIPMQDEAKLAQLNITPEDCLMGMILIDVNQPQRRWQGSDAAEEIGNILPGGELFVKAYRAMPGLKWAGDRIYEQVRDNRYQLFGKRDQTYESNYPSCFGNNQC
fw111	96.53125	107.138392857	143.691964286	55.4107142857	80.7633928571	106.285714286	146.165178571	96.4375	181.700892857	60.1071428571	54.5133928571	21.7008928571		ARTHRO.5	feature	gene	141850	142074	.	+	.	locus_tag=ARTHROv5_10138
fw112	96.53125	107.138392857	143.691964286	55.4107142857	80.7633928571	106.285714286	146.165178571	96.4375	181.700892857	60.1071428571	54.5133928571	21.7008928571		ARTHRO.5	feature	CDS	141850	142074	.	+	0	ID=18393557;db_xref=MaGe:18393557;inference=ab initio prediction:AMIGene:2.0;locus_tag=ARTHROv5_10138;note=Evidence 4 : Unknown function but conserved in other organisms;product=conserved hypothetical protein;transl_table=11;translation=MNTSVSILTEIPETLHESLQGYLETHPDWDHDRVFSAALSLFLLQNGKNNTPEALDSCRVAARVYLETLFQSNT
fw113	48.4938101788	47.3947730399	70.6650618982	27.9449793673	43.5034387895	43.2187070151	79.4883081155	40.1389270977	101.741403026	27.2104539202	24.3459422283	11.409215956		ARTHRO.5	feature	gene	142243	143697	.	+	.	gene=hemG;locus_tag=ARTHROv5_10139
fw114	48.4938101788	47.3947730399	70.6650618982	27.9449793673	43.5034387895	43.2187070151	79.4883081155	40.1389270977	101.741403026	27.2104539202	24.3459422283	11.409215956		ARTHRO.5	feature	CDS	142243	143697	.	+	0	ID=18393558;db_xref=MaGe:18393558;ec_number=1.3.3.4;function=1.5.3.12 : Heme%2C porphyrin %3B;gene=hemG;inference=ab initio prediction:AMIGene:2.0;locus_tag=ARTHROv5_10139;note=Evidence 2b : Function from indirect experimental evidences %28e.g. phenotypes%29%3B Product type e : enzyme;product=Protoporphyrinogen oxidase;transl_table=11;translation=MTNLVDSLIVGAGISGLSLAYSLNREKSVREPLKVLVTESQNRVGGNITT…
fw115	17.904	29.6571428571	31.024	11.3074285714	27.6434285714	35.432	42.32	11.856	39.512	16.4091428571	24.7474285714	15.7268571429		ARTHRO.5	feature	gene	150485	151360	.	+	.	locus_tag=ARTHROv5_10146
fw116	17.904	29.6571428571	31.024	11.3074285714	27.6434285714	35.432	42.32	11.856	39.512	16.4091428571	24.7474285714	15.7268571429		ARTHRO.5	feature	CDS	150485	151360	.	+	0	ID=18393565;db_xref=MaGe:18393565;inference=ab initio prediction:AMIGene:2.0;locus_tag=ARTHROv5_10146;product=transposase;transl_table=11;translation=MPAPYSYDLRQKVIDAIELDGMPKTEASQVFHVSRNTINLWLQRKAQTGDFLPKPNHPPGNNHKITDWHKFKAFAQEHGHKTSAQMAELWDDDISPRTISRALKKIGFTRKKTYGYQERDEQQREEFMAQIEQMEPEGLVYLDEAGINSQDSDYPYGYCEQGQRFHVLKSGKRQGRVSMIVAWCHQQLLAPFTFEGCCNRTVFELWLEFILIPTLKPGQTLVLDNATFHKGGRIPELVEAAQCRLLYLP…
fw117	1185.69402985	1710.09701493	1763.75373134	934.626865672	1600.44776119	1618.67910448	3173.91044776	1780.30597015	2312.71641791	1215.95522388	1523.42537313	679.873134328		ARTHRO.5	feature	gene	154944	155078	.	+	.	locus_tag=ARTHROv5_10151
fw118	1185.69402985	1710.09701493	1763.75373134	934.626865672	1600.44776119	1618.67910448	3173.91044776	1780.30597015	2312.71641791	1215.95522388	1523.42537313	679.873134328		ARTHRO.5	feature	CDS	154944	155078	.	+	0	ID=18393570;db_xref=MaGe:18393570;inference=ab initio prediction:AMIGene:2.0;locus_tag=ARTHROv5_10151;note=Evidence 4 : Unknown function but conserved in other organisms;product=conserved protein of unknown function;transl_table=11;translation=MPTFETANMASQVKRLIRSKTARAMLTWAHYRFKLTLRHKRGNN
fw119	3025.22173913	2190.16956522	2193.97391304	1119.63913043	2025.69565217	2057.27826087	4322.09565217	2019.42173913	3302.43913043	1639.73043478	2279.08695652	1011.56086957		ARTHRO.5	feature	gene	155091	155321	.	+	.	locus_tag=ARTHROv5_10152
fw120	3025.22173913	2190.16956522	2193.97391304	1119.63913043	2025.69565217	2057.27826087	4322.09565217	2019.42173913	3302.43913043	1639.73043478	2279.08695652	1011.56086957		ARTHRO.5	feature	CDS	155091	155321	.	+	0	ID=18393571;db_xref=MaGe:18393571;function=8.3.1 : transposases %3B;inference=ab initio prediction:AMIGene:2.0;locus_tag=ARTHROv5_10152;note=Evidence 2b : Function from indirect experimental evidences %28e.g. phenotypes%29%3B Product type e : enzyme;product=transposase%2C IS605 family%2C OrfB %28fragment%29;pseudo=None;transl_table=11;translation=MTEEYTSKTCTHCGHVHSQLGGSKVFRCPECGFTLPRDWNGAFGIFLKAL…
fw121	1421.5754717	2665.23773585	2364.99811321	1206.91132075	2366.70377358	2295.51698113	5206.96603774	2467.61886792	4248.60754717	1864.13584906	2819.48679245	1553.27735849		ARTHRO.5	feature	gene	155341	155871	.	+	.	gene=dps;locus_tag=ARTHROv5_10153
fw122	1421.5754717	2665.23773585	2364.99811321	1206.91132075	2366.70377358	2295.51698113	5206.96603774	2467.61886792	4248.60754717	1864.13584906	2819.48679245	1553.27735849		ARTHRO.5	feature	CDS	155341	155871	.	+	0	ID=18393572;db_xref=MaGe:18393572;ec_number=1.16.-.-;gene=dps;inference=ab initio prediction:AMIGene:2.0;locus_tag=ARTHROv5_10153;product=DNA protection during starvation protein;transl_table=11;translation=MTSTTTKTRLYSSRIDLPEDTRSQIITILNQSLATTLDLKTQVKQAHWNVKGLNFYSLHLLFDELAGELEGYVDMIAERVTALGGYAMGTARRAASESILPEYPLNIDNGTDHIVALADRFGVYAKSLREAIDKTDNLGDADTADLYTEISRTADMRLWFLEAHLQGNANQPLASH
fw123	1297.88	2638.4	2223.752	1207.88	2149.432	2143.92	4890.288	2245.336	3996.808	1740.408	2575.688	1518.688		ARTHRO.5	feature	gene	155885	156010	.	+	.	locus_tag=ARTHROv5_miscRNA5
fw124	1297.88	2638.4	2223.752	1207.88	2149.432	2143.92	4890.288	2245.336	3996.808	1740.408	2575.688	1518.688		ARTHRO.5	feature	misc_RNA	155885	156010	.	+	.	ID=53384249;db_xref=MaGe:53384249;inference=profile:Rfam:8.0;locus_tag=ARTHROv5_miscRNA5;note=Predicted by Rfam%2C accession%3DRF02033%2C e-value%3D0.55.;product=HEARO
fw125	2040.03424658	5287.64383562	4236.74657534	2514.34246575	4131.25342466	3768.23287671	6868.65753425	4744.32191781	6461.44520548	3102.98630137	4542.95205479	2370.42465753		ARTHRO.5	feature	gene	156317	156463	.	+	.	locus_tag=ARTHROv5_10154
fw126	2040.03424658	5287.64383562	4236.74657534	2514.34246575	4131.25342466	3768.23287671	6868.65753425	4744.32191781	6461.44520548	3102.98630137	4542.95205479	2370.42465753		ARTHRO.5	feature	CDS	156317	156463	.	+	0	ID=18393573;db_xref=MaGe:18393573;inference=ab initio prediction:AMIGene:2.0;locus_tag=ARTHROv5_10154;note=Evidence 4 : Unknown function but conserved in other organisms;product=conserved protein of unknown function;transl_table=11;translation=MLKLKEAENQMCSRGTRTDRCQKASVTNLPLGCPNTSLLSNKEYGFCG
fw127	2191.29205922	3145.89905787	2589.14804845	1449.22611036	2438.18438762	2430.43876178	4494.03768506	2766.87752355	3694.8384926	2144.72812921	3006.87079408	1570.17362046		ARTHRO.5	feature	gene	156593	157336	.	+	.	locus_tag=ARTHROv5_10155
fw128	2191.29205922	3145.89905787	2589.14804845	1449.22611036	2438.18438762	2430.43876178	4494.03768506	2766.87752355	3694.8384926	2144.72812921	3006.87079408	1570.17362046		ARTHRO.5	feature	CDS	156593	157336	.	+	0	ID=18393574;db_xref=MaGe:18393574;inference=ab initio prediction:AMIGene:2.0;locus_tag=ARTHROv5_10155;note=Evidence 4 : Unknown function but conserved in other organisms;product=conserved protein of unknown function;transl_table=11;translation=MEAGLGPRILGLQDEECQQQGCLAMNGSPSSSDYTPQLQKLMRRAGFSSIRELSRYSGVEERQFFRLCQGLVMQTRVDVLMKIAEGLGISLMELLSIFAPEESSFAYSGFNSAFRQEYERLQAEMEQLRESVGREFEQASLDILESWLLNWPKVT…
fw129	265.297850563	555.385875128	422.228249744	210.864892528	350.536335722	368.656090072	976.017400205	457.788126919	670.579324463	380.189355169	582.835209826	330.285568066		ARTHRO.5	feature	gene	158159	159136	.	+	.	locus_tag=ARTHROv5_10156
fw130	265.297850563	555.385875128	422.228249744	210.864892528	350.536335722	368.656090072	976.017400205	457.788126919	670.579324463	380.189355169	582.835209826	330.285568066		ARTHRO.5	feature	CDS	158159	159136	.	+	0	ID=18393575;db_xref=MaGe:18393575;inference=ab initio prediction:AMIGene:2.0;locus_tag=ARTHROv5_10156;product=transposase %28fragment%29;transl_table=11;translation=MQSDLPAWVKETPCHIRQNAIFDAYLAFSASPGARFRSCRDSSQAIKFNNTNFSSGSWYPRLTKGLTFMVSEPIPKTCGQGTQLVFTKGRWLAIFPEPVAVTPTEANGVIALDPGVRTFMTGFDGSRFLELGSGDIGRITRLCQHLDDLMSRIAKEPCRSRRRRMRQAAQRMRTKIRNLVDEAHKQIAHYLTHNYSLIFLPTFETSNMVAKAKRKIKSKTARAMLTWAHYRFKL…
fw131	696.37993921	1005.18844985	718.346504559	445.392097264	642.300911854	686.109422492	1888.89361702	1235.76291793	1391.0	735.571428571	954.167173252	539.018237082		ARTHRO.5	feature	gene	159293	159622	.	+	.	locus_tag=ARTHROv5_10157
fw132	696.37993921	1005.18844985	718.346504559	445.392097264	642.300911854	686.109422492	1888.89361702	1235.76291793	1391.0	735.571428571	954.167173252	539.018237082		ARTHRO.5	feature	CDS	159293	159622	.	+	0	ID=18393576;db_xref=MaGe:18393576;function=3.1.2.1 : Sigma factors%2C anti-sigmafactors %3B;inference=ab initio prediction:AMIGene:2.0;locus_tag=ARTHROv5_10157;note=Evidence 2b : Function from indirect experimental evidences %28e.g. phenotypes%29%3B Product type r : regulator;product=anti-sigma factor antagonist;transl_table=11;translation=MSSDVQILQPQGILDGTKASQFRQDISRLVEKGAKTILIDFQDVTFMDSSGLGALVL…
fw133	33.4598540146	56.9361313869	30.5291970803	22.052919708	35.4762773723	32.5474452555	125.888686131	72.5894160584	70.3905109489	28.8594890511	49.8704379562	32.1003649635		ARTHRO.5	feature	gene	161020	161568	.	+	.	locus_tag=ARTHROv5_10159
fw134	33.4598540146	56.9361313869	30.5291970803	22.052919708	35.4762773723	32.5474452555	125.888686131	72.5894160584	70.3905109489	28.8594890511	49.8704379562	32.1003649635		ARTHRO.5	feature	CDS	161020	161568	.	+	0	ID=18393578;db_xref=MaGe:18393578;function=3.1.2.1 : Sigma factors%2C anti-sigmafactors %3B;inference=ab initio prediction:AMIGene:2.0;locus_tag=ARTHROv5_10159;note=Evidence 3 : Putative function from multiple computational evidences%3B Product type r : regulator;product=putative Anti-sigma regulatory factor %28Ser/Thr protein kinase%29;transl_table=11;translation=MAILDDNELILYRTFKIEYSLITRWLDDRTYR…
fw135	40.6721027065	33.9541984733	35.067314365	13.1321998612	25.3841082582	25.3188757807	88.521165857	30.9306037474	69.0992366412	21.5274115198	22.0544760583	17.2050659264		ARTHRO.5	feature	gene	162469	165351	.	+	.	gene=polA;locus_tag=ARTHROv5_10161
fw136	40.6721027065	33.9541984733	35.067314365	13.1321998612	25.3841082582	25.3188757807	88.521165857	30.9306037474	69.0992366412	21.5274115198	22.0544760583	17.2050659264		ARTHRO.5	feature	CDS	162469	165351	.	+	0	ID=18393580;db_xref=MaGe:18393580;ec_number=2.7.7.7;gene=polA;inference=ab initio prediction:AMIGene:2.0;locus_tag=ARTHROv5_10161;product=DNA polymerase I;transl_table=11;translation=MSSNSPVLILIDGHSLAFRAYYAFGKSRSGGLRTSTGIPTSVCFGFLQSLLEVIDIYKPELVAIAFDRAEPTFRHEADANYKADRAETPADFIQDINNLQQLLEAFRIPIFSVAGYEADDVLGTLANRGSAAGYQVKILSGDQDLFQLIDEQKQITVLHLSHGKGSSPQEFAAPQVYEKLSIKPEQVVDYKALCGDQSDCIPGVRGIGEKTAVKLL…
fw137	25.9164345404	57.635097493	55.9415041783	19.0445682451	47.8802228412	61.9749303621	91.9164345404	41.5598885794	83.1169916435	32.061281337	52.938718663	27.6267409471		ARTHRO.5	feature	gene	165802	166161	.	+	.	locus_tag=ARTHROv5_10163
fw138	25.9164345404	57.635097493	55.9415041783	19.0445682451	47.8802228412	61.9749303621	91.9164345404	41.5598885794	83.1169916435	32.061281337	52.938718663	27.6267409471		ARTHRO.5	feature	CDS	165802	166161	.	+	0	ID=18393582;db_xref=MaGe:18393582;ec_number=2.7.7.-;function=8.3.1 : transposases %3B;inference=ab initio prediction:AMIGene:2.0;locus_tag=ARTHROv5_10163;note=Evidence 2b : Function from indirect experimental evidences %28e.g. phenotypes%29%3B Product type e : enzyme;product=transposase%2C IS630 family %28fragment%29;pseudo=None;transl_table=11;translation=MPAPYSYDLRQKVIDAIELDGMPKTEASQVFHVSRNTINL…
fw139	25.3159090909	38.8636363636	26.4886363636	25.0136363636	39.4272727273	46.4318181818	66.5204545455	39.3181818182	45.6613636364	28.8204545455	33.3522727273	17.1818181818		ARTHRO.5	feature	gene	166184	166624	.	+	.	locus_tag=ARTHROv5_10164
fw140	25.3159090909	38.8636363636	26.4886363636	25.0136363636	39.4272727273	46.4318181818	66.5204545455	39.3181818182	45.6613636364	28.8204545455	33.3522727273	17.1818181818		ARTHRO.5	feature	CDS	166184	166624	.	+	0	ID=18393583;db_xref=MaGe:18393583;inference=ab initio prediction:AMIGene:2.0;locus_tag=ARTHROv5_10164;note=Evidence 4 : Unknown function but conserved in other organisms;product=conserved protein of unknown function;transl_table=11;translation=MAQIEQMEPEEVVYLDEAAMNSQDSDYPYGYCEEGKRFHALKSGKRQGRVSYIAAWCHQQLLAPFSFEGCCNRTVFELWLEFILIPTLKPGQTLVLDNATFHKGGRIAELVEAAQCRLLYLPPYSPDLNKIEKCWSWLKARIRHCT
fw141	56.2580185317	62.7861724875	37.0406272274	17.2459016393	33.0049893086	35.7961511048	163.265146115	66.0876692801	103.37704918	30.4183891661	57.9736279401	49.3007840342		ARTHRO.5	feature	gene	166830	168233	.	+	.	gene=intA3;locus_tag=ARTHROv5_10165
fw142	56.2580185317	62.7861724875	37.0406272274	17.2459016393	33.0049893086	35.7961511048	163.265146115	66.0876692801	103.37704918	30.4183891661	57.9736279401	49.3007840342		ARTHRO.5	feature	CDS	166830	168233	.	+	0	ID=18393584;db_xref=MaGe:18393584;function=8.1.4 : Integration%2C recombination %3B;gene=intA3;inference=ab initio prediction:AMIGene:2.0;locus_tag=ARTHROv5_10165;note=Evidence 2b : Function from indirect experimental evidences %28e.g. phenotypes%29%3B PubMedId 3006922%2C 3144039%2C 15883871%3B Product type e : enzyme;product=site-specific recombinase;transl_table=11;translation=MSASTNSTHSGTYQGFE…
fw143	0.0	0.780898876404	2.06179775281	0.808988764045	2.81460674157	0.848314606742	2.41573033708	2.89325842697	2.83426966292	1.9297752809	0.0	0.609550561798		ARTHRO.5	feature	gene	174597	174953	.	+	.	locus_tag=ARTHROv5_10176
fw144	0.0	0.780898876404	2.06179775281	0.808988764045	2.81460674157	0.848314606742	2.41573033708	2.89325842697	2.83426966292	1.9297752809	0.0	0.609550561798		ARTHRO.5	feature	CDS	174597	174953	.	+	0	ID=18393595;db_xref=MaGe:18393595;inference=ab initio prediction:AMIGene:2.0;locus_tag=ARTHROv5_10176;note=Evidence 5 : Unknown function;product=protein of unknown function;transl_table=11;translation=MYSDFLYALTRVPLRILRLLALGVEVLLTGGLQMVNSLTLAGSLVTELPLKMWSKSIGIGTPIFEVASTGTSTTKLLPRCGPLAVAKFAIQSSLYLFHASAKGMISVSFFLNCLNQGR
fw145	5.57682619647	6.68261964736	2.52392947103	5.36272040302	11.7304785894	14.5491183879	12.4521410579	4.67884130982	6.60327455919	8.9395465995	15.3740554156	9.74811083123		ARTHRO.5	feature	gene	178944	179738	.	+	.	locus_tag=ARTHROv5_10182
fw146	5.57682619647	6.68261964736	2.52392947103	5.36272040302	11.7304785894	14.5491183879	12.4521410579	4.67884130982	6.60327455919	8.9395465995	15.3740554156	9.74811083123		ARTHRO.5	feature	CDS	178944	179738	.	+	0	ID=18393601;db_xref=MaGe:18393601;inference=ab initio prediction:AMIGene:2.0;locus_tag=ARTHROv5_10182;note=Evidence 4 : Unknown function but conserved in other organisms;product=conserved protein of unknown function;transl_table=11;translation=MRGIKNIATEINASNWNNAVELFNGAILEGLITDRFRYDITAYAYVSSLNARCYIPSINQSQIPKIYPEDSYYQRWEKKQDVLQGSIDLQIFYWNLATESGLNLGVIKLPYYGGIHTENLLIELITNQTEGLAIDSHSVLKARCLTQLHNNDSIN…
fw147	56.42	36.6714285714	40.5371428571	90.5371428571	66.0885714286	74.4028571429	80.6828571429	45.6657142857	49.7714285714	76.7714285714	74.1371428571	33.2971428571		ARTHRO.5	feature	gene	179775	180125	.	+	.	locus_tag=ARTHROv5_10183
fw148	56.42	36.6714285714	40.5371428571	90.5371428571	66.0885714286	74.4028571429	80.6828571429	45.6657142857	49.7714285714	76.7714285714	74.1371428571	33.2971428571		ARTHRO.5	feature	CDS	179775	180125	.	+	0	ID=18393602;db_xref=MaGe:18393602;inference=ab initio prediction:AMIGene:2.0;locus_tag=ARTHROv5_10183;note=Evidence 4 : Unknown function but conserved in other organisms;product=conserved protein of unknown function;transl_table=11;translation=MSFSVYSSALNLDTLNITAKIPGTPVTTAISLTANTVAELVAVKANTNGRNVFIKNRSNVPVHLILDPTKNTVANAAFSVKPGDTVMLTIGASKLQAIAESVADISVTVVEFVTVD
fw149	16.573676132	9.18610897928	10.7521105142	7.10092095165	15.3940905602	16.5521872602	23.5755947813	9.3123561013	18.410590944	9.61818879509	15.8975441289	12.3679969302		ARTHRO.5	feature	gene	180166	182772	.	+	.	locus_tag=ARTHROv5_10184
fw150	16.573676132	9.18610897928	10.7521105142	7.10092095165	15.3940905602	16.5521872602	23.5755947813	9.3123561013	18.410590944	9.61818879509	15.8975441289	12.3679969302		ARTHRO.5	feature	CDS	180166	182772	.	+	0	ID=18393603;db_xref=MaGe:18393603;inference=ab initio prediction:AMIGene:2.0;locus_tag=ARTHROv5_10184;note=Evidence 4 : Unknown function but conserved in other organisms;product=conserved protein of unknown function;transl_table=11;translation=MTNFKIYSSRFGQSTDDLPEGEVNLYLTNERVQAVIDSNTNLFKLTDLSWNNITNKPSAFPPSTHSHSWTEITNKPTIFASDWANVADKPATATRWPTWSEVTSKPTTFTPSAHTHAWADITSGVPATASRWPSWAEVTSKPTTFTPSAHNHAWS…
fw151	4.26219512195	1.73170731707	4.7987804878	3.65853658537	4.37804878049	2.21341463415	7.36585365854	2.65243902439	10.9085365854	2.44512195122	2.60365853659	1.18902439024		ARTHRO.5	feature	gene	182862	183026	.	+	.	locus_tag=ARTHROv5_10185
fw152	4.26219512195	1.73170731707	4.7987804878	3.65853658537	4.37804878049	2.21341463415	7.36585365854	2.65243902439	10.9085365854	2.44512195122	2.60365853659	1.18902439024		ARTHRO.5	feature	CDS	182862	183026	.	+	0	ID=18393604;db_xref=MaGe:18393604;inference=ab initio prediction:AMIGene:2.0;locus_tag=ARTHROv5_10185;note=Evidence 4 : Unknown function but conserved in other organisms;product=conserved protein of unknown function;transl_table=11;translation=MAGIQELSQKLDALGKPTASTNGNISNLPTSPIGLSVGDLWCDTDNDNVIKQVR
fw153	14.0991501416	18.3314447592	15.7988668555	4.60906515581	19.4504249292	16.4504249292	48.1586402266	10.5014164306	30.8781869688	12.9320113314	21.8243626062	9.00283286119		ARTHRO.5	feature	gene	183026	183379	.	+	.	locus_tag=ARTHROv5_10186
fw154	14.0991501416	18.3314447592	15.7988668555	4.60906515581	19.4504249292	16.4504249292	48.1586402266	10.5014164306	30.8781869688	12.9320113314	21.8243626062	9.00283286119		ARTHRO.5	feature	CDS	183026	183379	.	+	0	ID=18393605;db_xref=MaGe:18393605;inference=ab initio prediction:AMIGene:2.0;locus_tag=ARTHROv5_10186;note=Evidence 4 : Unknown function but conserved in other organisms;product=conserved protein of unknown function;transl_table=11;translation=MSNKYDISETNWFLAYNQYFIQEDDTPHGSKRLPDISGSKFVRILFDADQVSTYWKMAGWLKFYAYNDVKQNMMVKREIVWLNEYQIIESPPYSSFYAVFDPLERIKWFTLYFWRLM
fw155	30.1673003802	23.4486692015	22.7870722433	4.14448669202	19.8060836502	23.8441064639	65.2357414449	17.5741444867	33.5627376426	19.6349809886	26.247148289	10.9315589354		ARTHRO.5	feature	gene	183379	183642	.	+	.	locus_tag=ARTHROv5_10187
fw156	30.1673003802	23.4486692015	22.7870722433	4.14448669202	19.8060836502	23.8441064639	65.2357414449	17.5741444867	33.5627376426	19.6349809886	26.247148289	10.9315589354		ARTHRO.5	feature	CDS	183379	183642	.	+	0	ID=18393606;db_xref=MaGe:18393606;inference=ab initio prediction:AMIGene:2.0;locus_tag=ARTHROv5_10187;note=Evidence 4 : Unknown function but conserved in other organisms;product=conserved protein of unknown function;transl_table=11;translation=MNTVSICQRFIIIELALIIIVVLCSTYAIVKENKIIESKLDLNNHKLGILFEFLQKSLEQIACKQQLGGKKQSPHLPINRDDIDDDG
fw157	0.0	0.368932038835	1.82524271845	0.0	0.47572815534	0.441747572816	1.43689320388	5.55339805825	1.65048543689	0.781553398058	2.91747572816	0.0		ARTHRO.5	feature	gene	184050	184256	.	+	.	locus_tag=ARTHROv5_10188
fw158	0.0	0.368932038835	1.82524271845	0.0	0.47572815534	0.441747572816	1.43689320388	5.55339805825	1.65048543689	0.781553398058	2.91747572816	0.0		ARTHRO.5	feature	CDS	184050	184256	.	+	0	ID=18393607;db_xref=MaGe:18393607;inference=ab initio prediction:AMIGene:2.0;locus_tag=ARTHROv5_10188;note=Evidence 5 : Unknown function;product=hypothetical protein;transl_table=11;translation=MVLVGDDLDFAIAHSFPYRSSPRKGGLISLYVDSLAGSPLRLPTAIVVDFETYPPLNRNKHSLGKRPT
fw159	280.914027149	552.452488688	485.411764706	111.425339367	240.298642534	259.633484163	966.841628959	481.117647059	750.71040724	186.244343891	242.936651584	148.963800905		ARTHRO.5	feature	gene	185274	185495	.	+	.	locus_tag=ARTHROv5_10191
fw160	280.914027149	552.452488688	485.411764706	111.425339367	240.298642534	259.633484163	966.841628959	481.117647059	750.71040724	186.244343891	242.936651584	148.963800905		ARTHRO.5	feature	CDS	185274	185495	.	+	0	ID=18393610;db_xref=MaGe:18393610;inference=ab initio prediction:AMIGene:2.0;locus_tag=ARTHROv5_10191;note=Evidence 3 : Putative function from multiple computational evidences;product=putative resolvase R80;transl_table=11;translation=MPKYVTPSVATWRRWEKLGAIKAVRTVGNQRRYIIEEAEKQKPIVCYTRVSTHSQKDDLIRQAEFLRSAYPTA
fw161	563.26459144	964.59922179	802.194552529	230.813229572	511.677042802	537.992217899	1786.35019455	615.354085603	1508.73929961	327.186770428	517.824902724	375.089494163		ARTHRO.5	feature	gene	185670	185927	.	+	.	locus_tag=ARTHROv5_10192
fw162	563.26459144	964.59922179	802.194552529	230.813229572	511.677042802	537.992217899	1786.35019455	615.354085603	1508.73929961	327.186770428	517.824902724	375.089494163		ARTHRO.5	feature	CDS	185670	185927	.	+	0	ID=18393611;db_xref=MaGe:18393611;function=8.1.4 : Integration%2C recombination %3B;inference=ab initio prediction:AMIGene:2.0;locus_tag=ARTHROv5_10192;note=Evidence 3 : Putative function from multiple computational evidences%3B Product type e : enzyme;product=putative resolvase%2C IS607 family %28fragment%29;pseudo=None;transl_table=11;translation=MVLRKKSLSPEQELVSDILSILHCFSARIYGLRKYEKPARKELQKETP…
fw163	443.351005484	556.484460695	507.508226691	161.382998172	350.484460695	378.031078611	1054.30530165	392.481718464	905.637111517	225.021023766	303.063071298	213.567641682		ARTHRO.5	feature	gene	185860	186954	.	+	.	locus_tag=ARTHROv5_10193
fw164	443.351005484	556.484460695	507.508226691	161.382998172	350.484460695	378.031078611	1054.30530165	392.481718464	905.637111517	225.021023766	303.063071298	213.567641682		ARTHRO.5	feature	CDS	185860	186954	.	+	0	ID=18393612;db_xref=MaGe:18393612;function=8.3.1 : transposases %3B;inference=ab initio prediction:AMIGene:2.0;locus_tag=ARTHROv5_10193;note=Evidence 2b : Function from indirect experimental evidences %28e.g. phenotypes%29%3B Product type e : enzyme;product=transposase%2C IS605 family%2C OrfB %28fragment%29;pseudo=None;transl_table=11;translation=MYPGQELQAVWKRWLAAYRWIYNYTIATFKHGYKGSCFDCQKLVRDSDKP…
fw165	43.4526678141	156.215146299	141.437177281	80.604130809	107.106712565	123.834767642	251.91222031	165.404475043	229.99827883	99.6850258176	85.2994836489	44.3012048193		ARTHRO.5	feature	gene	187050	187631	.	+	.	locus_tag=ARTHROv5_10194
fw166	43.4526678141	156.215146299	141.437177281	80.604130809	107.106712565	123.834767642	251.91222031	165.404475043	229.99827883	99.6850258176	85.2994836489	44.3012048193		ARTHRO.5	feature	CDS	187050	187631	.	+	0	ID=18393613;db_xref=MaGe:18393613;inference=ab initio prediction:AMIGene:2.0;locus_tag=ARTHROv5_10194;note=Evidence 4 : Unknown function but conserved in other organisms;product=conserved hypothetical protein %28membrane%29;transl_table=11;translation=MSNPSERPALPASAQRVAVALRRAGWICFWAQLVLAVISAIILFFAAVAAQTTGGGSTSAVTSGGFFFAVAGLLVLGFSTYQAYAYTRLSKRLREGRPQRPSRADTIKQIRITLISNLVGMTLTLIAAEAIGGILFAKALSQPTSQL…
fw167	363.317910448	649.908208955	644.081343284	391.652985075	607.829104478	682.731343284	1576.5119403	811.820149254	1197.15	692.000746269	817.584328358	404.947761194		ARTHRO.5	feature	gene	188762	190102	.	+	.	gene=purA;locus_tag=ARTHROv5_10196
fw168	363.317910448	649.908208955	644.081343284	391.652985075	607.829104478	682.731343284	1576.5119403	811.820149254	1197.15	692.000746269	817.584328358	404.947761194		ARTHRO.5	feature	CDS	188762	190102	.	+	0	ID=18393615;db_xref=MaGe:18393615;ec_number=6.3.4.4;function=1.5.2.1 : Purine biosynthesis,7.1 : Cytoplasm,1.7.33 : Nucleotide and nucleoside conversions;gene=purA;inference=ab initio prediction:AMIGene:2.0;locus_tag=ARTHROv5_10196;note=Evidence 2a : Function from experimental evidences in other organisms%3B PubMedId 10346917%2C 10364182%2C 14002128%2C 14701822%2C 1733940%2C 2061308%2C 2108156%2C…
fw169	1410.4661157	1153.10247934	1014.16528926	850.504132231	1460.7768595	1600.44793388	3319.83140496	1447.61983471	2591.69090909	1634.12892562	2170.0214876	1078.6677686		ARTHRO.5	feature	gene	190198	190803	.	+	.	gene=rplY;locus_tag=ARTHROv5_10197
fw170	1410.4661157	1153.10247934	1014.16528926	850.504132231	1460.7768595	1600.44793388	3319.83140496	1447.61983471	2591.69090909	1634.12892562	2170.0214876	1078.6677686		ARTHRO.5	feature	CDS	190198	190803	.	+	0	ID=18393616;db_xref=MaGe:18393616;function=2.3.2 : Translation,2.3.8 : Ribosomal proteins,6.6 : Ribosome,7.1 : Cytoplasm;gene=rplY;inference=ab initio prediction:AMIGene:2.0;locus_tag=ARTHROv5_10197;note=Evidence 2b : Function from indirect experimental evidences %28e.g. phenotypes%29%3B PubMedId 10050320%3B Product type s : structure;product=50S ribosomal protein L25 %28General stress protein CT…
fw171	1157.0993228	730.173814898	767.169300226	640.422121896	668.819413093	638.566591422	1823.24153499	941.55530474	1308.41760722	543.029345372	620.731376975	343.250564334		ARTHRO.5	feature	gene	192395	192838	.	+	.	locus_tag=ARTHROv5_10200
fw172	1157.0993228	730.173814898	767.169300226	640.422121896	668.819413093	638.566591422	1823.24153499	941.55530474	1308.41760722	543.029345372	620.731376975	343.250564334		ARTHRO.5	feature	CDS	192395	192838	.	+	0	ID=18393619;db_xref=MaGe:18393619;inference=ab initio prediction:AMIGene:2.0;locus_tag=ARTHROv5_10200;note=Evidence 4 : Unknown function but conserved in other organisms;product=conserved hypothetical protein;transl_table=11;translation=MKFESAIQEACYEKITTWMRELYGKFPCARQDVPGLALFMGSALVEVFVFPWGKDEAIINTRSYVVTGTELTPDLMRFLLRENSNMRFGAFGIDDNGDVLFEHTIVGSTCDKIELESSVNAVLEIADDYDDKIVERWGGMRALDRIR
fw173	339.481767956	587.58121547	625.668508287	286.275138122	386.516022099	460.939226519	965.058563536	571.914917127	766.91160221	172.480662983	200.097237569	114.163535912		ARTHRO.5	feature	gene	194004	194909	.	+	.	locus_tag=ARTHROv5_10202
fw174	339.481767956	587.58121547	625.668508287	286.275138122	386.516022099	460.939226519	965.058563536	571.914917127	766.91160221	172.480662983	200.097237569	114.163535912		ARTHRO.5	feature	CDS	194004	194909	.	+	0	ID=18393621;db_xref=MaGe:18393621;ec_number=1.-.-.-;function=1.5.3 : Cofactor%2C small molecule carrier %3B;inference=ab initio prediction:AMIGene:2.0;locus_tag=ARTHROv5_10202;note=Evidence 3 : Putative function from multiple computational evidences%3B Product type e : enzyme;product=putative Beta-carotene ketolase;transl_table=11;translation=MSEGQKLLTVPKDFLVPEGGLNITLLMFLGAIAIVISSTLGYWCWHWPNWFCFL…
fw175	195.715008432	336.802698145	376.23608769	137.590219224	225.527824621	265.195615514	637.541315346	283.913996627	587.418212479	137.78920742	162.187183811	84.9477234401		ARTHRO.5	feature	gene	194920	195513	.	+	.	gene=lepB2;locus_tag=ARTHROv5_10203
fw176	195.715008432	336.802698145	376.23608769	137.590219224	225.527824621	265.195615514	637.541315346	283.913996627	587.418212479	137.78920742	162.187183811	84.9477234401		ARTHRO.5	feature	CDS	194920	195513	.	+	0	ID=18393622;db_xref=MaGe:18393622;ec_number=3.4.21.89;function=2.3.5 : Export%2C signal peptide cleavage %3B;gene=lepB2;inference=ab initio prediction:AMIGene:2.0;locus_tag=ARTHROv5_10203;note=Evidence 2b : Function from indirect experimental evidences %28e.g. phenotypes%29%3B PubMedId 7865790%2C 9823656%3B Product type e : enzyme;product=signal peptidase I;transl_table=11;translation=MRSQEQKQEPQ…
fw177	6164.10526316	5556.92569659	2456.54798762	1608.18266254	2218.60371517	1780.61919505	6365.95665635	6339.42724458	4279.34365325	3663.02786378	4770.88854489	4612.50154799		ARTHRO.5	feature	gene	195679	196002	.	+	.	locus_tag=ARTHROv5_10205
fw178	6164.10526316	5556.92569659	2456.54798762	1608.18266254	2218.60371517	1780.61919505	6365.95665635	6339.42724458	4279.34365325	3663.02786378	4770.88854489	4612.50154799		ARTHRO.5	feature	CDS	195679	196002	.	+	0	ID=18393624;db_xref=MaGe:18393624;inference=ab initio prediction:AMIGene:2.0;locus_tag=ARTHROv5_10205;note=Evidence 4 : Unknown function but conserved in other organisms;product=conserved hypothetical protein;transl_table=11;translation=MSFFESEIVQQEAKQLFEDYQSLIQLGSDYGKFDREGKKLFIENMESMMDRYRIFMKRFELSEDFMAQMTMEQLKTQLGQFGITPDQMFQQMHMTLEKMKSELEKQP
fw179	390.899117971	389.71168688	376.058434399	213.688533627	356.734288864	383.640573319	878.850055127	523.236493936	595.670893054	264.681918412	357.58213892	437.030871003		ARTHRO.5	feature	gene	196196	198010	.	+	.	gene=lepA;locus_tag=ARTHROv5_10206
fw180	390.899117971	389.71168688	376.058434399	213.688533627	356.734288864	383.640573319	878.850055127	523.236493936	595.670893054	264.681918412	357.58213892	437.030871003		ARTHRO.5	feature	CDS	196196	198010	.	+	0	ID=18393625;db_xref=MaGe:18393625;function=2.3.2 : Translation %3B;gene=lepA;inference=ab initio prediction:AMIGene:2.0;locus_tag=ARTHROv5_10206;note=Evidence 2a : Function from experimental evidences in other organisms%3B PubMedId 2999765%3B Product type f : factor;product=GTP-binding membrane protein;transl_table=11;translation=MTNVPVTRIRNFSIIAHIDHGKSTLADRLLQQTGTVADRQMKEQFLDSMDIERERGITIKLQAARMN…
fw181	982.646833013	1785.38963532	1938.94433781	802.026871401	1181.08637236	1254.97504798	4217.48560461	2673.98464491	3874.59117083	825.316698656	1046.67946257	522.796545106		ARTHRO.5	feature	gene	201598	202119	.	+	.	locus_tag=ARTHROv5_10209
fw182	982.646833013	1785.38963532	1938.94433781	802.026871401	1181.08637236	1254.97504798	4217.48560461	2673.98464491	3874.59117083	825.316698656	1046.67946257	522.796545106		ARTHRO.5	feature	CDS	201598	202119	.	+	0	ID=18393628;db_xref=MaGe:18393628;inference=ab initio prediction:AMIGene:2.0;locus_tag=ARTHROv5_10209;note=Evidence 4 : Unknown function but conserved in other organisms;product=conserved hypothetical protein %28secreted%29;transl_table=11;translation=MSLMKSKLLGGLCVLITAFMPVKAFAQIGVPTTPSDFDIRYQRPDPQTGRVTPPRYYSLPDLANPFRTLPSAFRYPIIYELGVNRNIRSDAVITDEVFIPNLPPIPAGITLDNIPRVRAEYTRRVEEWGERVQECKRLDPLIIKTDT…
fw183	116.432282896	70.9579023334	69.1315852778	30.0817897522	50.2667789271	49.411113784	170.884050998	77.8407505413	141.108732259	33.1808996873	40.6730815492	24.0370459466		ARTHRO.5	feature	gene	202485	206642	.	+	.	locus_tag=ARTHROv5_10210
fw184	116.432282896	70.9579023334	69.1315852778	30.0817897522	50.2667789271	49.411113784	170.884050998	77.8407505413	141.108732259	33.1808996873	40.6730815492	24.0370459466		ARTHRO.5	feature	CDS	202485	206642	.	+	0	ID=18393629;db_xref=MaGe:18393629;ec_number=2.7.13.3;function=3.1.2.4.3 : Two-component regulatory systems %28external signal%29 %3B;inference=ab initio prediction:AMIGene:2.0;locus_tag=ARTHROv5_10210;note=Evidence 3 : Putative function from multiple computational evidences%3B Product type e : enzyme;product=putative two-component sensor histidine kinase;transl_table=11;translation=MITPDSPLSALFEA…
fw185	35.9815813953	30.6710697674	27.368372093	12.5938604651	20.9173953488	26.0928372093	83.1873488372	27.7674418605	72.4671627907	18.2798139535	23.4865116279	11.816372093		ARTHRO.5	feature	gene	206822	212197	.	+	.	locus_tag=ARTHROv5_10211
fw186	35.9815813953	30.6710697674	27.368372093	12.5938604651	20.9173953488	26.0928372093	83.1873488372	27.7674418605	72.4671627907	18.2798139535	23.4865116279	11.816372093		ARTHRO.5	feature	CDS	206822	212197	.	+	0	ID=18393630;db_xref=MaGe:18393630;function=2.3.3 : Posttranslational modification %3B;inference=ab initio prediction:AMIGene:2.0;locus_tag=ARTHROv5_10211;note=Evidence 2a : Function from experimental evidences in other organisms%3B PubMedId 11736654%2C 16788191%2C 17513480%3B Product type e : enzyme;product=Protein kinase of the HstK subfamily %28with both a ser/thr kinase domain and a His kinase…
fw187	220.441538462	135.507692308	104.984615385	147.372307692	282.490769231	299.216923077	849.973846154	293.263076923	471.370769231	466.644615385	686.949230769	427.247692308		ARTHRO.5	feature	gene	212308	212958	.	+	.	locus_tag=ARTHROv5_10212
fw188	220.441538462	135.507692308	104.984615385	147.372307692	282.490769231	299.216923077	849.973846154	293.263076923	471.370769231	466.644615385	686.949230769	427.247692308		ARTHRO.5	feature	CDS	212308	212958	.	+	0	ID=18393631;db_xref=MaGe:18393631;inference=ab initio prediction:AMIGene:2.0;locus_tag=ARTHROv5_10212;note=Evidence 4 : Unknown function but conserved in other organisms;product=conserved hypothetical protein;transl_table=11;translation=MNANFRKSTWSLIAILGLIAGCDSVPPSIEEPIEITGETVPTMDHGGMDHADMDLGPADENYDLRFIDAMIPHHEGAIIMAQEVLGKSYRPELQNLAVEIIQAQATEIAQMREWRQAWYPDAPDTPMAWNNQMNHMMEMSPQQISAMRMDMDLGEADDEFDR…
fw189	116.522330097	270.625242718	259.442718447	350.339805825	375.708737864	435.027184466	782.023300971	476.533980583	536.586407767	361.097087379	419.926213592	255.669902913		ARTHRO.5	feature	gene	213091	213606	.	+	.	locus_tag=ARTHROv5_10213
fw190	116.522330097	270.625242718	259.442718447	350.339805825	375.708737864	435.027184466	782.023300971	476.533980583	536.586407767	361.097087379	419.926213592	255.669902913		ARTHRO.5	feature	CDS	213091	213606	.	+	0	ID=18393632;db_xref=MaGe:18393632;inference=ab initio prediction:AMIGene:2.0;locus_tag=ARTHROv5_10213;note=Evidence 4 : Unknown function but conserved in other organisms;product=conserved hypothetical protein %28secreted%29;transl_table=11;translation=MKRKHYYLPGIIMLLGTALLGTALARDLTDQQRTVVCKLRDVVEEAGRDGFELAFWPVIGKGPARVSAPLTLRLDPSIEYLFVGYCDENCADVELRVKTMSGEVLEFDEDLVSVVSFEPPFEDDYELSLRMTDCSAEDGCVFGMGIL…
fw191	75.8342602892	23.0912124583	16.6518353726	12.6796440489	28.7252502781	28.4849833148	136.75862069	34.3770856507	54.9532814238	12.7708565072	40.5272525028	42.2591768632		ARTHRO.5	feature	gene	215403	216302	.	+	.	locus_tag=ARTHROv5_10215
fw192	75.8342602892	23.0912124583	16.6518353726	12.6796440489	28.7252502781	28.4849833148	136.75862069	34.3770856507	54.9532814238	12.7708565072	40.5272525028	42.2591768632		ARTHRO.5	feature	CDS	215403	216302	.	+	0	ID=18393634;db_xref=MaGe:18393634;inference=ab initio prediction:AMIGene:2.0;locus_tag=ARTHROv5_10215;product=AAA ATPase%2C central region;transl_table=11;translation=MKYEIVKGKTDPISNEQTSSLSETPQWTLDEIALSKSTREQIKEMIAYVKNRDKLFVEWEFNRFLKTGKGLSINFFGPSGTGKSITAEAIAHQLDMNIIKVNYGELESELVGGTSKNISQVFQESEKSHSLLFFDEADAVLSKRISNLSQAADYGVNSAKSTLLTLMDKFNGVIVFATNLFENYDNAFLRRIIFNVEFLVPDLEMRTQLWQFHLSKNVPKTISYERAAEISE…
fw193	9.51479289941	10.3668639053	9.10355029586	6.47633136095	16.399408284	14.0769230769	49.2544378698	13.0473372781	39.701183432	6.44674556213	12.8668639053	11.5828402367		ARTHRO.5	feature	gene	216306	216644	.	+	.	locus_tag=ARTHROv5_10216
fw194	9.51479289941	10.3668639053	9.10355029586	6.47633136095	16.399408284	14.0769230769	49.2544378698	13.0473372781	39.701183432	6.44674556213	12.8668639053	11.5828402367		ARTHRO.5	feature	CDS	216306	216644	.	+	0	ID=18393635;db_xref=MaGe:18393635;inference=ab initio prediction:AMIGene:2.0;locus_tag=ARTHROv5_10216;note=Evidence 4 : Unknown function but conserved in other organisms;product=conserved protein of unknown function;transl_table=11;translation=MAIDPISWTIIAVTILGAVSPYWNEIKDWANRAVAQILDTINQAVEVVSDVAIYLLKEKNRYYKQAETYIMNINNKEYRFEIVKESIELSDIPEEFRQQLEERAKIKLIAKT
fw195	11.2992518703	14.5710723192	8.61097256858	6.21695760599	7.20199501247	13.2119700748	50.9650872818	9.59102244389	37.5211970075	4.78054862843	24.7256857855	14.9152119701		ARTHRO.5	feature	gene	216735	217136	.	+	.	locus_tag=ARTHROv5_10217
fw196	11.2992518703	14.5710723192	8.61097256858	6.21695760599	7.20199501247	13.2119700748	50.9650872818	9.59102244389	37.5211970075	4.78054862843	24.7256857855	14.9152119701		ARTHRO.5	feature	CDS	216735	217136	.	+	0	ID=18393636;db_xref=MaGe:18393636;inference=ab initio prediction:AMIGene:2.0;locus_tag=ARTHROv5_10217;note=Evidence 4 : Unknown function but conserved in other organisms;product=conserved hypothetical protein;transl_table=11;translation=MPEPQETVAYQWQRLVNNVRNLPKRISQAIQGTPETEIWSSLENQTLDFDLLEDHLKEIHRIVKKDGSDILGTRLILDERQNLMEIKIYSRKGEKNSLLTNHVKINSMKNIPPDIMEEIQSKGRVELTIHLMI
fw197	289.082152975	618.614730878	617.563739377	285.40509915	420.226628895	393.535410765	1438.27478754	1008.49291785	948.606232295	329.1898017	427.722379603	283.410764873		ARTHRO.5	feature	gene	221308	221661	.	+	.	gene=clpS1;locus_tag=ARTHROv5_10221
fw198	289.082152975	618.614730878	617.563739377	285.40509915	420.226628895	393.535410765	1438.27478754	1008.49291785	948.606232295	329.1898017	427.722379603	283.410764873		ARTHRO.5	feature	CDS	221308	221661	.	+	0	ID=18393640;db_xref=MaGe:18393640;function=2.3.6 : Turnover%2C degradation %3B;gene=clpS1;inference=ab initio prediction:AMIGene:2.0;locus_tag=ARTHROv5_10221;note=Evidence 2b : Function from indirect experimental evidences %28e.g. phenotypes%29%3B Product type r : regulator;product=ATP-dependent Clp protease adapter protein ClpS;transl_table=11;translation=MALVCFGIDKFPDHCNFVNGGDGSVSTQTVEKTSTNRKLA…
fw199	133.718424102	163.100811124	168.577056779	66.7925840093	129.694090382	111.458864426	278.515643105	176.501738123	248.015063731	88.1958285052	107.377752028	61.852838934		ARTHRO.5	feature	gene	221709	222572	.	+	.	locus_tag=ARTHROv5_10222
fw200	133.718424102	163.100811124	168.577056779	66.7925840093	129.694090382	111.458864426	278.515643105	176.501738123	248.015063731	88.1958285052	107.377752028	61.852838934		ARTHRO.5	feature	CDS	221709	222572	.	+	0	ID=18393641;db_xref=MaGe:18393641;inference=ab initio prediction:AMIGene:2.0;locus_tag=ARTHROv5_10222;note=Evidence 4 : Unknown function but conserved in other organisms;product=conserved hypothetical protein %28membrane%29;transl_table=11;translation=MFNLSHLVRRPVPVRLGLFVVLLLLIWLPLAIPIYWLGGDPNLVSIITLVLLYCQFLILLQWWGKSVYGQPRYLRVCGLEISRRSGEGLLIGLGLGWVGVLGIFAIATGFGWLKWQPFPANFPIIIIESLLVSLGVGFAEELLFRGW…
fw201	109.162758621	119.46137931	112.04137931	57.3482758621	92.81	92.2662068966	242.456206897	113.472068966	195.943793103	68.3968965517	98.5431034483	79.4286206897		ARTHRO.5	feature	gene	223700	226600	.	+	.	locus_tag=ARTHROv5_10225
fw202	109.162758621	119.46137931	112.04137931	57.3482758621	92.81	92.2662068966	242.456206897	113.472068966	195.943793103	68.3968965517	98.5431034483	79.4286206897		ARTHRO.5	feature	CDS	223700	226600	.	+	0	ID=18393644;db_xref=MaGe:18393644;ec_number=2.7.13.3;inference=ab initio prediction:AMIGene:2.0;locus_tag=ARTHROv5_10225;product=Multi-sensor hybrid histidine kinase;transl_table=11;translation=MFLPTPPNSDPLVLTLGISAMISMVASLTLVRWRKPASAEIIDTIKRSQSFLQQMGCIVIVLSLEGKIVEWNHAAEEISGYRREEVIDRNYWMLCLPESVRDGVKFRYLQAIATQQQVHVHHILLGSDGRQQQVNFQIVPWRNYCGEILGAIVTGEPVACSPDGSCEQELECERLQQLISYLPLPIAMFDTEMRYLAYSEGWIQH…
fw203	174.609823063	147.812690665	144.701037218	60.7727272727	128.23947529	128.623550946	265.619280049	108.996339231	302.997864552	98.6314826113	132.045149481	43.9563758389		ARTHRO.5	feature	gene	230396	233674	.	+	.	locus_tag=ARTHROv5_10228
fw204	174.609823063	147.812690665	144.701037218	60.7727272727	128.23947529	128.623550946	265.619280049	108.996339231	302.997864552	98.6314826113	132.045149481	43.9563758389		ARTHRO.5	feature	CDS	230396	233674	.	+	0	ID=18393647;db_xref=MaGe:18393647;ec_number=2.7.7.65;function=3.1.2.4.3 : Two-component regulatory systems %28external signal%29 %3B;inference=ab initio prediction:AMIGene:2.0;locus_tag=ARTHROv5_10228;note=Evidence 2b : Function from indirect experimental evidences %28e.g. phenotypes%29%3B Product type e : enzyme;product=Diguanylate cyclase/phosphodiesterase with PAS/PAC sensor%28S%29;transl_tabl…
fw205	79.4051355207	42.6490727532	44.2154065621	10.7888730385	24.4593437946	28.7189728959	102.151212553	28.4407988588	103.42510699	26.2567760342	49.7489300999	14.9343794579		ARTHRO.5	feature	gene	233782	234483	.	+	.	locus_tag=ARTHROv5_10229
fw206	79.4051355207	42.6490727532	44.2154065621	10.7888730385	24.4593437946	28.7189728959	102.151212553	28.4407988588	103.42510699	26.2567760342	49.7489300999	14.9343794579		ARTHRO.5	feature	CDS	233782	234483	.	+	0	ID=18393648;db_xref=MaGe:18393648;inference=ab initio prediction:AMIGene:2.0;locus_tag=ARTHROv5_10229;note=Evidence 4 : Unknown function but conserved in other organisms;product=conserved hypothetical protein %28fragment part 1%29;pseudo=None;transl_table=11;translation=MVKTSSLLTQQNLYHVPIYTIADTARYLHIPLPTLKTWVNGRSYPTQKGDQDFLPLIQRPQPNIPQLSFTNLVEAHVLRVIRTVHNVPLRQVRLALDYISEQFKTEHPLVQKQFSTDGVDIFIEQFER…
fw207	12.9428571429	13.2071428571	5.42857142857	6.6	16.4285714286	21.6214285714	37.3642857143	7.57142857143	36.4714285714	13.85	11.5714285714	4.78571428571		ARTHRO.5	feature	gene	234678	234818	.	+	.	locus_tag=ARTHROv5_10230
fw208	12.9428571429	13.2071428571	5.42857142857	6.6	16.4285714286	21.6214285714	37.3642857143	7.57142857143	36.4714285714	13.85	11.5714285714	4.78571428571		ARTHRO.5	feature	CDS	234678	234818	.	+	0	ID=18393649;db_xref=MaGe:18393649;inference=ab initio prediction:AMIGene:2.0;locus_tag=ARTHROv5_10230;note=Evidence 4 : Unknown function but conserved in other organisms;product=conserved hypothetical protein %28fragment part 2%29;pseudo=None;transl_table=11;translation=MLQPGVLTQLFDAGDSIEDIADDYNCQPWQIQQAILFESNSQAAMG
fw209	0.0	0.0	1.38323353293	0.0	0.77245508982	1.25748502994	1.17365269461	1.21556886228	4.16167664671	0.0	1.1377245509	0.0		ARTHRO.5	feature	gene	239003	239170	.	+	.	locus_tag=ARTHROv5_10236
fw210	0.0	0.0	1.38323353293	0.0	0.77245508982	1.25748502994	1.17365269461	1.21556886228	4.16167664671	0.0	1.1377245509	0.0		ARTHRO.5	feature	CDS	239003	239170	.	+	0	ID=18393655;db_xref=MaGe:18393655;inference=ab initio prediction:AMIGene:2.0;locus_tag=ARTHROv5_10236;note=Evidence 5 : Unknown function;product=hypothetical protein;transl_table=11;translation=MTVSTYTCRLNGLLKAGLSYIFDHFSLVFAFQDTQGDKTLNSVIFCGPNRELPTC
fw211	1209.16935484	1108.93145161	1453.01612903	997.318548387	1248.96370968	1371.63709677	2519.22580645	1473.89919355	1823.27419355	1043.13306452	1062.49596774	511.334677419		ARTHRO.5	feature	gene	240364	240612	.	+	.	gene=acpP;locus_tag=ARTHROv5_10239
fw212	1209.16935484	1108.93145161	1453.01612903	997.318548387	1248.96370968	1371.63709677	2519.22580645	1473.89919355	1823.27419355	1043.13306452	1062.49596774	511.334677419		ARTHRO.5	feature	CDS	240364	240612	.	+	0	ID=18393658;db_xref=MaGe:18393658;function=1.6.15.4 : Acyl carrier protein %3B;gene=acpP;inference=ab initio prediction:AMIGene:2.0;locus_tag=ARTHROv5_10239;note=Evidence 2a : Function from experimental evidences in other organisms%3B PubMedId 2062368%2C 2091027%2C 2123456%2C 3549687%2C 7673201%2C 7972002%2C 8359454%3B Product type c : carrier;product=acyl carrier protein;transl_table=11;translat…
fw213	504.210191083	864.290605096	1058.9339172	670.793789809	932.599522293	996.687898089	1476.82085987	884.941082803	1158.42914013	661.071656051	745.140127389	427.667993631		ARTHRO.5	feature	gene	240667	241923	.	+	.	gene=fabF1;locus_tag=ARTHROv5_10240
fw214	504.210191083	864.290605096	1058.9339172	670.793789809	932.599522293	996.687898089	1476.82085987	884.941082803	1158.42914013	661.071656051	745.140127389	427.667993631		ARTHRO.5	feature	CDS	240667	241923	.	+	0	ID=18393659;db_xref=MaGe:18393659;ec_number=2.3.1.179;function=1.5.4 : Fatty acid and phosphatidic acid,1.5.4.1 : Fatty acid elongation - unsaturated,1.5.4.2 : Fatty acid elongation - saturated,1.5.4.3 : Fatty acid biosynthesis -- initial steps,7.1 : Cytoplasm;gene=fabF1;inference=ab initio prediction:AMIGene:2.0;locus_tag=ARTHROv5_10240;note=Evidence 2a : Function from experimental evidences in …
fw215	1.47107438017	4.78925619835	1.97933884298	1.0041322314	18.2851239669	12.8553719008	5.54132231405	3.96280991736	9.98347107438	5.31404958678	5.52066115702	1.54132231405		ARTHRO.5	feature	gene	242977	243219	.	+	.	locus_tag=ARTHROv5_10243
fw216	1.47107438017	4.78925619835	1.97933884298	1.0041322314	18.2851239669	12.8553719008	5.54132231405	3.96280991736	9.98347107438	5.31404958678	5.52066115702	1.54132231405		ARTHRO.5	feature	CDS	242977	243219	.	+	0	ID=18393662;db_xref=MaGe:18393662;inference=ab initio prediction:AMIGene:2.0;locus_tag=ARTHROv5_10243;note=Evidence 4 : Unknown function but conserved in other organisms;product=conserved protein of unknown function;transl_table=11;translation=MIGTNTANTVAKIIILIKGSNKNTPHCCSRKTPGRVGSSVIDRGEENRLKRLTAASTPLRGGGVWLPLHGAMVGSDSLAG
fw217	164.028745645	196.366724739	231.948606272	174.088850174	235.93466899	218.168118467	360.385017422	220.925087108	282.43728223	164.383275261	230.931184669	102.777003484		ARTHRO.5	feature	gene	249838	250986	.	+	.	locus_tag=ARTHROv5_10248
fw218	164.028745645	196.366724739	231.948606272	174.088850174	235.93466899	218.168118467	360.385017422	220.925087108	282.43728223	164.383275261	230.931184669	102.777003484		ARTHRO.5	feature	CDS	249838	250986	.	+	0	ID=18393667;db_xref=MaGe:18393667;function=6.1 : Membrane %3B;inference=ab initio prediction:AMIGene:2.0;locus_tag=ARTHROv5_10248;note=Evidence 4 : Unknown function but conserved in other organisms;product=conserved hypothetical protein %28membrane%29;transl_table=11;translation=MSDQNSPRQERHITLSVSNVPLIVGAVLLLVLLWQLQGLIILIMISVVLAASIIPLVNWAQSLKIPRWLAVIVVYLTLIGGITGLGLIIGPSVVDQINLLVRQLPIFAERSLDLISNIA…
fw219	130.141326883	170.516931583	153.541810643	81.0753282654	147.357290947	167.036973048	289.793711126	135.806496199	267.518313753	115.157912923	167.451969592	73.0552868003		ARTHRO.5	feature	gene	251035	253929	.	+	.	locus_tag=ARTHROv5_10249
fw220	130.141326883	170.516931583	153.541810643	81.0753282654	147.357290947	167.036973048	289.793711126	135.806496199	267.518313753	115.157912923	167.451969592	73.0552868003		ARTHRO.5	feature	CDS	251035	253929	.	+	0	ID=18393668;db_xref=MaGe:18393668;ec_number=2.7.13.3;function=3.1.2.4.3 : Two-component regulatory systems %28external signal%29 %3B;inference=ab initio prediction:AMIGene:2.0;locus_tag=ARTHROv5_10249;note=Evidence 3 : Putative function from multiple computational evidences%3B Product type e : enzyme;product=putative two-component sensor histidine kinase %28fragment%29;transl_table=11;translation…
fw221	36.1697612732	121.936339523	99.9071618037	46.3819628647	65.2891246684	94.7400530504	310.575596817	140.034482759	212.084880637	66.3925729443	108.01061008	61.649867374		ARTHRO.5	feature	gene	253995	254372	.	+	.	locus_tag=ARTHROv5_10250
fw222	36.1697612732	121.936339523	99.9071618037	46.3819628647	65.2891246684	94.7400530504	310.575596817	140.034482759	212.084880637	66.3925729443	108.01061008	61.649867374		ARTHRO.5	feature	CDS	253995	254372	.	+	0	ID=18393669;db_xref=MaGe:18393669;function=3.1.2.4.3 : Two-component regulatory systems %28external signal%29 %3B;inference=ab initio prediction:AMIGene:2.0;locus_tag=ARTHROv5_10250;note=Evidence 3 : Putative function from multiple computational evidences%3B Product type r : regulator;product=putative two-component response regulator%2C CheY-like;transl_table=11;translation=MAKILLVEDNEMNRDMLKRRLS…
fw223	50.0151228733	93.5926275992	75.2164461248	36.2769376181	65.1739130435	67.0463137996	202.369565217	93.572778828	149.936672968	60.106805293	86.7854442344	58.2429111531		ARTHRO.5	feature	gene	254399	255457	.	+	.	locus_tag=ARTHROv5_10251
fw224	50.0151228733	93.5926275992	75.2164461248	36.2769376181	65.1739130435	67.0463137996	202.369565217	93.572778828	149.936672968	60.106805293	86.7854442344	58.2429111531		ARTHRO.5	feature	CDS	254399	255457	.	+	0	ID=18393670;db_xref=MaGe:18393670;ec_number=4.6.1.2;function=3.1.2.4.3 : Two-component regulatory systems %28external signal%29 %3B;inference=ab initio prediction:AMIGene:2.0;locus_tag=ARTHROv5_10251;note=Evidence 3 : Putative function from multiple computational evidences%3B Product type e : enzyme;product=putative bifunctional two-component response regulator%2C CheY-like/Guanylate cyclase;tran…
fw225	115.197343454	213.660341556	227.859582543	274.0	254.288425047	298.290322581	423.049335863	316.984819734	283.719165085	190.880455408	193.229601518	102.931688805		ARTHRO.5	feature	gene	255530	256057	.	+	.	locus_tag=ARTHROv5_10252
fw226	115.197343454	213.660341556	227.859582543	274.0	254.288425047	298.290322581	423.049335863	316.984819734	283.719165085	190.880455408	193.229601518	102.931688805		ARTHRO.5	feature	CDS	255530	256057	.	+	0	ID=18393671;db_xref=MaGe:18393671;inference=ab initio prediction:AMIGene:2.0;locus_tag=ARTHROv5_10252;note=Evidence 4 : Unknown function but conserved in other organisms;product=conserved hypothetical protein;transl_table=11;translation=MLTTPELLDFSKWLGIATLAFAALTVLAFVLNWGIRFRLVGITAFTGVLAGGVFALGLGLFQRVEIPGAVRYTRVFDDGARQIVIAVAPDITESQLEATLQQAASDLYSPGRGGAGQMPLVIRARTIVHPQPGVSEPIFLGRVQRVSGFDNQGDVAIAINQE…
fw227	0.0	4.64425016812	4.41492938803	4.07666442502	3.89979825151	3.93678547411	11.5279085407	5.39744451917	8.70948217888	0.404169468729	1.47343644923	6.34566240753		ARTHRO.5	feature	gene	262083	263570	.	+	.	locus_tag=ARTHROv5_10258
fw228	0.0	4.64425016812	4.41492938803	4.07666442502	3.89979825151	3.93678547411	11.5279085407	5.39744451917	8.70948217888	0.404169468729	1.47343644923	6.34566240753		ARTHRO.5	feature	CDS	262083	263570	.	+	0	ID=18393677;db_xref=MaGe:18393677;inference=ab initio prediction:AMIGene:2.0;locus_tag=ARTHROv5_10258;note=Evidence 4 : Unknown function but conserved in other organisms;product=conserved hypothetical protein;transl_table=11;translation=MKLIIKNFGPIKNNSKAIDLSKNLLVFVGYNNSGKSYVSQLLWTIFNQRIINNFAQNNLDIIEDNLLKNAKHFEVNQELIDKIIISYSSFLRDALKKHTFKDLQASKLFDNISLDFEASIDEIKRGDLQASFTIKASDDNKIDSNYLEIKKDNNSLRFQIEE…
fw229	10.3643617021	6.37234042553	5.19281914894	2.17420212766	2.95877659574	3.47739361702	11.4640957447	2.9454787234	16.3430851064	0.317819148936	4.83244680851	0.811170212766		ARTHRO.5	feature	gene	263586	264338	.	+	.	locus_tag=ARTHROv5_10259
fw230	10.3643617021	6.37234042553	5.19281914894	2.17420212766	2.95877659574	3.47739361702	11.4640957447	2.9454787234	16.3430851064	0.317819148936	4.83244680851	0.811170212766		ARTHRO.5	feature	CDS	263586	264338	.	+	0	ID=18393678;db_xref=MaGe:18393678;inference=ab initio prediction:AMIGene:2.0;locus_tag=ARTHROv5_10259;note=Evidence 4 : Unknown function but conserved in other organisms;product=conserved hypothetical protein;transl_table=11;translation=MSKKSKNRKHYYLNNPGNQDILLLRDEVHKAVTNEQFIVEIPVRDDEIIEIEENKNKNYSNNRLVSIKIDQLDYHNDKSTVEKIWKVDLEKPIPGISTQSKTPECAILVLQKYQDTTQNLIDEKIYRLMIILIELKSSINVKNYHDSVLKNIEGKFADGMSR…
fw231	186.225402504	322.654740608	373.627012522	275.752236136	385.602862254	370.73255814	682.206618962	493.220035778	550.043828265	307.780858676	379.460644007	205.725402504		ARTHRO.5	feature	gene	270261	271379	.	+	.	gene=trmU;locus_tag=ARTHROv5_10265
fw232	186.225402504	322.654740608	373.627012522	275.752236136	385.602862254	370.73255814	682.206618962	493.220035778	550.043828265	307.780858676	379.460644007	205.725402504		ARTHRO.5	feature	CDS	270261	271379	.	+	0	ID=18393684;db_xref=MaGe:18393684;ec_number=2.1.1.61;function=2.2.3 : RNA modification,7.1 : Cytoplasm;gene=trmU;inference=ab initio prediction:AMIGene:2.0;locus_tag=ARTHROv5_10265;note=Evidence 2a : Function from experimental evidences in other organisms%3B PubMedId 12549933%2C 1729205%3B Product type e : enzyme;product=tRNA %285-methylaminomethyl-2-thiouridylate%29-methyltransferase;transl_tabl…
fw233	108.361155698	98.6966292135	122.76565008	55.735152488	103.540930979	106.695024077	187.908507223	100.478330658	203.056179775	69.1621187801	77.3338683788	47.4767255217		ARTHRO.5	feature	gene	271513	272136	.	+	.	locus_tag=ARTHROv5_10266
fw234	108.361155698	98.6966292135	122.76565008	55.735152488	103.540930979	106.695024077	187.908507223	100.478330658	203.056179775	69.1621187801	77.3338683788	47.4767255217		ARTHRO.5	feature	CDS	271513	272136	.	+	0	ID=18393685;db_xref=MaGe:18393685;inference=ab initio prediction:AMIGene:2.0;locus_tag=ARTHROv5_10266;note=Evidence 4 : Unknown function but conserved in other organisms%3B PubMedId 24169622;product=central regulator of carbon metabolism %28tentative%29;transl_table=11;translation=MPTILAIANGKGGVGKTTTAVNLAAILSSNFSTLLVDTDPQGSAMWWVEQGEMPFDVSEETNPSLLKQLRKVQQVQMIVVDTPPALKSESLAAVVQVADYLILPSQAAPMDLVALMA…
fw235	83.0252427184	238.582524272	172.74368932	130.433009709	200.539805825	215.776699029	527.26407767	413.170873786	319.858252427	124.438834951	164.095145631	113.133980583		ARTHRO.5	feature	gene	275698	276213	.	+	.	locus_tag=ARTHROv5_10270
fw236	83.0252427184	238.582524272	172.74368932	130.433009709	200.539805825	215.776699029	527.26407767	413.170873786	319.858252427	124.438834951	164.095145631	113.133980583		ARTHRO.5	feature	CDS	275698	276213	.	+	0	ID=18393689;db_xref=MaGe:18393689;inference=ab initio prediction:AMIGene:2.0;locus_tag=ARTHROv5_10270;note=Evidence 4 : Unknown function but conserved in other organisms;product=conserved hypothetical protein %28secreted%29;transl_table=11;translation=MKIRSLVSGLTLTGFLLGAFPTLVMAQSGPGVTLFGGPERANLLNFFLQSGRSGRRDRYRLRIPSRKLNMAVALISISYPEHFEGRFDPERIEVRIGDQSIPLEDVIWDAENNFLEIYPEEPIPAGQSLEIVMSNVRNPTFGGMFHF…
fw237	395.058823529	1333.91596639	1302.94117647	1028.68907563	1598.20168067	1620.89915966	2323.25210084	1435.60504202	1842.31092437	1229.02521008	1705.56302521	824.579831933		ARTHRO.5	feature	gene	276480	276599	.	+	.	locus_tag=ARTHROv5_10271
fw238	395.058823529	1333.91596639	1302.94117647	1028.68907563	1598.20168067	1620.89915966	2323.25210084	1435.60504202	1842.31092437	1229.02521008	1705.56302521	824.579831933		ARTHRO.5	feature	CDS	276480	276599	.	+	0	ID=18393690;db_xref=MaGe:18393690;inference=ab initio prediction:AMIGene:2.0;locus_tag=ARTHROv5_10271;product=transposase;transl_table=11;translation=MVAKVKRLIRSKTARAMLKWAHYRFKLTLRHQGEITEQL
fw239	964.804347826	2116.04347826	1948.07826087	1580.09565217	2713.40869565	2600.33913043	3606.87391304	2022.9826087	2932.22608696	2182.33478261	3026.93043478	1470.03478261		ARTHRO.5	feature	gene	276602	276832	.	+	.	locus_tag=ARTHROv5_10272
fw240	964.804347826	2116.04347826	1948.07826087	1580.09565217	2713.40869565	2600.33913043	3606.87391304	2022.9826087	2932.22608696	2182.33478261	3026.93043478	1470.03478261		ARTHRO.5	feature	CDS	276602	276832	.	+	0	ID=18393691;db_xref=MaGe:18393691;function=8.3.1 : transposases %3B;inference=ab initio prediction:AMIGene:2.0;locus_tag=ARTHROv5_10272;note=Evidence 2b : Function from indirect experimental evidences %28e.g. phenotypes%29%3B Product type e : enzyme;product=transposase%2C IS605 family%2C OrfB %28fragment%29;pseudo=None;transl_table=11;translation=MTEEYTSKTCTHCGHVHSQLGGSKVFRCPECGFTLPRDWNGAFGIFLKAL…
fw241	543.63496144	1174.58354756	912.961439589	625.118251928	1041.79948586	1054.87403599	2554.50642674	1096.62724936	1892.85861183	1188.79948586	1782.01285347	916.645244216		ARTHRO.5	feature	gene	277224	277613	.	+	.	gene=rnpA;locus_tag=ARTHROv5_10273
fw242	543.63496144	1174.58354756	912.961439589	625.118251928	1041.79948586	1054.87403599	2554.50642674	1096.62724936	1892.85861183	1188.79948586	1782.01285347	916.645244216		ARTHRO.5	feature	CDS	277224	277613	.	+	0	ID=18393692;db_xref=MaGe:18393692;ec_number=3.1.26.5;function=1.2.1 : RNA,2.2.3 : RNA modification,7.1 : Cytoplasm;gene=rnpA;inference=ab initio prediction:AMIGene:2.0;locus_tag=ARTHROv5_10273;note=Evidence 2a : Function from experimental evidences in other organisms%3B PubMedId 12761291%2C 2415431%2C 6329723%2C 8898883%3B Product type e : enzyme;product=protein C5 component of RNase P;transl_tab…
fw243	474.362244898	883.533163265	704.237244898	427.93622449	713.285714286	817.568877551	1981.01020408	858.857142857	1366.15561224	849.701530612	1165.98214286	602.071428571		ARTHRO.5	feature	gene	277585	277977	.	+	.	locus_tag=ARTHROv5_10274
fw244	474.362244898	883.533163265	704.237244898	427.93622449	713.285714286	817.568877551	1981.01020408	858.857142857	1366.15561224	849.701530612	1165.98214286	602.071428571		ARTHRO.5	feature	CDS	277585	277977	.	+	0	ID=18393693;db_xref=MaGe:18393693;inference=ab initio prediction:AMIGene:2.0;locus_tag=ARTHROv5_10274;note=Evidence 4 : Unknown function but conserved in other organisms;product=conserved hypothetical protein;transl_table=11;translation=MGIREESFYEGGPHIGDLIINLLIGFTIIGLPLTVGAVVRALWLRYRITNRRVSVIGGWMGRDRTDVVYSEIVSVAKVPRGFGAWGDMVLTLKNGNRLELRALPRFRELYDYISEKIAQKQGRSPGVIGQ
fw245	1404.57361702	1072.75404255	921.602553191	527.612765957	993.29106383	1209.58042553	2699.83148936	945.166808511	1795.88851064	931.133617021	1352.21787234	935.013617021		ARTHRO.5	feature	gene	278134	279309	.	+	.	locus_tag=ARTHROv5_10275
fw246	1404.57361702	1072.75404255	921.602553191	527.612765957	993.29106383	1209.58042553	2699.83148936	945.166808511	1795.88851064	931.133617021	1352.21787234	935.013617021		ARTHRO.5	feature	CDS	278134	279309	.	+	0	ID=18393694;db_xref=MaGe:18393694;function=4.2.A.9 : The Cytochrome oxidase biogenesis %28Oxa1%29 Family,6.1 : Membrane,7.3 : Inner membrane;inference=ab initio prediction:AMIGene:2.0;locus_tag=ARTHROv5_10275;note=Evidence 3 : Putative function from multiple computational evidences%3B PubMedId 10675323%2C 10949305%2C 11821429%2C 12068816%2C 12724529%2C 12950181%2C 14506280%2C 16079137%3B Product …
fw247	1973.86344538	1298.27941176	1156.87184874	692.705882353	1264.97268908	1482.92857143	3190.94957983	1064.80462185	2334.14705882	1207.11554622	1593.07142857	1071.30882353		ARTHRO.5	feature	gene	279318	279794	.	+	.	locus_tag=ARTHROv5_10276
fw248	1973.86344538	1298.27941176	1156.87184874	692.705882353	1264.97268908	1482.92857143	3190.94957983	1064.80462185	2334.14705882	1207.11554622	1593.07142857	1071.30882353		ARTHRO.5	feature	CDS	279318	279794	.	+	0	ID=18393695;db_xref=MaGe:18393695;inference=ab initio prediction:AMIGene:2.0;locus_tag=ARTHROv5_10276;note=Evidence 4 : Unknown function but conserved in other organisms;product=conserved hypothetical protein;transl_table=11;translation=MDKTQISRGQEWIEELLKLGDISGNVVPTEEEDSYWLTIQSPNISPEQAKNLIGDGGEGLDSIQYLVNTILNLGKDNGEKVAYTVELNGYRARRYQELRSLAENAASQVRQTGIELEIKSLSSVERRLIHNILKDSEGVETYSQGSEPDRRLVIKVKA
fw249	303.513833992	654.549407115	555.600790514	344.614624506	568.199604743	687.401185771	1401.30632411	644.173913043	974.04743083	523.411067194	683.782608696	409.754940711		ARTHRO.5	feature	gene	279832	280338	.	+	.	locus_tag=ARTHROv5_10277
fw250	303.513833992	654.549407115	555.600790514	344.614624506	568.199604743	687.401185771	1401.30632411	644.173913043	974.04743083	523.411067194	683.782608696	409.754940711		ARTHRO.5	feature	CDS	279832	280338	.	+	0	ID=18393696;db_xref=MaGe:18393696;inference=ab initio prediction:AMIGene:2.0;locus_tag=ARTHROv5_10277;note=Evidence 4 : Unknown function but conserved in other organisms;product=conserved hypothetical protein;transl_table=11;translation=MDAIYIPHLLNAHQRTVEFQFEEFIPGLDTLTPVRGYMRVSHKTTFLDVQGRAETIVTLTCDRCLKQYNHRLKILTSEAIWLEKSSDYQIAEEVEVAFEDLVETLDPQGHFSPTDWFYQQLCLELPGRQLCDTMCQVPTAPTEVSESVDSAIDHRWAALEAL…
fw251	164.649169435	341.624584718	285.322923588	171.06910299	295.73820598	316.90166113	638.938870432	306.376079734	527.733554817	279.225249169	342.581395349	181.777408638		ARTHRO.5	feature	gene	280346	281851	.	+	.	locus_tag=ARTHROv5_10278
fw252	164.649169435	341.624584718	285.322923588	171.06910299	295.73820598	316.90166113	638.938870432	306.376079734	527.733554817	279.225249169	342.581395349	181.777408638		ARTHRO.5	feature	CDS	280346	281851	.	+	0	ID=18393697;db_xref=MaGe:18393697;ec_number=3.6.4.-;function=1.3 : Energy metabolism %28carbon%29,5 : Cell processes;inference=ab initio prediction:AMIGene:2.0;locus_tag=ARTHROv5_10278;note=Evidence 3 : Putative function from multiple computational evidences%3B Product type e : enzyme;product=putative ATPase%2C AAA family;transl_table=11;translation=MSQFNQEFELLLRSRYPVIYIPTLEEERLELTIKQVGLNQGNRAVYV…
fw253	62.8068181818	345.934090909	290.609090909	246.1	373.302272727	366.556818182	514.325	351.363636364	402.811363636	316.675	380.247727273	156.020454545		ARTHRO.5	feature	gene	281978	282418	.	+	.	locus_tag=ARTHROv5_10279
fw254	62.8068181818	345.934090909	290.609090909	246.1	373.302272727	366.556818182	514.325	351.363636364	402.811363636	316.675	380.247727273	156.020454545		ARTHRO.5	feature	CDS	281978	282418	.	+	0	ID=18393698;db_xref=MaGe:18393698;inference=ab initio prediction:AMIGene:2.0;locus_tag=ARTHROv5_10279;note=Evidence 4 : Unknown function but conserved in other organisms;product=conserved hypothetical protein %28secreted%29;transl_table=11;translation=MSLYGIFKFLVGVFLAILILAGATLAAALYFAARLTELPQRPTFATDQPVVVETASTPTPEPTPEPEPEPEPQLEEGTYRAIVVQPIGLIIRDSPSLDANRVGGVGYQEEVIVLEDSQDRQWQRVRAATDEGRTGWVRGGNTEPIN
fw255	102.049439684	130.607119314	134.557020435	101.811470007	204.638101516	183.781147001	294.598549769	151.726433751	258.486486486	168.894528675	229.92814766	95.0949241925		ARTHRO.5	feature	gene	286766	288283	.	+	.	locus_tag=ARTHROv5_10284
fw256	102.049439684	130.607119314	134.557020435	101.811470007	204.638101516	183.781147001	294.598549769	151.726433751	258.486486486	168.894528675	229.92814766	95.0949241925		ARTHRO.5	feature	CDS	286766	288283	.	+	0	ID=18393703;db_xref=MaGe:18393703;inference=ab initio prediction:AMIGene:2.0;locus_tag=ARTHROv5_10284;note=Evidence 4 : Unknown function but conserved in other organisms;product=conserved protein of unknown function;transl_table=11;translation=MARDLRGFLKILEERGQLRRISALVDPDLEIAEISNRMLQCGGPGLLFENVKGAAYPVAVNLLGTEQRVCWAMNMEQPQELEELGKKLGMLQQPKPPKKISQAIDFGKVLFDVVKAKPGRNWFPPCQEVVIEGEEVDLTKIPMIRPYSGDAGKII…
fw257	53.4011391375	34.1781936534	26.5817737998	23.4288039056	36.1098454028	31.7038242474	90.523189585	48.67453214	52.7078925956	29.6663954434	36.5142392189	32.1570382425		ARTHRO.5	feature	gene	291820	293049	.	+	.	locus_tag=ARTHROv5_10287
fw258	53.4011391375	34.1781936534	26.5817737998	23.4288039056	36.1098454028	31.7038242474	90.523189585	48.67453214	52.7078925956	29.6663954434	36.5142392189	32.1570382425		ARTHRO.5	feature	CDS	291820	293049	.	+	0	ID=18393706;db_xref=MaGe:18393706;function=4 : Transport,4.2.A.33 : The NhaA Na%2B:H%2B Antiporter %28NhaA%29 Family,4.2.A.34 : The NhaB Na%2B:H%2B Antiporter %28NhaB%29 Family,4.S.136 : Na%2B/H%2B;inference=ab initio prediction:AMIGene:2.0;locus_tag=ARTHROv5_10287;note=Evidence 3 : Putative function from multiple computational evidences%3B Product type t : transporter;product=putative Na%2B/H%2B…
fw259	50.8537906137	29.0722021661	39.0902527076	17.8971119134	43.7328519856	30.9494584838	69.8664259928	28.6696750903	71.4223826715	31.0180505415	31.4151624549	20.5559566787		ARTHRO.5	feature	gene	293078	293632	.	+	.	locus_tag=ARTHROv5_10288
fw260	50.8537906137	29.0722021661	39.0902527076	17.8971119134	43.7328519856	30.9494584838	69.8664259928	28.6696750903	71.4223826715	31.0180505415	31.4151624549	20.5559566787		ARTHRO.5	feature	CDS	293078	293632	.	+	0	ID=18393707;db_xref=MaGe:18393707;inference=ab initio prediction:AMIGene:2.0;locus_tag=ARTHROv5_10288;note=Evidence 4 : Unknown function but conserved in other organisms;product=conserved hypothetical protein;transl_table=11;translation=MKINIFIGAILAVILVACTPQPSTITGQQQSGLESTTTEKFTDAAQTIDISEIQAIAGQTVYIPVYSHIYFRNTQQAYNLASTLSIRNTDPNSPIIITSVSYYNTDGNLVKNYLDSALKMPPLASMEFFIEQSNTSGGSGANFLVEWVSESAVSEPIMESVM…
fw261	53.8482142857	151.830357143	144.625	73.7678571429	99.8258928571	102.96875	251.861607143	190.821428571	160.316964286	63.8571428571	103.125	49.1964285714		ARTHRO.5	feature	gene	298303	298527	.	+	.	locus_tag=ARTHROv5_10292
fw262	53.8482142857	151.830357143	144.625	73.7678571429	99.8258928571	102.96875	251.861607143	190.821428571	160.316964286	63.8571428571	103.125	49.1964285714		ARTHRO.5	feature	CDS	298303	298527	.	+	0	ID=18393711;db_xref=MaGe:18393711;inference=ab initio prediction:AMIGene:2.0;locus_tag=ARTHROv5_10292;note=Evidence 4 : Unknown function but conserved in other organisms;product=conserved hypothetical protein;transl_table=11;translation=MSSADDTPVSDPIAPKTPLLPSDLLLGLATTPVVVAFAAIPIVQELVLSLSEGSEEVFRGARLPVLHFPNQGSY
fw263	82.529127776	114.690376569	129.201480528	74.2861280978	134.443514644	130.455101384	240.933376247	106.63984551	258.027679434	83.8963630512	101.182813003	63.0405535887		ARTHRO.5	feature	gene	298876	301983	.	+	.	gene=ppc;locus_tag=ARTHROv5_10293
fw264	82.529127776	114.690376569	129.201480528	74.2861280978	134.443514644	130.455101384	240.933376247	106.63984551	258.027679434	83.8963630512	101.182813003	63.0405535887		ARTHRO.5	feature	CDS	298876	301983	.	+	0	ID=18393712;db_xref=MaGe:18393712;ec_number=4.1.1.31;function=1.3 : Energy metabolism %28carbon%29,1.3.4 : Tricarboxylic acid cycle;gene=ppc;inference=ab initio prediction:AMIGene:2.0;locus_tag=ARTHROv5_10293;note=Evidence 2a : Function from experimental evidences in other organisms%3B PubMedId 1588304%2C 17827271%2C 2989256%2C 2998946%2C 8278492%3B Product type e : enzyme;product=Phosphoenolpyru…
fw265	526.196013289	285.200996678	213.900332226	255.802325581	287.53986711	346.091362126	1024.46345515	362.797342193	766.400332226	332.96179402	446.554817276	256.041528239		ARTHRO.5	feature	gene	302197	302799	.	+	.	locus_tag=ARTHROv5_10294
fw266	526.196013289	285.200996678	213.900332226	255.802325581	287.53986711	346.091362126	1024.46345515	362.797342193	766.400332226	332.96179402	446.554817276	256.041528239		ARTHRO.5	feature	CDS	302197	302799	.	+	0	ID=18393713;db_xref=MaGe:18393713;inference=ab initio prediction:AMIGene:2.0;locus_tag=ARTHROv5_10294;note=Evidence 5 : Unknown function;product=hypothetical protein;transl_table=11;translation=MSVQLVPLHIPSGWAILHNSFGDVDPVIEHGYIINGEFFNENLLSAKPIEFNGTDWVTVGDSYLLQLGWYPEYRPEGCYRLTVSQGSGDQKIVVKYESKEREEIRQVLQRCLGWVSRRVGIDEIGSLLEIEGKQIDKNPLGFRGVRKKIVGISGDKLNRSTYSQVGWWSPVYYEVCNMAYLDQKSNRIDSNGLTPENKMA
fw267	169.892644135	146.801192843	129.685884692	103.536779324	171.88667992	216.815109344	613.576540755	205.391650099	343.900596421	152.934393638	209.65805169	121.715705765		ARTHRO.5	feature	gene	302845	303348	.	+	.	locus_tag=ARTHROv5_10295
fw268	169.892644135	146.801192843	129.685884692	103.536779324	171.88667992	216.815109344	613.576540755	205.391650099	343.900596421	152.934393638	209.65805169	121.715705765		ARTHRO.5	feature	CDS	302845	303348	.	+	0	ID=18393714;db_xref=MaGe:18393714;inference=ab initio prediction:AMIGene:2.0;locus_tag=ARTHROv5_10295;note=Evidence 4 : Unknown function but conserved in other organisms;product=conserved hypothetical protein;transl_table=11;translation=MVVSEQNQQASTYTDDRFFSLPLFDILIEFFNEDGWVYKEIEHRRVVALGIEGKNGRFDCYAIAREEEKQITVYSIFPVKVPDYKRQNISDFVTRANYGMVIGNFEMNFYDGEIRYKTSLDVAGDRLTPALIKHLIYTNVSTMDKFLPGIMSIIYGNISPEE…
fw269	256.575786463	183.808388942	190.073403241	105.283126787	168.081029552	174.754051478	437.155386082	200.882745472	346.821734986	124.326024786	176.304099142	88.9075309819		ARTHRO.5	feature	gene	304818	305867	.	+	.	gene=cpsB;locus_tag=ARTHROv5_10297
fw270	256.575786463	183.808388942	190.073403241	105.283126787	168.081029552	174.754051478	437.155386082	200.882745472	346.821734986	124.326024786	176.304099142	88.9075309819		ARTHRO.5	feature	CDS	304818	305867	.	+	0	ID=18393716;db_xref=MaGe:18393716;ec_number=2.7.7.22;function=1.6.17 : GDP-mannose metabolism,1.6.2 : Colanic acid %28M antigen%29,1.7.10 : Sugar nucleotide biosynthesis%2C conversions,5.5.5 : Dessication,6.3 : Surface antigens %28ECA%2C O antigen of LPS%29,6.7 : Capsule %28M and K antigens%29;gene=cpsB;inference=ab initio prediction:AMIGene:2.0;locus_tag=ARTHROv5_10297;note=Evidence 2a : Functio…
fw271	349.468688845	300.899217221	327.138943249	127.699608611	247.039138943	245.166340509	590.714285714	178.201565558	611.633072407	165.227005871	236.40704501	131.222113503		ARTHRO.5	feature	gene	305962	306984	.	+	.	locus_tag=ARTHROv5_10298
fw272	349.468688845	300.899217221	327.138943249	127.699608611	247.039138943	245.166340509	590.714285714	178.201565558	611.633072407	165.227005871	236.40704501	131.222113503		ARTHRO.5	feature	CDS	305962	306984	.	+	0	ID=18393717;db_xref=MaGe:18393717;ec_number=1.-.-.-;inference=ab initio prediction:AMIGene:2.0;locus_tag=ARTHROv5_10298;note=Evidence 3 : Putative function from multiple computational evidences%3B Product type e : enzyme;product=putative Aldo/keto reductase;transl_table=11;translation=MVLLRLIVQVKQLKQPRGKMKTRKLGKSDIEITPIILGTWQADKRWWKGIEKADLIQAMQQAVDLGITTIDTAEIYGDGISEQLIAEALSDRRDHLIYASKVFATHLQYDQVI…
fw273	58.8996960486	63.4080547112	75.7857142857	37.8738601824	61.7925531915	72.4498480243	143.645896657	56.8525835866	123.428571429	50.1329787234	57.0030395137	50.7180851064		ARTHRO.5	feature	gene	307669	308985	.	+	.	locus_tag=ARTHROv5_10301
fw274	58.8996960486	63.4080547112	75.7857142857	37.8738601824	61.7925531915	72.4498480243	143.645896657	56.8525835866	123.428571429	50.1329787234	57.0030395137	50.7180851064		ARTHRO.5	feature	CDS	307669	308985	.	+	0	ID=18393720;db_xref=MaGe:18393720;inference=ab initio prediction:AMIGene:2.0;locus_tag=ARTHROv5_10301;product=Clostridial hydrophobic;transl_table=11;translation=MPAWIAIIYDEPRDDLISNGGEMMATDDLQQHLNSLGDRYPKLGQALEQAAKALKDSGTPISEQLLQGLINYNRDFANFQQKLQNRGQTTAVVARSLVDLQQLYQKVAPATDEGAIPQQVLSLLEQILRLTHSEQKDFAPLQQAHKQAQQLKQHISQADLKSDPQLKALVTGQHPLNILLNLVNSGEQLNDEQWAKSAEILDNTFGKSLGVAISRGKIVSQSGGSTTTQPPLNVTAV…
fw275	486.16481069	692.046770601	752.220489978	335.220489978	730.046770601	692.757238307	1674.12026726	716.697104677	1237.65256125	573.432071269	713.518930958	359.320712695		ARTHRO.5	feature	gene	310308	310757	.	+	.	locus_tag=ARTHROv5_10304
fw276	486.16481069	692.046770601	752.220489978	335.220489978	730.046770601	692.757238307	1674.12026726	716.697104677	1237.65256125	573.432071269	713.518930958	359.320712695		ARTHRO.5	feature	CDS	310308	310757	.	+	0	ID=18393723;db_xref=MaGe:18393723;inference=ab initio prediction:AMIGene:2.0;locus_tag=ARTHROv5_10304;note=Evidence 4 : Unknown function but conserved in other organisms;product=conserved hypothetical protein;transl_table=11;translation=MSYDQLNCRVSAPCIIDTGIVVNKRDMQKLLVDLGRVRYIHIQDNQVKSQGEGQILEVFADQQQATLIANHALYLNVYSFDYLELKQSSDNETYFDLVQDGRLLRLVPMSNPLEDQATRNLQAAAFDAVMDQVLSNNWDTPIDDDDCPF
fw277	460.029676259	575.777877698	550.210431655	309.591726619	506.241007194	487.919064748	1034.72302158	432.372302158	892.269784173	433.535971223	564.513489209	246.253597122		ARTHRO.5	feature	gene	310803	311915	.	+	.	gene=tgt;locus_tag=ARTHROv5_10305
fw278	460.029676259	575.777877698	550.210431655	309.591726619	506.241007194	487.919064748	1034.72302158	432.372302158	892.269784173	433.535971223	564.513489209	246.253597122		ARTHRO.5	feature	CDS	310803	311915	.	+	0	ID=18393724;db_xref=MaGe:18393724;ec_number=2.4.2.29;function=2.2.3 : RNA modification,7.1 : Cytoplasm;gene=tgt;inference=ab initio prediction:AMIGene:2.0;locus_tag=ARTHROv5_10305;note=Evidence 2b : Function from indirect experimental evidences %28e.g. phenotypes%29%3B PubMedId 12646024%2C 8654383%3B Product type e : enzyme;product=tRNA-guanine transglycosylase %28queuine/archaeosine tRNA-ribosyl…
fw279	513.65621079	462.504391468	447.013801757	182.720200753	315.613550816	320.071518193	982.084065245	571.834378921	726.74153074	205.500627353	310.111668758	186.347553325		ARTHRO.5	feature	gene	312321	313118	.	+	.	locus_tag=ARTHROv5_10306
fw280	513.65621079	462.504391468	447.013801757	182.720200753	315.613550816	320.071518193	982.084065245	571.834378921	726.74153074	205.500627353	310.111668758	186.347553325		ARTHRO.5	feature	CDS	312321	313118	.	+	0	ID=18393725;db_xref=MaGe:18393725;inference=ab initio prediction:AMIGene:2.0;locus_tag=ARTHROv5_10306;note=Evidence 4 : Unknown function but conserved in other organisms;product=conserved hypothetical protein %28fragment%29;pseudo=None;transl_table=11;translation=MSTNAIALCKSVVVLTTIVLTQAVPPSVVARSSQEVVSQITATEFFERGVARYQRGDKQGAIADFTQAIRLNRNHALAYYNRGVVRFRIGNNLTEAIADFTQAIRINPEYVDAYYNRAIARVKVQQYWPAIDDVT…
fw281	265.456521739	974.144927536	752.231884058	508.507246377	765.992753623	885.463768116	1807.76811594	1385.71014493	1127.16666667	478.246376812	555.565217391	324.268115942		ARTHRO.5	feature	gene	313423	313561	.	+	.	locus_tag=ARTHROv5_miscRNA9
fw282	265.456521739	974.144927536	752.231884058	508.507246377	765.992753623	885.463768116	1807.76811594	1385.71014493	1127.16666667	478.246376812	555.565217391	324.268115942		ARTHRO.5	feature	misc_RNA	313423	313561	.	+	.	ID=53384149;db_xref=MaGe:53384149;inference=profile:Rfam:8.0;locus_tag=ARTHROv5_miscRNA9;note=Predicted by Rfam%2C accession%3DRF02033%2C e-value%3D1e-10.;product=HEARO
fw283	134.058221873	401.435877262	351.984264359	220.74822974	459.348544453	431.793076318	703.603461841	384.640440598	559.066089693	252.374508261	335.074744296	135.635719906		ARTHRO.5	feature	gene	313695	314966	.	+	.	locus_tag=ARTHROv5_10307
fw284	134.058221873	401.435877262	351.984264359	220.74822974	459.348544453	431.793076318	703.603461841	384.640440598	559.066089693	252.374508261	335.074744296	135.635719906		ARTHRO.5	feature	CDS	313695	314966	.	+	0	ID=18393726;db_xref=MaGe:18393726;ec_number=3.1.21.-;function=2.1.2 : DNA restriction/modification,2.1 : DNA related;inference=ab initio prediction:AMIGene:2.0;locus_tag=ARTHROv5_10307;note=Evidence 2a : Function from experimental evidences in other organisms%3B PubMedId 14529527%2C 14962381%2C 15190054%2C 16368872%2C 16434744%2C 16831445%2C 17029241%2C 17175542%2C 17449612%2C 17516660%2C 9358175…
fw285	101.889871383	82.6197749196	48.5434083601	29.0651125402	44.6953376206	42.4694533762	152.778938907	62.286977492	92.7210610932	36.8344051447	48.4839228296	21.845659164		ARTHRO.5	feature	gene	315054	316298	.	+	.	locus_tag=ARTHROv5_10308
fw286	101.889871383	82.6197749196	48.5434083601	29.0651125402	44.6953376206	42.4694533762	152.778938907	62.286977492	92.7210610932	36.8344051447	48.4839228296	21.845659164		ARTHRO.5	feature	CDS	315054	316298	.	+	0	ID=18393727;db_xref=MaGe:18393727;inference=ab initio prediction:AMIGene:2.0;locus_tag=ARTHROv5_10308;note=Evidence 4 : Unknown function but conserved in other organisms;product=conserved hypothetical protein;transl_table=11;translation=MNYGFTHYHQTTLDEQLLYNHLQKLVGVSSPQDMLACFRCLFLGDQEYQVTEVWEALERIVDSESVRDRFPFIINRCCYILVNQWQKQSRLQWAIPELIDLLLIEPTTLPSSWTAHRLRRLLYKFVQTDEYRALRRLANAFKDSTKPEPDCQPKLENLIVRY…
fw287	98.5608108108	83.3864864865	60.9418918919	314.159459459	386.705405405	409.317567568	334.905405405	134.974324324	216.108108108	658.512162162	1262.96756757	458.939189189		ARTHRO.5	feature	gene	317615	318355	.	+	.	gene=rnc;locus_tag=ARTHROv5_10310
fw288	98.5608108108	83.3864864865	60.9418918919	314.159459459	386.705405405	409.317567568	334.905405405	134.974324324	216.108108108	658.512162162	1262.96756757	458.939189189		ARTHRO.5	feature	CDS	317615	318355	.	+	0	ID=18393729;db_xref=MaGe:18393729;ec_number=3.1.26.3;gene=rnc;inference=ab initio prediction:AMIGene:2.0;locus_tag=ARTHROv5_10310;product=Ribonuclease 3 2;transl_table=11;translation=MQKFNRVSHPQRQNQLEKLIERLGLSTQQKIAWQLLDLALTHPSVSTQDNYEQLEFVGDSVVRLVASELLLETYPNAPVGEFAAVRSILVSDRILAEISNSYGLGRYLLVGGSATRDRLGEESRLADCFEAVLAALYLSTNTLELIRPWLDQHLLERATDIFNDPARQNYKAALQEWTQSCYKILPQYKVNETGYAGDEARFTASVWLRGEQLGTG…
fw289	21.4346617238	39.5644114921	37.1677479147	108.440222428	183.421686747	206.90176089	147.601482854	74.7979610751	67.5421686747	211.05931418	397.033364226	196.979610751		ARTHRO.5	feature	gene	318348	319427	.	+	.	locus_tag=ARTHROv5_10311
fw290	21.4346617238	39.5644114921	37.1677479147	108.440222428	183.421686747	206.90176089	147.601482854	74.7979610751	67.5421686747	211.05931418	397.033364226	196.979610751		ARTHRO.5	feature	CDS	318348	319427	.	+	0	ID=18393730;db_xref=MaGe:18393730;inference=ab initio prediction:AMIGene:2.0;locus_tag=ARTHROv5_10311;product=Oxidoreductase domain protein;transl_table=11;translation=MNDPIKIAVLGTGRWGVHLLRNFQNHSGFELIAVADSNSEQLKAVGERFTLNPEQMFEHGLAALEVPGLQAVAIATPACTHYDLISVALQRGYHVLAEKPLTINPAKSWELWELAQQQNRQLFVDHTYLFHPVVNQGKQVLAQGVLGQLRYGYATRTHLEPVRQDVDALWDLAIHDIAIFNTWLGQKPVAVQATGTVWLQGDRLLQTEDNSPAFPDSKPGLSDLVVATLTY…
fw291	901.834951456	1376.33616505	1213.48179612	676.406553398	1210.85072816	1110.11043689	3061.47572816	1497.24150485	1832.29490291	1067.18082524	1394.50728155	848.029126214		ARTHRO.5	feature	gene	320826	321650	.	+	.	locus_tag=ARTHROv5_10313
fw292	901.834951456	1376.33616505	1213.48179612	676.406553398	1210.85072816	1110.11043689	3061.47572816	1497.24150485	1832.29490291	1067.18082524	1394.50728155	848.029126214		ARTHRO.5	feature	CDS	320826	321650	.	+	0	ID=18393732;db_xref=MaGe:18393732;inference=ab initio prediction:AMIGene:2.0;locus_tag=ARTHROv5_10313;note=Evidence 4 : Unknown function but conserved in other organisms;product=conserved protein of unknown function;transl_table=11;translation=MSVELTANTSPETATETDWEPPMPPTDLIFDDGEPLESNRHRIAMNVLIRSLQQAWSERHDFYTGGNMFIYYSSEQARNRDFRGPDFFAVLDVDGTKERQGWVVWQEGGRYPDVIVELMSPSTARVDKGKKKELYQQIFRTPDYFVFDPFEANAF…
fw293	96.9031476998	146.409200969	99.6924939467	54.9661016949	101.246973366	111.021791768	384.259079903	138.651331719	275.619854722	90.8595641646	147.871670702	95.8547215496		ARTHRO.5	feature	gene	321782	322195	.	+	.	locus_tag=ARTHROv5_10314
fw294	96.9031476998	146.409200969	99.6924939467	54.9661016949	101.246973366	111.021791768	384.259079903	138.651331719	275.619854722	90.8595641646	147.871670702	95.8547215496		ARTHRO.5	feature	CDS	321782	322195	.	+	0	ID=18393733;db_xref=MaGe:18393733;inference=ab initio prediction:AMIGene:2.0;locus_tag=ARTHROv5_10314;note=Evidence 4 : Unknown function but conserved in other organisms;product=conserved protein of unknown function;transl_table=11;translation=MPPSKPQDWINLANERAADADEISKTRKTSVASVYLAGYAIECSLKALLQERGTGFPKHGQQGHNLRELWESANFRLSDLSDPTGAKTFYLEKWNTSLRYEVTCDSLLSHQELVEKAKQLTGWIQTQMRRTRPRRPR
fw295	149.539253049	90.4820884146	68.677972561	46.0792682927	83.1878810976	78.9203506098	323.550304878	98.5514481707	246.966082317	91.2267530488	141.305259146	78.5823170732		ARTHRO.5	feature	gene	322192	324816	.	+	.	locus_tag=ARTHROv5_10315
fw296	149.539253049	90.4820884146	68.677972561	46.0792682927	83.1878810976	78.9203506098	323.550304878	98.5514481707	246.966082317	91.2267530488	141.305259146	78.5823170732		ARTHRO.5	feature	CDS	322192	324816	.	+	0	ID=18393734;db_xref=MaGe:18393734;inference=ab initio prediction:AMIGene:2.0;locus_tag=ARTHROv5_10315;note=Evidence 4 : Unknown function but conserved in other organisms;product=conserved protein of unknown function;transl_table=11;translation=MNYSEIKDKIEQNMSAAHVKIEDLRIQQDQYMGWRIVVISSDFAGKAQSERQKIVLDGLESLTIQWLDLLTPQEQKWAGSLPLDAPLDLPLWPEALARRSHPETVMFASDLEDDLERPIIATFYSLRGGVGRSTALAYTARILANHGRTVLCVDM…
fw297	105.96	105.185	88.82	53.33	107.96	110.03	394.81	100.495	317.835	134.01	228.025	75.165		ARTHRO.5	feature	gene	324898	325098	.	+	.	locus_tag=ARTHROv5_10316
fw298	105.96	105.185	88.82	53.33	107.96	110.03	394.81	100.495	317.835	134.01	228.025	75.165		ARTHRO.5	feature	CDS	324898	325098	.	+	0	ID=18393735;db_xref=MaGe:18393735;inference=ab initio prediction:AMIGene:2.0;locus_tag=ARTHROv5_10316;note=Evidence 4 : Unknown function but conserved in other organisms;product=conserved protein of unknown function;transl_table=11;translation=MISGFRENQAIALSEQPTNPELSPSELWSAIQSLVRRGLLEKISEGERGMFQLHPIWQQYLKFKLS
fw299	190.415948276	110.198275862	86.9612068966	59.8081896552	160.670258621	153.831896552	405.950431034	124.243534483	305.954741379	215.334051724	348.650862069	90.9719827586		ARTHRO.5	feature	gene	325135	325599	.	+	.	locus_tag=ARTHROv5_10317
fw300	190.415948276	110.198275862	86.9612068966	59.8081896552	160.670258621	153.831896552	405.950431034	124.243534483	305.954741379	215.334051724	348.650862069	90.9719827586		ARTHRO.5	feature	CDS	325135	325599	.	+	0	ID=18393736;db_xref=MaGe:18393736;inference=ab initio prediction:AMIGene:2.0;locus_tag=ARTHROv5_10317;note=Evidence 4 : Unknown function but conserved in other organisms;product=conserved protein of unknown function;transl_table=11;translation=MRSPLPLFTVEDYIIAEAESTIRHEYMGGYVFAMAGASEEHNLIAVNLCTLLRSHLRGSSCRVFMSDMKVKVQDDIFYYPDLLVTCNPEDNHRYFKTQPNLIIEVLSESTESTDRREKLMNYQTLETLKEYVLVSQDVMQVEVYRQETPGELDS
fw301	83.5394736842	80.3421052632	57.4078947368	36.8355263158	125.559210526	135.342105263	257.710526316	84.6644736842	189.585526316	167.980263158	239.921052632	74.4934210526		ARTHRO.5	feature	gene	325544	325696	.	+	.	locus_tag=ARTHROv5_10318
fw302	83.5394736842	80.3421052632	57.4078947368	36.8355263158	125.559210526	135.342105263	257.710526316	84.6644736842	189.585526316	167.980263158	239.921052632	74.4934210526		ARTHRO.5	feature	CDS	325544	325696	.	+	0	ID=18393737;db_xref=MaGe:18393737;inference=ab initio prediction:AMIGene:2.0;locus_tag=ARTHROv5_10318;note=Evidence 5 : Unknown function;product=protein of unknown function;transl_table=11;translation=MLCKWKSIVKKLRGSWTVEILGEDNQLTWESVGLTMTVAQIYEDVLNVGQ
fw303	34.1182152714	37.4388224471	45.0459981601	16.637074517	36.0768169273	38.2309107636	68.5464581417	32.0625574977	68.1011959522	22.7134314627	25.0993560258	16.8183072677		ARTHRO.5	feature	gene	327411	329585	.	+	.	locus_tag=ARTHROv5_10320
fw304	34.1182152714	37.4388224471	45.0459981601	16.637074517	36.0768169273	38.2309107636	68.5464581417	32.0625574977	68.1011959522	22.7134314627	25.0993560258	16.8183072677		ARTHRO.5	feature	CDS	327411	329585	.	+	0	ID=18393739;db_xref=MaGe:18393739;inference=ab initio prediction:AMIGene:2.0;locus_tag=ARTHROv5_10320;product=Diguanylate cyclase;transl_table=11;translation=MKVPYQFDGHQFLLCLLSLILTLLVSSNPGVAQQTGERLVVELTPAEQAYIQANPVIRVHGESDWPPYNFVKNGNPTGFSNEYIKMIAEKVGLEVELVVGPTWSECMTMLAQKEIDVVTNMVITPDRHKFALYSEQYVFDLVNSLLTRKDGEDYTEIKQLKGKNLAIVRGFFFEEILTKYYPEINLLLTNNTLDAMKQVEAGRADAALESHATFNYYIERYFLTELISRPLINHPHLSNVP…
fw305	3.24137931034	5.11206896552	1.43103448276	0.0689655172414	0.73275862069	0.73275862069	7.62068965517	3.55172413793	8.53448275862	0.620689655172	2.83620689655	1.56896551724		ARTHRO.5	feature	gene	330573	330689	.	+	.	locus_tag=ARTHROv5_10322
fw306	3.24137931034	5.11206896552	1.43103448276	0.0689655172414	0.73275862069	0.73275862069	7.62068965517	3.55172413793	8.53448275862	0.620689655172	2.83620689655	1.56896551724		ARTHRO.5	feature	CDS	330573	330689	.	+	0	ID=18393741;db_xref=MaGe:18393741;inference=ab initio prediction:AMIGene:2.0;locus_tag=ARTHROv5_10322;note=Evidence 4 : Unknown function but conserved in other organisms;product=conserved protein of unknown function;transl_table=11;translation=MPNFEDVMNYTTSVAELYYFVEISYMVLIDIFYNYIIN
fw307	2.68908748824	11.1759172154	10.0639698965	15.6627469426	22.9223894638	24.4045155221	36.5324553151	21.5075258702	32.2380056444	29.2516462841	42.5705550329	23.9002822201		ARTHRO.5	feature	gene	331061	333187	.	+	.	gene=norB;locus_tag=ARTHROv5_10323
fw308	2.68908748824	11.1759172154	10.0639698965	15.6627469426	22.9223894638	24.4045155221	36.5324553151	21.5075258702	32.2380056444	29.2516462841	42.5705550329	23.9002822201		ARTHRO.5	feature	CDS	331061	333187	.	+	0	ID=18393742;db_xref=MaGe:18393742;ec_number=1.7.2.5;function=1.4.3 : Electron carrier,1.3.7 : Anaerobic respiration,1.8.3 : Nitrogen metabolism;gene=norB;inference=ab initio prediction:AMIGene:2.0;locus_tag=ARTHROv5_10323;note=Evidence 2a : Function from experimental evidences in other organisms%3B PubMedId 16417518%2C 17359277%2C 17466934%2C 18614527%3B Product type e : enzyme;product=Nitric oxi…
fw309	1.60427807487	2.90374331551	2.71390374332	4.13101604278	17.3743315508	13.6764705882	18.1497326203	7.94652406417	9.65240641711	14.1711229947	22.9197860963	9.07486631016		ARTHRO.5	feature	gene	333283	333657	.	+	.	gene=glbN;locus_tag=ARTHROv5_10324
fw310	1.60427807487	2.90374331551	2.71390374332	4.13101604278	17.3743315508	13.6764705882	18.1497326203	7.94652406417	9.65240641711	14.1711229947	22.9197860963	9.07486631016		ARTHRO.5	feature	CDS	333283	333657	.	+	0	ID=18393743;db_xref=MaGe:18393743;function=4.3.D. : Oxidoreduction-driven Active Transporters,5.6 : Protection,4.3.A.1.m : membrane component;gene=glbN;inference=ab initio prediction:AMIGene:2.0;locus_tag=ARTHROv5_10324;note=Evidence 2a : Function from experimental evidences in other organisms%3B PubMedId 10026295%2C 11371218%2C 15096613%2C 15289104%2C 8063099%2C 8547335%3B Product type t : trans…
fw311	0.0	2.76148409894	1.78091872792	2.94346289753	7.90106007067	4.59363957597	14.7597173145	2.07597173145	7.79328621908	6.1554770318	9.26148409894	4.3074204947		ARTHRO.5	feature	gene	333734	334300	.	+	.	gene=narH;locus_tag=ARTHROv5_10325
fw312	0.0	2.76148409894	1.78091872792	2.94346289753	7.90106007067	4.59363957597	14.7597173145	2.07597173145	7.79328621908	6.1554770318	9.26148409894	4.3074204947		ARTHRO.5	feature	CDS	333734	334300	.	+	0	ID=18393744;db_xref=MaGe:18393744;ec_number=1.7.99.4;function=1.3.6 : Aerobic respiration,1.4.2 : Electron acceptor,7.3 : Inner membrane;gene=narH;inference=ab initio prediction:AMIGene:2.0;locus_tag=ARTHROv5_10325;note=Evidence 2a : Function from experimental evidences in other organisms%3B PubMedId 1321049%2C 14725769%2C 2832376%2C 3053688%2C 8383531%2C 8388253%2C 8664273%2C 9516445%3B Product …
fw313	0.0	1.6106870229	1.0	0.442748091603	1.62595419847	1.41221374046	11.0534351145	2.70229007634	4.52671755725	2.85496183206	2.54198473282	3.20610687023		ARTHRO.5	feature	gene	334248	334379	.	+	.	gene=narH;locus_tag=ARTHROv5_10326
fw314	0.0	1.6106870229	1.0	0.442748091603	1.62595419847	1.41221374046	11.0534351145	2.70229007634	4.52671755725	2.85496183206	2.54198473282	3.20610687023		ARTHRO.5	feature	CDS	334248	334379	.	+	0	ID=18393745;db_xref=MaGe:18393745;ec_number=1.7.99.4;function=1.3.6 : Aerobic respiration,1.4.2 : Electron acceptor,7.3 : Inner membrane;gene=narH;inference=ab initio prediction:AMIGene:2.0;locus_tag=ARTHROv5_10326;note=Evidence 2a : Function from experimental evidences in other organisms%3B PubMedId 1321049%2C 14725769%2C 2832376%2C 3053688%2C 8383531%2C 8388253%2C 8664273%2C 9516445%3B Product …
fw315	0.0	2.0	0.778947368421	0.136842105263	0.894736842105	0.915789473684	1.35789473684	2.0	0.0	0.0	0.789473684211	0.0		ARTHRO.5	feature	gene	334743	334838	.	+	.	gene=narH;locus_tag=ARTHROv5_10327
fw316	0.0	2.0	0.778947368421	0.136842105263	0.894736842105	0.915789473684	1.35789473684	2.0	0.0	0.0	0.789473684211	0.0		ARTHRO.5	feature	CDS	334743	334838	.	+	0	ID=18393746;db_xref=MaGe:18393746;ec_number=1.7.99.4;function=1.3.6 : Aerobic respiration,1.4.2 : Electron acceptor,7.3 : Inner membrane;gene=narH;inference=ab initio prediction:AMIGene:2.0;locus_tag=ARTHROv5_10327;note=Evidence 2a : Function from experimental evidences in other organisms%3B PubMedId 1321049%2C 14725769%2C 2832376%2C 3053688%2C 8383531%2C 8388253%2C 8664273%2C 9516445%3B Product …
fw317	0.0	0.155688622754	0.0	0.706586826347	0.862275449102	0.622754491018	0.275449101796	0.155688622754	0.22754491018	0.0	0.0	0.0		ARTHRO.5	feature	gene	334872	335039	.	+	.	locus_tag=ARTHROv5_10328
fw318	0.0	0.155688622754	0.0	0.706586826347	0.862275449102	0.622754491018	0.275449101796	0.155688622754	0.22754491018	0.0	0.0	0.0		ARTHRO.5	feature	CDS	334872	335039	.	+	0	ID=18393747;db_xref=MaGe:18393747;ec_number=1.7.99.4;function=1.3.7 : Anaerobic respiration,1.4.2 : Electron acceptor,7.3 : Inner membrane;inference=ab initio prediction:AMIGene:2.0;locus_tag=ARTHROv5_10328;note=Evidence 2a : Function from experimental evidences in other organisms%3B PubMedId 1321049%2C 14725769%2C 2832376%2C 3053688%2C 8383531%2C 8388253%2C 8664273%2C 9516445%3B Product type c :…
fw319	0.0	0.0	0.0	0.0	0.0	0.0	0.690322580645	0.0	2.29032258065	0.0	0.0	1.16129032258		ARTHRO.5	feature	gene	335036	335191	.	+	.	gene=narH;locus_tag=ARTHROv5_10329
fw320	0.0	0.0	0.0	0.0	0.0	0.0	0.690322580645	0.0	2.29032258065	0.0	0.0	1.16129032258		ARTHRO.5	feature	CDS	335036	335191	.	+	0	ID=18393748;db_xref=MaGe:18393748;ec_number=1.7.99.4;function=1.3.7 : Anaerobic respiration,1.4.2 : Electron acceptor,7.3 : Inner membrane;gene=narH;inference=ab initio prediction:AMIGene:2.0;locus_tag=ARTHROv5_10329;note=Evidence 2a : Function from experimental evidences in other organisms%3B PubMedId 1321049%2C 14725769%2C 2832376%2C 3053688%2C 8383531%2C 8388253%2C 8664273%2C 9516445%3B Produc…
fw321	0.0	0.0	0.0	0.0	0.0	0.0	1.96531791908	0.0	0.0	0.0	0.0	0.965317919075		ARTHRO.5	feature	gene	335335	335508	.	+	.	gene=narJ;locus_tag=ARTHROv5_10330
fw322	0.0	0.0	0.0	0.0	0.0	0.0	1.96531791908	0.0	0.0	0.0	0.0	0.965317919075		ARTHRO.5	feature	CDS	335335	335508	.	+	0	ID=18393749;db_xref=MaGe:18393749;ec_number=1.7.99.4;function=1.3.7 : Anaerobic respiration,7.3 : Inner membrane;gene=narJ;inference=ab initio prediction:AMIGene:2.0;locus_tag=ARTHROv5_10330;note=Evidence 2a : Function from experimental evidences in other organisms%3B PubMedId 12450879%2C 1545706%2C 1732220%2C 9632249%3B Product type c : carrier;product=Nitrate reductase%2C delta subunit %28fragm…
fw323	0.0	0.0	0.0	0.0	0.0	0.308483290488	0.0	0.59383033419	0.0	0.0	0.0	0.26735218509		ARTHRO.5	feature	gene	335890	336279	.	+	.	gene=narI;locus_tag=ARTHROv5_10331
fw324	0.0	0.0	0.0	0.0	0.0	0.308483290488	0.0	0.59383033419	0.0	0.0	0.0	0.26735218509		ARTHRO.5	feature	CDS	335890	336279	.	+	0	ID=18393750;db_xref=MaGe:18393750;ec_number=1.7.99.4;function=1.3.7 : Anaerobic respiration,1.4.2 : Electron acceptor,1.6.15.1 : Cytochromes,7.3 : Inner membrane;gene=narI;inference=ab initio prediction:AMIGene:2.0;locus_tag=ARTHROv5_10331;note=Evidence 2a : Function from experimental evidences in other organisms%3B PubMedId 12450879%2C 1545706%2C 1732220%2C 2832376%2C 3053688%2C 9632249%3B Produ…
fw325	0.0	0.0	0.0	0.0	0.0	0.0840336134454	0.0	0.302521008403	0.0	0.0	0.647058823529	1.10084033613		ARTHRO.5	feature	gene	336314	336433	.	+	.	locus_tag=ARTHROv5_10332
fw326	0.0	0.0	0.0	0.0	0.0	0.0840336134454	0.0	0.302521008403	0.0	0.0	0.647058823529	1.10084033613		ARTHRO.5	feature	CDS	336314	336433	.	+	0	ID=18393751;db_xref=MaGe:18393751;inference=ab initio prediction:AMIGene:2.0;locus_tag=ARTHROv5_10332;note=Evidence 4 : Unknown function but conserved in other organisms;product=conserved protein of unknown function;transl_table=11;translation=MSQANSHQIQAQQNLWLATLGFAVSFACWGIEPVPCCSI
fw327	3.44370860927	0.817880794702	0.0	1.21854304636	0.0	0.778145695364	6.57284768212	2.11589403974	0.572847682119	6.38079470199	3.20529801325	1.01324503311		ARTHRO.5	feature	gene	336821	337123	.	+	.	locus_tag=ARTHROv5_10334
fw328	3.44370860927	0.817880794702	0.0	1.21854304636	0.0	0.778145695364	6.57284768212	2.11589403974	0.572847682119	6.38079470199	3.20529801325	1.01324503311		ARTHRO.5	feature	CDS	336821	337123	.	+	0	ID=18393753;db_xref=MaGe:18393753;inference=ab initio prediction:AMIGene:2.0;locus_tag=ARTHROv5_10334;note=Evidence 5 : Unknown function;product=protein of unknown function;transl_table=11;translation=MPNIGLTLEQSEAIVDYLAGGNQHFTEAKKAALLAFFEQQNAVVNEPAATEIFCTSLTPSWQLVLMALGGCLILLILSNLTWRDRFTGVRNKLVEKSMQH
fw329	0.0	0.780487804878	0.0	0.0	0.0	1.93292682927	0.780487804878	2.5243902439	0.0	1.67682926829	1.73780487805	1.75609756098		ARTHRO.5	feature	gene	337272	337436	.	+	.	gene=narG;locus_tag=ARTHROv5_10335
fw330	0.0	0.780487804878	0.0	0.0	0.0	1.93292682927	0.780487804878	2.5243902439	0.0	1.67682926829	1.73780487805	1.75609756098		ARTHRO.5	feature	CDS	337272	337436	.	+	0	ID=18393754;db_xref=MaGe:18393754;ec_number=1.7.99.4;function=1.3.7 : Anaerobic respiration,1.4.2 : Electron acceptor,6.1 : Membrane,7.3 : Inner membrane;gene=narG;inference=ab initio prediction:AMIGene:2.0;locus_tag=ARTHROv5_10335;note=Evidence 2a : Function from experimental evidences in other organisms%3B PubMedId 2233673%2C 2668029%2C 2995309%2C 3053688%2C 3308846%2C 6094247%3B Product type e…
fw331	0.0	0.0992366412214	0.333969465649	3.15267175573	1.61832061069	3.32251908397	0.648854961832	0.408396946565	0.12786259542	0.925572519084	3.76335877863	4.44083969466		ARTHRO.5	feature	gene	337594	338118	.	+	.	gene=narG;locus_tag=ARTHROv5_10336
fw332	0.0	0.0992366412214	0.333969465649	3.15267175573	1.61832061069	3.32251908397	0.648854961832	0.408396946565	0.12786259542	0.925572519084	3.76335877863	4.44083969466		ARTHRO.5	feature	CDS	337594	338118	.	+	0	ID=18393755;db_xref=MaGe:18393755;ec_number=1.7.99.4;function=1.3.7 : Anaerobic respiration,1.4.2 : Electron acceptor,6.1 : Membrane,7.3 : Inner membrane;gene=narG;inference=ab initio prediction:AMIGene:2.0;locus_tag=ARTHROv5_10336;note=Evidence 2a : Function from experimental evidences in other organisms%3B PubMedId 2233673%2C 2668029%2C 2995309%2C 3053688%2C 3308846%2C 6094247%3B Product type e…
fw333	71.0775558167	233.96239718	69.0846063455	53.3443008226	89.0940070505	75.3830787309	274.137485311	340.16333725	123.115158637	37.9600470035	64.5334900118	86.2573443008		ARTHRO.5	feature	gene	339522	340373	.	+	.	locus_tag=ARTHROv5_10338
fw334	71.0775558167	233.96239718	69.0846063455	53.3443008226	89.0940070505	75.3830787309	274.137485311	340.16333725	123.115158637	37.9600470035	64.5334900118	86.2573443008		ARTHRO.5	feature	CDS	339522	340373	.	+	0	ID=18393757;db_xref=MaGe:18393757;inference=ab initio prediction:AMIGene:2.0;locus_tag=ARTHROv5_10338;note=Evidence 4 : Unknown function but conserved in other organisms;product=conserved exported protein of unknown function;transl_table=11;translation=MKSNYAKTLIGSAIAATCMIAATATTATAGQFHNGWNYAIDAIGDGSGGAQYDIYGMATMQTSDTIWVALTGGTPLAGVNTRDARSGVIGWGDLFFNFTGDDFLTASQNNALFGVRFAETNDSGASELGVYSNVRAKSVTSINNGY…
fw335	45.1653718091	42.0882352941	64.3185349612	32.6071032186	41.7375138735	49.0055493896	77.8756936737	54.9461709212	74.486681465	22.6786903441	29.1204217536	19.6548279689		ARTHRO.5	feature	gene	340586	342388	.	+	.	locus_tag=ARTHROv5_10339
fw336	45.1653718091	42.0882352941	64.3185349612	32.6071032186	41.7375138735	49.0055493896	77.8756936737	54.9461709212	74.486681465	22.6786903441	29.1204217536	19.6548279689		ARTHRO.5	feature	CDS	340586	342388	.	+	0	ID=18393758;db_xref=MaGe:18393758;inference=ab initio prediction:AMIGene:2.0;locus_tag=ARTHROv5_10339;product=Na%2B/solute symporter;transl_table=11;translation=MHPIDWLIVLVYLILTMAMGLYLSRKGSKSLADFFVSGRSLPWWLAGISMAATTFSIDTPLYITGVVANRGIAGNWEWWTFGISHVIMIYIFAKMWRRSEVLTDAELTELRYGGDMGAILRGVKAFIFAVPMNCIAIGYAMLAMVKVVDALEIWQSLGIEAGDNNLKLFSVVGVSIFVLIYAGLAGLWGVVATDFFQFFLALFGAIVVAYFALGSVGGIHSLVEQVPIAYPDQDILSL…
fw337	57.5714285714	176.846689895	308.773519164	299.303135889	302.742160279	272.428571429	466.139372822	303.592334495	353.020905923	175.090592334	186.278745645	87.9094076655		ARTHRO.5	feature	gene	342470	342757	.	+	.	locus_tag=ARTHROv5_10340
fw338	57.5714285714	176.846689895	308.773519164	299.303135889	302.742160279	272.428571429	466.139372822	303.592334495	353.020905923	175.090592334	186.278745645	87.9094076655		ARTHRO.5	feature	CDS	342470	342757	.	+	0	ID=18393759;db_xref=MaGe:18393759;inference=ab initio prediction:AMIGene:2.0;locus_tag=ARTHROv5_10340;note=Evidence 4 : Unknown function but conserved in other organisms;product=conserved protein of unknown function;transl_table=11;translation=MSANSTNTGADAIDVAIAQGLDFDGSPIPPEKLELYHKVMALEGQRQRSGVSNTMRSRIVRIGAKHIAQSELNQMLEAAGFAPLKDKEIEFYYNK
fw339	52.5706161137	25.4009478673	18.6502369668	9.31469194313	20.4720379147	22.5516587678	58.5677725118	18.790521327	54.0085308057	18.5071090047	19.5099526066	14.3725118483		ARTHRO.5	feature	gene	342889	343944	.	+	.	locus_tag=ARTHROv5_10341
fw340	52.5706161137	25.4009478673	18.6502369668	9.31469194313	20.4720379147	22.5516587678	58.5677725118	18.790521327	54.0085308057	18.5071090047	19.5099526066	14.3725118483		ARTHRO.5	feature	CDS	342889	343944	.	+	0	ID=18393760;db_xref=MaGe:18393760;inference=ab initio prediction:AMIGene:2.0;locus_tag=ARTHROv5_10341;product=SMC domain protein;transl_table=11;translation=MKIESINLQYFKKFRHLELDFTDSETGLAKDLIVLIGMNGAGKTSILQAIAATLGMATGRIHHFHDLKWLGFNYELLGSNWGKFEPGVAVKVQFSSQEIKAIQEFYQNLEGSGYSHAPAQENVVTIKWRDGRVQAETAAELFQFKGREYAKKLVRSHGFNVFERVGTVLWYTEQRTSTSLTTEDPDKTVEITDDILRDRLSKWRQFHQDIKSGKIKNLRPGQRDLYGDLERAYQAIFPERSF…
fw341	13.8552036199	8.68552036199	8.91402714932	3.42760180995	6.2149321267	8.77262443439	30.3269230769	8.03054298643	26.5158371041	6.69117647059	9.58031674208	5.25791855204		ARTHRO.5	feature	gene	343947	344831	.	+	.	locus_tag=ARTHROv5_10342
fw342	13.8552036199	8.68552036199	8.91402714932	3.42760180995	6.2149321267	8.77262443439	30.3269230769	8.03054298643	26.5158371041	6.69117647059	9.58031674208	5.25791855204		ARTHRO.5	feature	CDS	343947	344831	.	+	0	ID=18393761;db_xref=MaGe:18393761;inference=ab initio prediction:AMIGene:2.0;locus_tag=ARTHROv5_10342;note=Evidence 4 : Unknown function but conserved in other organisms;product=conserved protein of unknown function;transl_table=11;translation=MSVISGGKTIFCEGKESSLDYRFLNRLVEDISGDRPTIVPTGGKFGFSIFAQAYFGQNQTTNPRYIAFRDRDFDQQPTPQTQLLSLRHKRGKVSAYLTYRSCLENYLLNADLIDKYWQEKYQEKIENPSSKWSYNNSPGINKISEWIETSARNIQ…
fw343	21.1841652324	65.1462994836	75.34767642	39.0223752151	41.5456110155	45.9156626506	141.094664372	81.3184165232	118.493975904	42.0619621343	47.2030981067	31.7934595525		ARTHRO.5	feature	gene	349142	349723	.	+	.	locus_tag=ARTHROv5_10347
fw344	21.1841652324	65.1462994836	75.34767642	39.0223752151	41.5456110155	45.9156626506	141.094664372	81.3184165232	118.493975904	42.0619621343	47.2030981067	31.7934595525		ARTHRO.5	feature	CDS	349142	349723	.	+	0	ID=18393766;db_xref=MaGe:18393766;inference=ab initio prediction:AMIGene:2.0;locus_tag=ARTHROv5_10347;note=Evidence 4 : Unknown function but conserved in other organisms;product=Conserved hypothetical protein%3B putative guanosine polyphosphate pyrophosphohydrolases/synthetases;transl_table=11;translation=MATMQLSKRFTQAVTYATELHANQVRKGSGVPYVAHLLGVASLALEYGADEDEAIAALLHDAIEDQGGVKTEKEIRRKFGDRVTEIVKGCTD…
fw345	95.6778169014	80.1672535211	100.631161972	52.7570422535	72.6522887324	74.5528169014	195.743838028	87.2561619718	164.685739437	37.1426056338	45.8758802817	42.4542253521		ARTHRO.5	feature	gene	349746	350882	.	+	.	gene=malK;locus_tag=ARTHROv5_10348
fw346	95.6778169014	80.1672535211	100.631161972	52.7570422535	72.6522887324	74.5528169014	195.743838028	87.2561619718	164.685739437	37.1426056338	45.8758802817	42.4542253521		ARTHRO.5	feature	CDS	349746	350882	.	+	0	ID=18393767;db_xref=MaGe:18393767;function=1.1.1 : Carbohydrates/Carbon compounds,4.3.A.1.a : ATP binding component,4.S.113 : maltose,7.1 : Cytoplasm;gene=malK;inference=ab initio prediction:AMIGene:2.0;locus_tag=ARTHROv5_10348;note=Evidence 2a : Function from experimental evidences in other organisms%3B PubMedId 10037713%2C 11709552%2C 2674653%2C 6283312%2C 6296778%3B Product type t : transporte…
fw347	132.053125	68.353125	48.0625	55.3625	78.925	76.721875	240.315625	63.5125	206.11875	69.1125	147.615625	73.353125		ARTHRO.5	feature	gene	350987	351307	.	+	.	locus_tag=ARTHROv5_10349
fw348	132.053125	68.353125	48.0625	55.3625	78.925	76.721875	240.315625	63.5125	206.11875	69.1125	147.615625	73.353125		ARTHRO.5	feature	CDS	350987	351307	.	+	0	ID=18393768;db_xref=MaGe:18393768;inference=ab initio prediction:AMIGene:2.0;locus_tag=ARTHROv5_10349;note=Evidence 4 : Unknown function but conserved in other organisms;product=conserved protein of unknown function;transl_table=11;translation=MDTQKILNNPESNREDNQVSIQEQFHQEIEQTPDEILAIALEFLLFMRSRASDSSRSTAASILKTLEKIGQWEGDDLEECLELVHTSRGQLYISTDDTDTQALKAD
fw349	86.9230769231	90.6197802198	66.2835164835	51.0065934066	111.973626374	86.7362637363	238.021978022	66.7428571429	188.523076923	83.8131868132	158.718681319	108.78021978		ARTHRO.5	feature	gene	351316	351771	.	+	.	locus_tag=ARTHROv5_10350
fw350	86.9230769231	90.6197802198	66.2835164835	51.0065934066	111.973626374	86.7362637363	238.021978022	66.7428571429	188.523076923	83.8131868132	158.718681319	108.78021978		ARTHRO.5	feature	CDS	351316	351771	.	+	0	ID=18393769;db_xref=MaGe:18393769;inference=ab initio prediction:AMIGene:2.0;locus_tag=ARTHROv5_10350;note=Evidence 4 : Unknown function but conserved in other organisms;product=conserved protein of unknown function;transl_table=11;translation=MYLLDTNHCSLAMNHQPDIMARLAELYQSQICTCVIVQAELIYMAENSRQRDNNLNRVIEFLQNILIYEIDSKTAEIYGSFQADLMNNFGPKEKNKRRKTRLIDIGVSQHDLWIASIAWQHNLILVSADSDFQRIQTVRDLTVESWYRPTN
fw351	58.597733711	45.3484419263	38.8640226629	43.0198300283	60.3002832861	69.8328611898	159.385269122	41.940509915	117.464589235	47.3342776204	112.002832861	74.0311614731		ARTHRO.5	feature	gene	352178	352531	.	+	.	locus_tag=ARTHROv5_10351
fw352	58.597733711	45.3484419263	38.8640226629	43.0198300283	60.3002832861	69.8328611898	159.385269122	41.940509915	117.464589235	47.3342776204	112.002832861	74.0311614731		ARTHRO.5	feature	CDS	352178	352531	.	+	0	ID=18393770;db_xref=MaGe:18393770;inference=ab initio prediction:AMIGene:2.0;locus_tag=ARTHROv5_10351;note=Evidence 4 : Unknown function but conserved in other organisms;product=conserved protein of unknown function;transl_table=11;translation=MDTHKILNNPESNREANQVSIQEQFHQEIEQTPDEILAIALEFLLFMRSRASDSSTAKTTKDASETSNKLSQLPYRQASGKSLVDYQGEWVGDDFEECLRLVLDSRSQVNLSNHQPF
fw353	61.0681318681	50.6461538462	39.5252747253	45.3428571429	65.3230769231	71.0417582418	163.595604396	41.5032967033	116.134065934	42.2043956044	108.927472527	68.4527472527		ARTHRO.5	feature	gene	352535	352990	.	+	.	locus_tag=ARTHROv5_10352
fw354	61.0681318681	50.6461538462	39.5252747253	45.3428571429	65.3230769231	71.0417582418	163.595604396	41.5032967033	116.134065934	42.2043956044	108.927472527	68.4527472527		ARTHRO.5	feature	CDS	352535	352990	.	+	0	ID=18393771;db_xref=MaGe:18393771;inference=ab initio prediction:AMIGene:2.0;locus_tag=ARTHROv5_10352;note=Evidence 4 : Unknown function but conserved in other organisms;product=conserved protein of unknown function;transl_table=11;translation=MYLLDTNHCSYLIKKEATVWEKALAIGTENLATCVIVQGELILMAEKSAQKTQNLANVNDFLQYLRIYLTDETTAVIYGQIKAALFDQFAPKEKSQRRKTKIRDIGFDDNDLWIASIAWQHNLILVSADSDFQRIQTVRDLTVESWYRPTN
fw355	9.78219178082	12.254109589	16.6869863014	6.71643835616	14.4554794521	21.2595890411	31.0561643836	17.2705479452	25.1794520548	10.0493150685	14.1061643836	9.97191780822		ARTHRO.5	feature	gene	355060	356520	.	+	.	gene=recQ;locus_tag=ARTHROv5_10355
fw356	9.78219178082	12.254109589	16.6869863014	6.71643835616	14.4554794521	21.2595890411	31.0561643836	17.2705479452	25.1794520548	10.0493150685	14.1061643836	9.97191780822		ARTHRO.5	feature	CDS	355060	356520	.	+	0	ID=18393774;db_xref=MaGe:18393774;function=2.1.3 : DNA recombination,2.1.4 : DNA repair;gene=recQ;inference=ab initio prediction:AMIGene:2.0;locus_tag=ARTHROv5_10355;note=Evidence 2b : Function from indirect experimental evidences %28e.g. phenotypes%29%3B PubMedId 11759840%3B Product type e : enzyme;product=ATP-dependent DNA helicase %28RecQ family%29;transl_table=11;translation=MIPPSDSNTTEQVKNAL…
fw357	247.050359712	218.610071942	168.75971223	228.407194245	462.184172662	412.869064748	694.225899281	274.117985612	399.064748201	541.955395683	864.654676259	361.802877698		ARTHRO.5	feature	gene	356588	357283	.	+	.	locus_tag=ARTHROv5_10356
fw358	247.050359712	218.610071942	168.75971223	228.407194245	462.184172662	412.869064748	694.225899281	274.117985612	399.064748201	541.955395683	864.654676259	361.802877698		ARTHRO.5	feature	CDS	356588	357283	.	+	0	ID=18393775;db_xref=MaGe:18393775;inference=ab initio prediction:AMIGene:2.0;locus_tag=ARTHROv5_10356;note=Evidence 5 : Unknown function;product=protein of unknown function;transl_table=11;translation=MIKSWIKRHPKRIYFSFFALVFLISCLGIIAAIWSSLLERRDRKNEKVAREVLTDLLQNQSQQLFHYNRFTDNLDALYRTTSEGRPGYNFAMNVNENLVLIDAIPTNSRLPNFAGAVFIIPGDNLIQTVAGMCKSQDKLSAPIQLSRGNSPVVECPDDSELIISLASALLAVTDENVTQNFGGVCLVDHSSNQLRKPP…
fw359	86.3325230919	52.030140982	55.4487117161	60.6008750608	97.7554691298	106.804569762	145.785610112	61.5653864852	129.515313563	85.5770539621	136.258142927	102.41419543		ARTHRO.5	feature	gene	357415	359472	.	+	.	gene=pep;locus_tag=ARTHROv5_10357
fw360	86.3325230919	52.030140982	55.4487117161	60.6008750608	97.7554691298	106.804569762	145.785610112	61.5653864852	129.515313563	85.5770539621	136.258142927	102.41419543		ARTHRO.5	feature	CDS	357415	359472	.	+	0	ID=18393776;db_xref=MaGe:18393776;ec_number=3.4.21.26;function=3.1.3.4 : Proteases%2C cleavage of compounds %3B;gene=pep;inference=ab initio prediction:AMIGene:2.0;locus_tag=ARTHROv5_10357;note=Evidence 2a : Function from experimental evidences in other organisms%3B PubMedId 11759840%2C 18192279%3B Product type e : enzyme;product=prolyl endopeptidase %28PE%29 %28Post-proline cleaving enzyme%29;tr…
fw361	26.2497670084	31.6123019571	24.2562907735	11.5442684063	12.8685927307	15.4054054054	59.7138863001	35.7520969245	46.1919850885	19.8667287978	20.2208760485	16.1584342964		ARTHRO.5	feature	gene	371305	372378	.	+	.	locus_tag=ARTHROv5_10370
fw362	26.2497670084	31.6123019571	24.2562907735	11.5442684063	12.8685927307	15.4054054054	59.7138863001	35.7520969245	46.1919850885	19.8667287978	20.2208760485	16.1584342964		ARTHRO.5	feature	CDS	371305	372378	.	+	0	ID=18393789;db_xref=MaGe:18393789;function=2.3.4 : Chaperoning%2C folding %3B;inference=ab initio prediction:AMIGene:2.0;locus_tag=ARTHROv5_10370;note=Evidence 3 : Putative function from multiple computational evidences%3B Product type e : enzyme;product=Putative Heat shock protein DnaJ domain protein;transl_table=11;translation=MDDIDRYYQLLNVKPGASLEEIKQAYRTLALLWHPDRYPADSHIQYQATEKFKEINYAYDRLMTLLRD…
fw363	20.2258543834	22.6887072808	15.6827637444	10.5534918276	21.3127786033	15.1315007429	65.5520059435	28.3098068351	41.632986627	13.0	20.2362555721	10.147102526		ARTHRO.5	feature	gene	372467	373813	.	+	.	locus_tag=ARTHROv5_10371
fw364	20.2258543834	22.6887072808	15.6827637444	10.5534918276	21.3127786033	15.1315007429	65.5520059435	28.3098068351	41.632986627	13.0	20.2362555721	10.147102526		ARTHRO.5	feature	CDS	372467	373813	.	+	0	ID=18393790;db_xref=MaGe:18393790;inference=ab initio prediction:AMIGene:2.0;locus_tag=ARTHROv5_10371;note=Evidence 4 : Unknown function but conserved in other organisms;product=conserved protein of unknown function;transl_table=11;translation=MKLDLRQFFRACNPAKTIDVGNPEERKYYINFSQVRGGTLIEQIARTISRLSPDSPTCQLFTGHIGSGKSTELLRLKAELEQQEFHVVYFESSKDLDMADVDITDILLAIARQVSESVESMNIKLNPIGFKNLIQGLLDVINTQINVKAELAIPG…
fw365	13.5787631272	16.0466744457	18.9743290548	7.90781796966	15.2077012835	18.6581096849	53.2345390898	25.5974329055	37.6161026838	8.68261376896	17.2625437573	6.32088681447		ARTHRO.5	feature	gene	373988	374845	.	+	.	gene=aroE;locus_tag=ARTHROv5_10372
fw366	13.5787631272	16.0466744457	18.9743290548	7.90781796966	15.2077012835	18.6581096849	53.2345390898	25.5974329055	37.6161026838	8.68261376896	17.2625437573	6.32088681447		ARTHRO.5	feature	CDS	373988	374845	.	+	0	ID=18393791;db_xref=MaGe:18393791;ec_number=1.1.1.25;gene=aroE;inference=ab initio prediction:AMIGene:2.0;locus_tag=ARTHROv5_10372;product=Shikimate dehydrogenase;transl_table=11;translation=MIKGTTKLLGIVGYPVEHSMSPIMHNAAIAHLGVDYVYVPFPVAPDQLASAYRGFQAIGVQGFNLTIPHKQAIIPLLDNVSKLATAVGAVNTVWYSDQGWSGTNTDVAGFLAPLKDLNFPNWHEKIAVILGNGGASRAVVAGCAELGMAEIHIVGRNPQKLEEFRQSWLHSPLPIKVNVHNWQELNPLIKQADLLVNTTPVGMSPHID…
fw367	48.7878289474	96.75	74.0625	73.6529605263	126.565789474	138.080592105	264.157894737	123.251644737	167.213815789	163.074013158	245.883223684	121.014802632		ARTHRO.5	feature	gene	374966	375574	.	+	.	locus_tag=ARTHROv5_10373
fw368	48.7878289474	96.75	74.0625	73.6529605263	126.565789474	138.080592105	264.157894737	123.251644737	167.213815789	163.074013158	245.883223684	121.014802632		ARTHRO.5	feature	CDS	374966	375574	.	+	0	ID=18393792;db_xref=MaGe:18393792;inference=ab initio prediction:AMIGene:2.0;locus_tag=ARTHROv5_10373;note=Evidence 4 : Unknown function but conserved in other organisms;product=conserved protein of unknown function;transl_table=11;translation=MITLYIVCLTVGGVCVILAAVEGLDGVEFEGEFDSDVELEHRRDDTENQPSHRSKRKTLRLRLPFGSVRFWTFGVCFFGLTGTIMSVLNPDLTPAFVATAAIAIGVSCGTAVVWVFDILRSQQANSLVQSHDFIGLSAIVEIPFNRDSRGKVRLS…
fw369	90.8453079179	154.271994135	135.406158358	86.4728739003	168.330645161	183.521994135	364.684750733	139.970674487	292.287390029	167.529325513	253.659090909	141.418621701		ARTHRO.5	feature	gene	375664	377028	.	+	.	locus_tag=ARTHROv5_10374
fw370	90.8453079179	154.271994135	135.406158358	86.4728739003	168.330645161	183.521994135	364.684750733	139.970674487	292.287390029	167.529325513	253.659090909	141.418621701		ARTHRO.5	feature	CDS	375664	377028	.	+	0	ID=18393793;db_xref=MaGe:18393793;inference=ab initio prediction:AMIGene:2.0;locus_tag=ARTHROv5_10374;note=Evidence 4 : Unknown function but conserved in other organisms;product=conserved protein of unknown function;transl_table=11;translation=MNQKFVASLDKQNQEIVVLVAQAQIPTQGRNTNQLSDQIITALPIALSIFGVLVLIWFLNVFMQICKPSEVLILSGRKHRTKDGREVGYRVIFGGRAICIPILETVKTMDLRTMPVPVEVKNAYSKGGTPLNIQAIANVKISNDPEVVGNAIERF…
fw371	114.950986633	105.793761935	117.051559516	86.0165499682	147.61298536	171.173774666	250.407383832	103.735837046	271.959261617	151.883513686	180.185232336	92.6880967537		ARTHRO.5	feature	gene	377076	378647	.	+	.	locus_tag=ARTHROv5_10375
fw372	114.950986633	105.793761935	117.051559516	86.0165499682	147.61298536	171.173774666	250.407383832	103.735837046	271.959261617	151.883513686	180.185232336	92.6880967537		ARTHRO.5	feature	CDS	377076	378647	.	+	0	ID=18393794;db_xref=MaGe:18393794;inference=ab initio prediction:AMIGene:2.0;locus_tag=ARTHROv5_10375;product=Band 7 protein;transl_table=11;translation=MEIIIALLAALGLGSGATVFIIRNLYYICQPSEVLIFAGSRRSTENDRTVGYRLVKGGSSIRTPLLEQAFHMDLTNMIIELKVANAYSKGGIPLQVDGVANIKIAGEEPTIHNAIERLLGKTRQEIERIAKDTLEGNLRGVLASLTPEQVNGDKLAFAKSLLEEAEDDLQQLGLILDTLQIQNISDEVGYLDSIGRQQRAELFRDSRVAEAQAKADAAIRTAENHKMTQLKKLETEVEVSKAEAER…
fw373	11.7430167598	23.1969273743	24.6997206704	16.1675977654	20.3393854749	19.124301676	72.0656424581	43.1187150838	44.8966480447	13.9413407821	20.8519553073	18.7583798883		ARTHRO.5	feature	gene	379828	380544	.	+	.	locus_tag=ARTHROv5_10378
fw374	11.7430167598	23.1969273743	24.6997206704	16.1675977654	20.3393854749	19.124301676	72.0656424581	43.1187150838	44.8966480447	13.9413407821	20.8519553073	18.7583798883		ARTHRO.5	feature	CDS	379828	380544	.	+	0	ID=18393797;db_xref=MaGe:18393797;inference=ab initio prediction:AMIGene:2.0;locus_tag=ARTHROv5_10378;product=Phosphoribosyltransferase;transl_table=11;translation=MSHTSHYISNGTAKDEPIMFPNPLFRDRTHAGEELAQVVIDKITTDSPGAMSPLVYALPRGGLPVAEPIARRLACPLSVIVAKKITQPDNPELALGAVTADGYVIWSNRRPSQFWESHSILRDAQEKAYSQWQEFATYCPSNSVKDNLIIVVDDGIATGMTMVAAIKALRSQKPGAIWICVPLAPIELVNSLQQLCDRLIILATPEVFLSVSRFYQEFDQVETTIAIACLQQQTE…
fw375	76.0410519564	91.5349583066	63.8492623477	25.3207184092	51.2110327133	66.9255933291	154.127645927	72.6626042335	142.141757537	29.667735728	50.416933932	48.8325849904		ARTHRO.5	feature	gene	383948	385507	.	+	.	locus_tag=ARTHROv5_10383
fw376	76.0410519564	91.5349583066	63.8492623477	25.3207184092	51.2110327133	66.9255933291	154.127645927	72.6626042335	142.141757537	29.667735728	50.416933932	48.8325849904		ARTHRO.5	feature	CDS	383948	385507	.	+	0	ID=18393802;db_xref=MaGe:18393802;inference=ab initio prediction:AMIGene:2.0;locus_tag=ARTHROv5_10383;note=Evidence 4 : Unknown function but conserved in other organisms;product=conserved protein of unknown function;transl_table=11;translation=MLIEDQQLLFYQRCDRRAFLDVYGDRTLKEPPSDFLLKLIADSVTYRKTIIADRIYSQPKYPPQDWEAGMQATLELMRQGVDYIYRGVLLYHSHSSDSAYGDRSFFDQLPEQVSYLSRPDLLVKKPGASQFGDWLYIPQDIRLGKRPKLDYQIVA…
fw377	451.839479393	111.553145336	101.603036876	80.7895878525	139.268980477	123.147505423	365.973969631	119.503253796	299.136659436	158.869848156	209.51626898	102.835140998		ARTHRO.5	feature	gene	385531	385992	.	+	.	gene=narM;locus_tag=ARTHROv5_10384
fw378	451.839479393	111.553145336	101.603036876	80.7895878525	139.268980477	123.147505423	365.973969631	119.503253796	299.136659436	158.869848156	209.51626898	102.835140998		ARTHRO.5	feature	CDS	385531	385992	.	+	0	ID=18393803;db_xref=MaGe:18393803;gene=narM;inference=ab initio prediction:AMIGene:2.0;locus_tag=ARTHROv5_10384;note=Evidence 4 : Unknown function but conserved in other organisms%3B PubMedId 15028696%3B Product type f : factor;product=nitrate reductase accessory protein;transl_table=11;translation=MSHLFKFEDDFVSSLRCIPMAVRYKLDTCGIKLKLAHWNQFPLSVRQQLIQHPTETQNDINTYRNLLQDFASKYTDIPLKDLPVDSQPAWLDASQVPEA…
fw379	90.5477178423	90.7261410788	103.049792531	133.439834025	140.987551867	110.921161826	319.151452282	188.574688797	167.981327801	148.026970954	209.508298755	99.9170124481		ARTHRO.5	feature	gene	387083	387565	.	+	.	locus_tag=ARTHROv5_10386
fw380	90.5477178423	90.7261410788	103.049792531	133.439834025	140.987551867	110.921161826	319.151452282	188.574688797	167.981327801	148.026970954	209.508298755	99.9170124481		ARTHRO.5	feature	CDS	387083	387565	.	+	0	ID=18393805;db_xref=MaGe:18393805;inference=ab initio prediction:AMIGene:2.0;locus_tag=ARTHROv5_10386;note=Evidence 4 : Unknown function but conserved in other organisms;product=conserved membrane protein of unknown function;transl_table=11;translation=MITVKETVADKFYSYPRFWIYTITLFLGYTVAGWFLAAFEVPWLVWLITFAVILHLAKVGEEAIVLANAWLVLIMFIGTILKTWPTVWLPDLPFQNAPLWAMILMGLWAFSILLIMALAWGRTILSTVGLNDDRLFYILLGIPGVA…
fw381	32.2318181818	34.375	29.4227272727	37.8363636364	59.3659090909	61.775	138.05	81.5340909091	92.1931818182	48.0	76.5113636364	62.8568181818		ARTHRO.5	feature	gene	387567	388007	.	+	.	locus_tag=ARTHROv5_10387
fw382	32.2318181818	34.375	29.4227272727	37.8363636364	59.3659090909	61.775	138.05	81.5340909091	92.1931818182	48.0	76.5113636364	62.8568181818		ARTHRO.5	feature	CDS	387567	388007	.	+	0	ID=18393806;db_xref=MaGe:18393806;inference=ab initio prediction:AMIGene:2.0;locus_tag=ARTHROv5_10387;note=Evidence 4 : Unknown function but conserved in other organisms;product=conserved protein of unknown function;transl_table=11;translation=MNRKSQQYPRNLPRIQPPNADEYLQKMTPEVLASFNPQQLAEIRQTLDAAIPQPSSKIVDLRFTVDLIIDRFYVVVFVGKERRQKKRSPFFTQAHKIANIIAASLLLIGLNLMISAIIFLVLYLIKSALGIDLFPGEHLIDILPIN
fw383	40.8683055312	50.1870061457	58.0605794557	30.8366988586	51.1931518876	49.1562774363	141.313432836	88.3661106234	109.659350307	41.1641791045	50.4749780509	23.776119403		ARTHRO.5	feature	gene	399313	400452	.	+	.	gene=recF;locus_tag=ARTHROv5_10396
fw384	40.8683055312	50.1870061457	58.0605794557	30.8366988586	51.1931518876	49.1562774363	141.313432836	88.3661106234	109.659350307	41.1641791045	50.4749780509	23.776119403		ARTHRO.5	feature	CDS	399313	400452	.	+	0	ID=18393815;db_xref=MaGe:18393815;function=2.1.4 : DNA repair,2.1.3 : DNA recombination;gene=recF;inference=ab initio prediction:AMIGene:2.0;locus_tag=ARTHROv5_10396;note=Evidence 2b : Function from indirect experimental evidences %28e.g. phenotypes%29%3B PubMedId 12769856%2C 1542576%2C 2228960%2C 6379647%3B Product type cp : cell process;product=DNA replication and repair protein recF. Gap repai…
fw385	6095.52717391	6090.72282609	6084.38043478	6104.30706522	6104.9673913	6103.0	6066.60597826	6071.79076087	6080.22826087	6098.17934783	6102.27173913	2720.06793478		ARTHRO.5	feature	gene	400545	400913	.	+	.	locus_tag=ARTHROv5_10397
fw386	6095.52717391	6090.72282609	6084.38043478	6104.30706522	6104.9673913	6103.0	6066.60597826	6071.79076087	6080.22826087	6098.17934783	6102.27173913	2720.06793478		ARTHRO.5	feature	CDS	400545	400913	.	+	0	ID=18393816;db_xref=MaGe:18393816;inference=ab initio prediction:AMIGene:2.0;locus_tag=ARTHROv5_10397;note=Evidence 4 : Unknown function but conserved in other organisms;product=conserved exported protein of unknown function;transl_table=11;translation=MKRLSVLASAMAIATISLTATATTACVFSSKGQANEGAATTKLTSFWHNMSLFKSDYKAIAAIAGVAGLAAAGGAYAYRRMAISTQHPEAPGGSLDLNDDIITENTAIEAEQPTESEVVAVK
fw387	3.47603305785	3.18347107438	1.93223140496	0.565289256198	2.25454545455	1.28925619835	17.2314049587	2.35041322314	6.9867768595	3.25950413223	2.08099173554	1.40661157025		ARTHRO.5	feature	gene	401111	401716	.	+	.	locus_tag=ARTHROv5_10398
fw388	3.47603305785	3.18347107438	1.93223140496	0.565289256198	2.25454545455	1.28925619835	17.2314049587	2.35041322314	6.9867768595	3.25950413223	2.08099173554	1.40661157025		ARTHRO.5	feature	CDS	401111	401716	.	+	0	ID=18393817;db_xref=MaGe:18393817;inference=ab initio prediction:AMIGene:2.0;locus_tag=ARTHROv5_10398;note=Evidence 4 : Unknown function but conserved in other organisms;product=conserved protein of unknown function;transl_table=11;translation=MPLFLPYFWILPSQKSCDITIYITGNILHTDILVPVETSVFDWHQFIDLSEVGRQTSGNYRYLAMGWGDRQVYLESPTFADLQLTTALKALFIPTPSVLRVQVYQTLPVAQDLQPLNISEDNYLKLVDFLQNSFKLDSAGNPIRIGYGYGIRDSF…
fw389	409.261923077	381.214615385	311.835384615	153.001153846	305.816538462	344.219615385	1002.515	423.693846154	761.582692308	272.807307692	380.252307692	355.043846154		ARTHRO.5	feature	gene	401969	404569	.	+	.	locus_tag=ARTHROv5_10399
fw390	409.261923077	381.214615385	311.835384615	153.001153846	305.816538462	344.219615385	1002.515	423.693846154	761.582692308	272.807307692	380.252307692	355.043846154		ARTHRO.5	feature	CDS	401969	404569	.	+	0	ID=18393818;db_xref=MaGe:18393818;ec_number=2.7.13.3;function=3.1.2.4.3 : Two-component regulatory systems %28external signal%29 %3B;inference=ab initio prediction:AMIGene:2.0;locus_tag=ARTHROv5_10399;note=Evidence 3 : Putative function from multiple computational evidences%3B Product type e : enzyme;product=putative two-component sensor histidine kinase;transl_table=11;translation=MSDNENWSSNGVYL…
fw391	1142.63636364	760.886977887	945.056511057	269.186732187	508.958230958	452.963144963	2599.7985258	1316.42997543	2152.04914005	527.803439803	913.233415233	206.034398034		ARTHRO.5	feature	gene	405015	405422	.	+	.	locus_tag=ARTHROv5_10400
fw392	1142.63636364	760.886977887	945.056511057	269.186732187	508.958230958	452.963144963	2599.7985258	1316.42997543	2152.04914005	527.803439803	913.233415233	206.034398034		ARTHRO.5	feature	CDS	405015	405422	.	+	0	ID=18393819;db_xref=MaGe:18393819;inference=ab initio prediction:AMIGene:2.0;locus_tag=ARTHROv5_10400;product=Response regulator receiver protein;transl_table=11;translation=MIFDILWVEENQDFNSTLEDAIALEQFNIICAEGGNWAVQIAKEIKPHLIISSLNLSDRNTYRFIHRLQQNQKTADIPVILIQSESAVSSRSLGFQLARNHYVTTAKNVNNLIKTIFNDLSQKAASRSIFMPYVA
fw393	118.711964549	251.76366322	210.342688331	61.6927621861	128.416543575	109.537666174	617.422451994	299.477104874	454.033973412	138.35745938	257.726735598	78.270310192		ARTHRO.5	feature	gene	405516	406193	.	+	.	locus_tag=ARTHROv5_10401
fw394	118.711964549	251.76366322	210.342688331	61.6927621861	128.416543575	109.537666174	617.422451994	299.477104874	454.033973412	138.35745938	257.726735598	78.270310192		ARTHRO.5	feature	CDS	405516	406193	.	+	0	ID=18393820;db_xref=MaGe:18393820;ec_number=3.1.3.5;inference=ab initio prediction:AMIGene:2.0;locus_tag=ARTHROv5_10401;note=Evidence 3 : Putative function from multiple computational evidences%3B Product type e : enzyme;product=putative 5%27-nucleotidase;transl_table=11;translation=MTIILTNDDGIDAPGIKALSAAVKSPCLWVAPRDHLSGCGHQVTTATPINISRRSPTHYAIAGTPADCVRLAISHLCPDLSWVLSGINAGGNLGVDTYISGTVAAVREAAIHGIP…
fw395	2032.23626374	2436.04258242	3313.11538462	2523.57142857	4114.49587912	4151.02335165	5924.11538462	4023.20192308	4877.49313187	3602.75	4129.99450549	1501.44093407		ARTHRO.5	feature	gene	406366	407094	.	+	.	gene=pbsA;locus_tag=ARTHROv5_10402
fw396	2032.23626374	2436.04258242	3313.11538462	2523.57142857	4114.49587912	4151.02335165	5924.11538462	4023.20192308	4877.49313187	3602.75	4129.99450549	1501.44093407		ARTHRO.5	feature	CDS	406366	407094	.	+	0	ID=18393821;db_xref=MaGe:18393821;ec_number=1.14.99.3;gene=pbsA;inference=ab initio prediction:AMIGene:2.0;locus_tag=ARTHROv5_10402;product=Heme oxygenase 1;transl_table=11;translation=MSVNLATQLREGTKKSHTMAENVGFIKCFLRGTVEKTSYRKLAGNLYFVYTAMEEEMDRHKNHPVLSKLYFPELNRKSAIEQDLLFYYGSNWREEVQPSEAAQTYVARIREISEQDPVLLISHLYTRYLGDLSGGQILKGIAQTAMNLSDGQGTQFYEFDEIPDEKEFKNNYRQIMNDLPIDQETADRIVEEANAAFGMNMKMFNELEGNLVKA…
fw397	325.006	185.732	192.144	86.408	133.114	104.058	387.726	265.7	310.336	100.818	207.44	85.218		ARTHRO.5	feature	gene	407851	408351	.	+	.	locus_tag=ARTHROv5_10405
fw398	325.006	185.732	192.144	86.408	133.114	104.058	387.726	265.7	310.336	100.818	207.44	85.218		ARTHRO.5	feature	CDS	407851	408351	.	+	0	ID=18393824;db_xref=MaGe:18393824;inference=ab initio prediction:AMIGene:2.0;locus_tag=ARTHROv5_10405;note=Evidence 5 : Unknown function;product=protein of unknown function;transl_table=11;translation=MNPVHHLQLVLIPVSCASLMVLDILSIIPQNFFDIRYNRAIAQPIVPEPNSTNTITHQQGNQTNITGGQLSGNGSNLFHSFTHFNVESGAVANFIATPEIQNILTRVVGGDASRINGLLQVTGGASNLFLINPAGILFGAGARLDVPGSFTATTASGLVSVLAIAG
fw399	203.849960568	135.014787066	130.331624606	76.366522082	129.758675079	124.290615142	237.953667192	127.342665615	227.822555205	122.894321767	146.157728707	48.1969637224		ARTHRO.5	feature	gene	408348	413420	.	+	.	locus_tag=ARTHROv5_10406
fw400	203.849960568	135.014787066	130.331624606	76.366522082	129.758675079	124.290615142	237.953667192	127.342665615	227.822555205	122.894321767	146.157728707	48.1969637224		ARTHRO.5	feature	CDS	408348	413420	.	+	0	ID=18393825;db_xref=MaGe:18393825;inference=ab initio prediction:AMIGene:2.0;locus_tag=ARTHROv5_10406;note=Evidence 4 : Unknown function but conserved in other organisms;product=conserved protein of unknown function;transl_table=11;translation=MSAIGANDYSTLVGTPNAFAFGTNPGSIVNAGELAVTQGEQITLLGGTVINTGSLVAPGGEITMAAVEGENILRISQAGHLLSLEVSPAASPDGLSTNLTPLSLPELLTGGDENYATGVNILADGRIQLTGSNTPITPNPGVVAVSGTIDTDSTI…
fw401	48.8311688312	101.857142857	85.8181818182	40.9480519481	81.4805194805	66.3896103896	188.753246753	87.4545454545	185.961038961	52.9350649351	97.974025974	42.2207792208		ARTHRO.5	feature	gene	413563	413640	.	+	.	locus_tag=ARTHROv5_10407
fw402	48.8311688312	101.857142857	85.8181818182	40.9480519481	81.4805194805	66.3896103896	188.753246753	87.4545454545	185.961038961	52.9350649351	97.974025974	42.2207792208		ARTHRO.5	feature	CDS	413563	413640	.	+	0	ID=18393826;db_xref=MaGe:18393826;function=8.3.1 : transposases %3B;inference=ab initio prediction:AMIGene:2.0;locus_tag=ARTHROv5_10407;note=Evidence 2b : Function from indirect experimental evidences %28e.g. phenotypes%29%3B Product type e : enzyme;product=transposase%2C IS630 family %28fragment%29;pseudo=None;transl_table=11;translation=MPAPYSYDLRQKVIDAIELDGMPKT
fw403	14.0564516129	40.4806451613	30.1177419355	17.9887096774	43.2467741935	41.1370967742	72.8048387097	36.314516129	61.3032258065	30.4370967742	35.2919354839	17.6483870968		ARTHRO.5	feature	gene	413818	414438	.	+	.	locus_tag=ARTHROv5_10408
fw404	14.0564516129	40.4806451613	30.1177419355	17.9887096774	43.2467741935	41.1370967742	72.8048387097	36.314516129	61.3032258065	30.4370967742	35.2919354839	17.6483870968		ARTHRO.5	feature	CDS	413818	414438	.	+	0	ID=18393827;db_xref=MaGe:18393827;inference=ab initio prediction:AMIGene:2.0;locus_tag=ARTHROv5_10408;product=transposase;transl_table=11;translation=MAELWDDDISPRTISRALKKIGFTRKKTYGYQERDEQQREEFMAQIEHMEPQEVVYLDEAGMNSQDSDYPYGYCEEGKRFHALKSGKRQGRVSYMAPWCHQQLLAPFSFEGCCNRTVFELWLEFILIPTLKPGQTLVLDNATFHKGGRIPELVEAAQCRLLYLPPYSPDLNKIEKCWSWLKARIRHCIEQFDSLYDAMDSVLKTAS
fw405	0.334821428571	6.86160714286	3.43303571429	2.45535714286	3.54910714286	4.46428571429	7.98214285714	4.89285714286	7.79910714286	2.70089285714	6.71875	2.36160714286		ARTHRO.5	feature	gene	414444	414668	.	+	.	locus_tag=ARTHROv5_10409
fw406	0.334821428571	6.86160714286	3.43303571429	2.45535714286	3.54910714286	4.46428571429	7.98214285714	4.89285714286	7.79910714286	2.70089285714	6.71875	2.36160714286		ARTHRO.5	feature	CDS	414444	414668	.	+	0	ID=18393828;db_xref=MaGe:18393828;inference=ab initio prediction:AMIGene:2.0;locus_tag=ARTHROv5_10409;product=transposase;transl_table=11;translation=MTNAIAETELSVLSQQCLKRRLESAEKLEREVVAWQQERNEKRAQVSWQFTTEDARVTLRHLYPRFEEVSSSSN
fw407	196.244680851	97.1010638298	40.2553191489	22.420212766	57.6329787234	61.9361702128	234.739361702	53.0319148936	114.712765957	54.0425531915	99.7765957447	98.4680851064		ARTHRO.5	feature	gene	414780	414968	.	+	.	locus_tag=ARTHROv5_10410
fw408	196.244680851	97.1010638298	40.2553191489	22.420212766	57.6329787234	61.9361702128	234.739361702	53.0319148936	114.712765957	54.0425531915	99.7765957447	98.4680851064		ARTHRO.5	feature	CDS	414780	414968	.	+	0	ID=18393829;db_xref=MaGe:18393829;function=8.3.1 : transposases %3B;inference=ab initio prediction:AMIGene:2.0;locus_tag=ARTHROv5_10410;note=Evidence 2b : Function from indirect experimental evidences %28e.g. phenotypes%29%3B Product type e : enzyme;product=transposase%2C IS630 family %28fragment%29;pseudo=None;transl_table=11;translation=MSRYSLDFRKKIVEAYEKGDTSIRKVAKRFLVSPDTVRRLVKQYRLTGDLSPRKCGSK…
fw409	223.155688623	114.335329341	52.2994011976	32.1437125749	68.9221556886	77.2035928144	247.185628743	49.4071856287	116.706586826	57.251497006	112.431137725	107.173652695		ARTHRO.5	feature	gene	414987	415154	.	+	.	locus_tag=ARTHROv5_10411
fw410	223.155688623	114.335329341	52.2994011976	32.1437125749	68.9221556886	77.2035928144	247.185628743	49.4071856287	116.706586826	57.251497006	112.431137725	107.173652695		ARTHRO.5	feature	CDS	414987	415154	.	+	0	ID=18393830;db_xref=MaGe:18393830;inference=ab initio prediction:AMIGene:2.0;locus_tag=ARTHROv5_10411;product=transposase %28fragment%29;transl_table=11;translation=MIDIVEAHPDLTLWQYSDKLRDKLGINVSTTMIDRFLKQHDISLKKNIQERKSSN
fw411	73.138671875	49.5390625	38.67578125	19.04296875	47.814453125	57.302734375	105.68359375	24.833984375	88.05078125	30.267578125	49.3671875	43.375		ARTHRO.5	feature	gene	415201	415713	.	+	.	locus_tag=ARTHROv5_10412
fw412	73.138671875	49.5390625	38.67578125	19.04296875	47.814453125	57.302734375	105.68359375	24.833984375	88.05078125	30.267578125	49.3671875	43.375		ARTHRO.5	feature	CDS	415201	415713	.	+	0	ID=18393831;db_xref=MaGe:18393831;inference=ab initio prediction:AMIGene:2.0;locus_tag=ARTHROv5_10412;product=transposase;transl_table=11;translation=MAPEKLVFIDESGLWVGMSRPLARATKGKKVYELRKSYRGQKMTIIGAIKLSGVVATQTLEGSMKKEDFLQFIKLDLLPKLKKGDVVVMDNLNSHHREEVKEMIESVGARVEYLPVYSPEFNPIEMMWSQLKSLVCKFRTETMELLVRLVEVAVSLVDLQCLNNWFTKCC
fw413	0.0	0.0	0.822784810127	0.493670886076	1.16455696203	0.0	1.67721518987	0.670886075949	1.06962025316	0.0	0.0	0.0		ARTHRO.5	feature	gene	417911	418069	.	+	.	locus_tag=ARTHROv5_10416
fw414	0.0	0.0	0.822784810127	0.493670886076	1.16455696203	0.0	1.67721518987	0.670886075949	1.06962025316	0.0	0.0	0.0		ARTHRO.5	feature	CDS	417911	418069	.	+	0	ID=18393835;db_xref=MaGe:18393835;inference=ab initio prediction:AMIGene:2.0;locus_tag=ARTHROv5_10416;note=Evidence 4 : Unknown function but conserved in other organisms;product=conserved protein of unknown function;transl_table=11;translation=MSAAYQPVSLLNNYDGSSRSIQISLVMDGWQWSRLAVGSTLRLPFPASILGL
fw415	0.0	0.927631578947	0.0	0.0	0.276315789474	1.78947368421	5.09210526316	3.28947368421	4.01973684211	1.99342105263	2.56578947368	0.276315789474		ARTHRO.5	feature	gene	419275	419427	.	+	.	locus_tag=ARTHROv5_10417
fw416	0.0	0.927631578947	0.0	0.0	0.276315789474	1.78947368421	5.09210526316	3.28947368421	4.01973684211	1.99342105263	2.56578947368	0.276315789474		ARTHRO.5	feature	CDS	419275	419427	.	+	0	ID=18393836;db_xref=MaGe:18393836;inference=ab initio prediction:AMIGene:2.0;locus_tag=ARTHROv5_10417;note=Evidence 4 : Unknown function but conserved in other organisms;product=conserved protein of unknown function;transl_table=11;translation=MITTKKDNWIGNRFPEIEVKNALNAVLVDAKVDLPVDTILELIKQQHDYQ
fw417	0.0	1.59090909091	0.793388429752	0.640495867769	1.63636363636	2.03305785124	5.90082644628	1.84297520661	4.6694214876	5.38842975207	3.34710743802	0.504132231405		ARTHRO.5	feature	gene	419414	419656	.	+	.	locus_tag=ARTHROv5_10418
fw418	0.0	1.59090909091	0.793388429752	0.640495867769	1.63636363636	2.03305785124	5.90082644628	1.84297520661	4.6694214876	5.38842975207	3.34710743802	0.504132231405		ARTHRO.5	feature	CDS	419414	419656	.	+	0	ID=18393837;db_xref=MaGe:18393837;inference=ab initio prediction:AMIGene:2.0;locus_tag=ARTHROv5_10418;note=Evidence 4 : Unknown function but conserved in other organisms;product=conserved protein of unknown function;transl_table=11;translation=MTTSKSPTDYQITIAQIPVQVIRKSIKNLHIGVYPPEGRVRVAAPLHFTDDNIRLAIISRLSWIKKHQAKFAAQPRQSPR
fw419	0.0	1.70927835052	3.60412371134	1.3587628866	1.41237113402	5.03711340206	4.8	1.74845360825	5.57319587629	2.45360824742	2.08865979381	3.84329896907		ARTHRO.5	feature	gene	419657	420142	.	+	.	locus_tag=ARTHROv5_10419
fw420	0.0	1.70927835052	3.60412371134	1.3587628866	1.41237113402	5.03711340206	4.8	1.74845360825	5.57319587629	2.45360824742	2.08865979381	3.84329896907		ARTHRO.5	feature	CDS	419657	420142	.	+	0	ID=18393838;db_xref=MaGe:18393838;inference=ab initio prediction:AMIGene:2.0;locus_tag=ARTHROv5_10419;note=Evidence 4 : Unknown function but conserved in other organisms;product=conserved protein of unknown function;transl_table=11;translation=MVSGETHYIFGKRYGLEFIERRGKHELKIPNSRIVQLFVNPGTSRDNRAQVLAEWYRQKFHDIIPQLLNKWQPIIGENVTDWGIKKMRTKWGSCNITQRRIWLNLELAKKPIECLEYVVVHELVHLLERYHNHRFQAYMDEYLPPWRQYRDILNR…
fw421	173.038848921	345.903597122	327.776978417	86.4014388489	219.45323741	228.614388489	775.371223022	419.877697842	601.899280576	211.643165468	301.846043165	110.824460432		ARTHRO.5	feature	gene	423265	423960	.	+	.	locus_tag=ARTHROv5_10423
fw422	173.038848921	345.903597122	327.776978417	86.4014388489	219.45323741	228.614388489	775.371223022	419.877697842	601.899280576	211.643165468	301.846043165	110.824460432		ARTHRO.5	feature	CDS	423265	423960	.	+	0	ID=18393842;db_xref=MaGe:18393842;ec_number=1.1.1.-,1.1.1.47;inference=ab initio prediction:AMIGene:2.0;locus_tag=ARTHROv5_10423;note=Evidence 3 : Putative function from multiple computational evidences;product=putative Short-chain dehydrogenase/reductase family %28SDR%29%3B Glucose/ribitol dehydrogenase;transl_table=11;translation=MNNKQVLITGGTGGLGLGVTPLVLNQKAKVTIPYRSEAEVDRLKGILSPTDFEQIRFVAVDLTDE…
fw423	56.5845213849	79.5183299389	89.1155804481	46.2601832994	80.9103869654	89.1043788187	258.977596741	117.291751527	255.193991853	75.5458248473	100.622708758	45.717413442		ARTHRO.5	feature	gene	428731	430695	.	+	.	locus_tag=ARTHROv5_10431
fw424	56.5845213849	79.5183299389	89.1155804481	46.2601832994	80.9103869654	89.1043788187	258.977596741	117.291751527	255.193991853	75.5458248473	100.622708758	45.717413442		ARTHRO.5	feature	CDS	428731	430695	.	+	0	ID=18393850;db_xref=MaGe:18393850;inference=ab initio prediction:AMIGene:2.0;locus_tag=ARTHROv5_10431;note=Evidence 4 : Unknown function but conserved in other organisms;product=conserved membrane protein of unknown function;transl_table=11;translation=MNRFDSQLWRRFLSIAQPFFYPLGPGSGRVFLLLMLLLLVFLFGVAFVLVTAVTFASQLLFPEFFNRIAPGLLETIQGVIYSPSIIVVALMLLVPAMVFYWYRRQWLTRWQPWAFLSVLLFISLAVSGLNVIISYVGNFFMTALSE…
fw425	1936.66885246	1091.78688525	1252.0557377	825.731147541	869.767213115	862.560655738	2573.12459016	1566.55081967	1911.23278689	604.029508197	671.347540984	275.790163934		ARTHRO.5	feature	gene	431362	431667	.	+	.	locus_tag=ARTHROv5_10433
fw426	1936.66885246	1091.78688525	1252.0557377	825.731147541	869.767213115	862.560655738	2573.12459016	1566.55081967	1911.23278689	604.029508197	671.347540984	275.790163934		ARTHRO.5	feature	CDS	431362	431667	.	+	0	ID=18393852;db_xref=MaGe:18393852;inference=ab initio prediction:AMIGene:2.0;locus_tag=ARTHROv5_10433;product=Ferredoxin thioredoxin reductase alpha chain;transl_table=11;translation=MSLGGRTTIAATSVGIFTEIHELEFMKVGDRVRVKESVIIYVNPEHRNQPSDAKGLEGEIVSILTDWNGRPITPNLPVIVQFNPKFKVHFREEELEVIEES
fw427	206.755656109	168.547511312	205.027149321	130.398190045	205.570135747	221.837104072	398.57918552	299.167420814	356.443438914	127.846153846	158.791855204	70.9592760181		ARTHRO.5	feature	gene	431901	432122	.	+	.	locus_tag=ARTHROv5_10435
fw428	206.755656109	168.547511312	205.027149321	130.398190045	205.570135747	221.837104072	398.57918552	299.167420814	356.443438914	127.846153846	158.791855204	70.9592760181		ARTHRO.5	feature	CDS	431901	432122	.	+	0	ID=18393854;db_xref=MaGe:18393854;inference=ab initio prediction:AMIGene:2.0;locus_tag=ARTHROv5_10435;note=Evidence 4 : Unknown function but conserved in other organisms;product=conserved protein of unknown function;transl_table=11;translation=MASNASMISPGGGGACGIMCSQLECIIFLAKVDFSVHQAGVAVSKIQAIAKPMATNSFNMTPLPVFNFSFTDS
fw429	78.6232294618	176.759206799	88.5835694051	127.104815864	133.821529745	138.110481586	496.172804533	371.793201133	283.252124646	174.733711048	215.084985836	86.2974504249		ARTHRO.5	feature	gene	435408	435761	.	+	.	locus_tag=ARTHROv5_10437
fw430	78.6232294618	176.759206799	88.5835694051	127.104815864	133.821529745	138.110481586	496.172804533	371.793201133	283.252124646	174.733711048	215.084985836	86.2974504249		ARTHRO.5	feature	CDS	435408	435761	.	+	0	ID=18393856;db_xref=MaGe:18393856;function=3.1.2 : Transcriptional level %3B;inference=ab initio prediction:AMIGene:2.0;locus_tag=ARTHROv5_10437;note=Evidence 2a : Function from experimental evidences in other organisms%3B PubMedId 11839496%2C 15978081%3B Product type r : regulator;product=Transcriptional regulator%2C HxlR family;transl_table=11;translation=MSTSSENSTETEQPCPIEYILDRINSKWSFLILRELLID…
fw431	325.404724409	127.278740157	186.760629921	77.0929133858	124.165354331	104.297637795	330.357480315	162.007874016	246.37007874	73.0614173228	92.7228346457	57.6440944882		ARTHRO.5	feature	gene	447149	447784	.	+	.	locus_tag=ARTHROv5_10450
fw432	325.404724409	127.278740157	186.760629921	77.0929133858	124.165354331	104.297637795	330.357480315	162.007874016	246.37007874	73.0614173228	92.7228346457	57.6440944882		ARTHRO.5	feature	CDS	447149	447784	.	+	0	ID=18393869;db_xref=MaGe:18393869;inference=ab initio prediction:AMIGene:2.0;locus_tag=ARTHROv5_10450;product=von Willebrand factor type A;transl_table=11;translation=MDVLLEGGAVLEKRDYTLIVDVSESMAMAGNKKGQSRWELMRQSILELATYCEHFDPDGITLYLFAEEFKRYDRITSDHVGEVFENHKPAGKADLASVLKDATDSYFARRATEQSQPNGETIFVVTGGEIINTLLEVKRILINASNQLTHEEELAVEMIRVGSSEEATAFFKVLDDELTAAGARYNICDTVSLEDMEEISLTDVLLRAITD
fw433	107.482248521	167.869822485	171.357988166	240.023668639	272.612426036	270.75443787	395.698224852	260.50591716	282.76035503	298.298816568	347.331360947	135.201183432		ARTHRO.5	feature	gene	448581	448919	.	+	.	locus_tag=ARTHROv5_10452
fw434	107.482248521	167.869822485	171.357988166	240.023668639	272.612426036	270.75443787	395.698224852	260.50591716	282.76035503	298.298816568	347.331360947	135.201183432		ARTHRO.5	feature	CDS	448581	448919	.	+	0	ID=18393871;db_xref=MaGe:18393871;inference=ab initio prediction:AMIGene:2.0;locus_tag=ARTHROv5_10452;note=Evidence 4 : Unknown function but conserved in other organisms%3B PubMedId 10704478%2C 11264412%2C 9697098;product=Conserved protein of unknown function%3B putative cupin region;transl_table=11;translation=MSDIISLNTSTAIKLDDYIQYAEGGIVSRVLLKDAHCQYTLFCLGAGTEISEHTATKNATVNVLAGRGILILEGKEITLEAGVFVF…
fw435	46.7268722467	24.2158590308	15.2334801762	8.81497797357	22.2466960352	15.3700440529	46.1629955947	28.550660793	44.3083700441	33.9735682819	36.5330396476	9.04405286344		ARTHRO.5	feature	gene	450198	450425	.	+	.	locus_tag=ARTHROv5_10455
fw436	46.7268722467	24.2158590308	15.2334801762	8.81497797357	22.2466960352	15.3700440529	46.1629955947	28.550660793	44.3083700441	33.9735682819	36.5330396476	9.04405286344		ARTHRO.5	feature	CDS	450198	450425	.	+	0	ID=18393874;db_xref=MaGe:18393874;inference=ab initio prediction:AMIGene:2.0;locus_tag=ARTHROv5_10455;note=Evidence 5 : Unknown function;product=protein of unknown function;transl_table=11;translation=MVSWGKATTNSLKKNAILATFLGASNIINENQGLTLRGYLGLSLTVVIIVFQAGYTRERIIFLTSIYTDSIRLND
fw437	20.6462264151	33.2762803235	23.4420485175	16.0882749326	32.935309973	28.5525606469	76.692722372	44.4285714286	40.4932614555	22.5970350404	38.7830188679	33.6004043127		ARTHRO.5	feature	gene	455195	456679	.	+	.	locus_tag=ARTHROv5_10458
fw438	20.6462264151	33.2762803235	23.4420485175	16.0882749326	32.935309973	28.5525606469	76.692722372	44.4285714286	40.4932614555	22.5970350404	38.7830188679	33.6004043127		ARTHRO.5	feature	CDS	455195	456679	.	+	0	ID=18393877;db_xref=MaGe:18393877;function=3.1.2 : Transcriptional level,4.3.A.1 : The ATP-binding Cassette %28ABC%29 Superfamily %2B ABC-type Uptake Permeases;inference=ab initio prediction:AMIGene:2.0;locus_tag=ARTHROv5_10458;note=Evidence 2b : Function from indirect experimental evidences %28e.g. phenotypes%29%3B Product type r : regulator;product=GntR family transcriptional regulatory protein…
fw439	750.557788945	1325.36180905	1113.18592965	1318.69849246	1491.61306533	1471.43969849	3691.22864322	2149.0	2077.13316583	1537.29396985	2111.85678392	1224.39698492		ARTHRO.5	feature	gene	457794	458192	.	+	.	locus_tag=ARTHROv5_10461
fw440	750.557788945	1325.36180905	1113.18592965	1318.69849246	1491.61306533	1471.43969849	3691.22864322	2149.0	2077.13316583	1537.29396985	2111.85678392	1224.39698492		ARTHRO.5	feature	CDS	457794	458192	.	+	0	ID=18393880;db_xref=MaGe:18393880;function=1.5.3.10 : Glutathione %3B;inference=ab initio prediction:AMIGene:2.0;locus_tag=ARTHROv5_10461;note=Evidence 2b : Function from indirect experimental evidences %28e.g. phenotypes%29%3B PubMedId 10091672%3B Product type e : enzyme;product=MAPEG family protein %28Membrane-associated protein in eicosanoid and glutathione metabolism%29;transl_table=11;transl…
fw441	429.246305419	573.571428571	457.620689655	467.147783251	695.133004926	744.339901478	1971.27093596	1178.75369458	870.512315271	648.492610837	896.019704433	655.615763547		ARTHRO.5	feature	gene	458211	458414	.	+	.	locus_tag=ARTHROv5_10462
fw442	429.246305419	573.571428571	457.620689655	467.147783251	695.133004926	744.339901478	1971.27093596	1178.75369458	870.512315271	648.492610837	896.019704433	655.615763547		ARTHRO.5	feature	CDS	458211	458414	.	+	0	ID=18393881;db_xref=MaGe:18393881;inference=ab initio prediction:AMIGene:2.0;locus_tag=ARTHROv5_10462;note=Evidence 4 : Unknown function but conserved in other organisms;product=conserved protein of unknown function;transl_table=11;translation=MAENQPEDPIMFRISDRLFQQLTEFTETLESEDMNPRPNSEGDRTVNPPTDLTNSPLPSESPNSPSE
fw443	606.875	263.732954545	236.676136364	179.335227273	306.318181818	332.994318182	1037.88636364	542.1875	481.755681818	319.261363636	445.204545455	326.573863636		ARTHRO.5	feature	gene	458427	458603	.	+	.	locus_tag=ARTHROv5_10463
fw444	606.875	263.732954545	236.676136364	179.335227273	306.318181818	332.994318182	1037.88636364	542.1875	481.755681818	319.261363636	445.204545455	326.573863636		ARTHRO.5	feature	CDS	458427	458603	.	+	0	ID=18393882;db_xref=MaGe:18393882;inference=ab initio prediction:AMIGene:2.0;locus_tag=ARTHROv5_10463;note=Evidence 4 : Unknown function but conserved in other organisms;product=conserved protein of unknown function;transl_table=11;translation=MADLEQLKSALVRTKNPNQISALIVDFTHQEILSVYHQLPSQKQQRICQIWAIEFESG
fw445	69.6123348018	53.9886721208	55.8206419132	62.8099433606	93.853996224	102.398363751	172.980490875	100.838892385	133.120830711	90.6620516048	120.086217747	65.9118942731		ARTHRO.5	feature	gene	458629	460218	.	+	.	locus_tag=ARTHROv5_10464
fw446	69.6123348018	53.9886721208	55.8206419132	62.8099433606	93.853996224	102.398363751	172.980490875	100.838892385	133.120830711	90.6620516048	120.086217747	65.9118942731		ARTHRO.5	feature	CDS	458629	460218	.	+	0	ID=18393883;db_xref=MaGe:18393883;inference=ab initio prediction:AMIGene:2.0;locus_tag=ARTHROv5_10464;note=Evidence 4 : Unknown function but conserved in other organisms;product=conserved membrane protein of unknown function;transl_table=11;translation=MSEPNNHPSSLQYQNESPPHSSAFTEEENEIPTVTDSESLFNHTSGLVPYLGWVSVFSLIVAMVMFGNDLGAIAIIYVIITIFCAALSYRYPRQGLWGLLIYLPLAGTIAYWVGDDRPIFHLLKNILFYIPALLGMLVVLIREGKE…
fw447	888.287162162	414.625	364.226351351	6611.14189189	7050.86148649	7122.64864865	2525.73986486	953.875	1794.15202703	6974.33108108	7327.53716216	6772.95608108		ARTHRO.5	feature	gene	461430	461726	.	+	.	gene=arhA;locus_tag=ARTHROv5_10467
fw448	888.287162162	414.625	364.226351351	6611.14189189	7050.86148649	7122.64864865	2525.73986486	953.875	1794.15202703	6974.33108108	7327.53716216	6772.95608108		ARTHRO.5	feature	CDS	461430	461726	.	+	0	ID=18393886;db_xref=MaGe:18393886;gene=arhA;inference=ab initio prediction:AMIGene:2.0;locus_tag=ARTHROv5_10467;note=Evidence 4 : Unknown function but conserved in other organisms;product=conserved hypothetical protein;transl_table=11;translation=MLGEMANRRTDPMLRTWTDTHYQLNDHDWLYIATHEELGSASLVCPGYTRDGTGFSIHFTAAHTDTLEKLIAALKILKAQPQPLSTYPEPEKTVSVIR
fw449	154.304538799	365.884333821	289.453879941	6908.77013177	7500.68374817	7600.63250366	1797.47291362	899.680819912	1257.5885798	7329.66032211	7502.58125915	7165.40849195		ARTHRO.5	feature	gene	461766	462449	.	+	.	gene=arhB;locus_tag=ARTHROv5_10468
fw450	154.304538799	365.884333821	289.453879941	6908.77013177	7500.68374817	7600.63250366	1797.47291362	899.680819912	1257.5885798	7329.66032211	7502.58125915	7165.40849195		ARTHRO.5	feature	CDS	461766	462449	.	+	0	ID=18393887;db_xref=MaGe:18393887;gene=arhB;inference=ab initio prediction:AMIGene:2.0;locus_tag=ARTHROv5_10468;note=Evidence 4 : Unknown function but conserved in other organisms;product=conserved hypothetical protein;transl_table=11;translation=MNKTNEKPTISVFGSKHKEAMLVPEMPIAVRNNCQSGKWMIGDEEYGSKCSMTIIKFSKFFGSLGQTNNTLWGQIWFVAESGELPQGVVLVTYIKSRSLSDFNRLVASVQSQGVEPAMGIFVPEFVRHSGQKPDENGVVKPINYYSLKWSWV…
fw451	211.726790451	165.074270557	136.334217507	2554.89655172	4487.35278515	5398.56233422	726.819628647	256.859416446	656.705570292	3152.27586207	5654.31034483	3457.91777188		ARTHRO.5	feature	gene	462527	462904	.	+	.	gene=arhC;locus_tag=ARTHROv5_10469
fw452	211.726790451	165.074270557	136.334217507	2554.89655172	4487.35278515	5398.56233422	726.819628647	256.859416446	656.705570292	3152.27586207	5654.31034483	3457.91777188		ARTHRO.5	feature	CDS	462527	462904	.	+	0	ID=18393888;db_xref=MaGe:18393888;gene=arhC;inference=ab initio prediction:AMIGene:2.0;locus_tag=ARTHROv5_10469;note=Evidence 4 : Unknown function but conserved in other organisms;product=conserved hypothetical protein;transl_table=11;translation=MKNVVRLTRKDLWERQLLENLSLSDRLRNHTLEDISSLSDDLQHISFVVKSIQTNYQAVLEENQRLKSLLIGLMDGCYCWEGNRCPNFRAILATLNPDKPARSEHQNNSDISIAKIRRFVDTQES
fw453	198.076064909	165.247464503	129.393509128	2613.44726166	4187.52332657	4753.81744422	667.913793103	163.209939148	690.606490872	2599.78904665	5146.78194726	3576.5030426		ARTHRO.5	feature	gene	462960	463946	.	+	.	gene=arhD;locus_tag=ARTHROv5_10470
fw454	198.076064909	165.247464503	129.393509128	2613.44726166	4187.52332657	4753.81744422	667.913793103	163.209939148	690.606490872	2599.78904665	5146.78194726	3576.5030426		ARTHRO.5	feature	CDS	462960	463946	.	+	0	ID=18393889;db_xref=MaGe:18393889;gene=arhD;inference=ab initio prediction:AMIGene:2.0;locus_tag=ARTHROv5_10470;note=Evidence 4 : Unknown function but conserved in other organisms;product=conserved hypothetical protein;transl_table=11;translation=MSKLASLETQSQIMAAFSKIISDRQNIVSKVATKEEQAEREKRKQVLEQAATYTVDSLVKGLADLQLDFSGVITELSEKLETESAKLDAIKRGISIQSQQLEELQKIRVVADVLHLLTQEHQEKMNLLEEQASQRQESLEKEIARERKLWEK…
fw455	115.832723949	53.9314442413	53.4360146252	1088.476234	1792.7166362	2241.52102377	243.624314442	61.5429616088	293.132541133	957.391224863	2725.29981718	1616.13345521		ARTHRO.5	feature	gene	463983	465077	.	+	.	gene=arhE;locus_tag=ARTHROv5_10471
fw456	115.832723949	53.9314442413	53.4360146252	1088.476234	1792.7166362	2241.52102377	243.624314442	61.5429616088	293.132541133	957.391224863	2725.29981718	1616.13345521		ARTHRO.5	feature	CDS	463983	465077	.	+	0	ID=18393890;db_xref=MaGe:18393890;gene=arhE;inference=ab initio prediction:AMIGene:2.0;locus_tag=ARTHROv5_10471;note=Evidence 4 : Unknown function but conserved in other organisms;product=conserved hypothetical protein;transl_table=11;translation=MIMAKISDRNTKAEILAAYHELQKEQEALKAEISKSPAAAPPPPPTPPATTPVKTVTPPAQPPKFNKSKLQSTLDNLTILQSSFGGVISELSDQLTSEATRLQELRNGVAEAEQHLLELHNIESISDDTLDVLIEQYHQSFKEFEEELSDRQ…
fw457	9.95394736842	8.92105263158	8.375	136.730263158	205.743421053	265.513157895	37.0592105263	17.5065789474	16.2763157895	184.572368421	272.480263158	66.0328947368		ARTHRO.5	feature	gene	465876	466028	.	+	.	locus_tag=ARTHROv5_10473
fw458	9.95394736842	8.92105263158	8.375	136.730263158	205.743421053	265.513157895	37.0592105263	17.5065789474	16.2763157895	184.572368421	272.480263158	66.0328947368		ARTHRO.5	feature	CDS	465876	466028	.	+	0	ID=18393892;db_xref=MaGe:18393892;inference=ab initio prediction:AMIGene:2.0;locus_tag=ARTHROv5_10473;note=Evidence 4 : Unknown function but conserved in other organisms;product=conserved protein of unknown function;transl_table=11;translation=MLIVVPLGTDVGRLKVVLLEVGGGDTVEGGDTVTVVKLSGCGEEFWLKYQ
fw459	12.4078947368	9.38815789474	7.42105263158	99.3815789474	132.006578947	193.427631579	23.8947368421	14.7631578947	13.3355263158	165.072368421	172.493421053	55.7434210526		ARTHRO.5	feature	gene	466187	466339	.	+	.	locus_tag=ARTHROv5_10474
fw460	12.4078947368	9.38815789474	7.42105263158	99.3815789474	132.006578947	193.427631579	23.8947368421	14.7631578947	13.3355263158	165.072368421	172.493421053	55.7434210526		ARTHRO.5	feature	CDS	466187	466339	.	+	0	ID=18393893;db_xref=MaGe:18393893;inference=ab initio prediction:AMIGene:2.0;locus_tag=ARTHROv5_10474;note=Evidence 4 : Unknown function but conserved in other organisms;product=conserved protein of unknown function;transl_table=11;translation=MLLVASFPAFDSEDSSLSADGYSDRHCTGLLIIPQHNRHPDFVLGCLNHG
fw461	86.8540145985	671.854014599	915.04379562	908.98540146	735.248175182	735.788321168	1350.2919708	828.430656934	1013.02189781	612.948905109	570.839416058	295.160583942		ARTHRO.5	feature	gene	467796	467933	.	+	.	locus_tag=ARTHROv5_miscRNA12
fw462	86.8540145985	671.854014599	915.04379562	908.98540146	735.248175182	735.788321168	1350.2919708	828.430656934	1013.02189781	612.948905109	570.839416058	295.160583942		ARTHRO.5	feature	misc_RNA	467796	467933	.	+	.	ID=53384159;db_xref=MaGe:53384159;inference=profile:Rfam:8.0;locus_tag=ARTHROv5_miscRNA12;note=Predicted by Rfam%2C accession%3DRF02033%2C e-value%3D8.7e-09.;product=HEARO
fw463	36.6544117647	181.794117647	192.875	156.301470588	191.397058824	236.698529412	286.683823529	218.294117647	208.727941176	131.713235294	229.536764706	101.904411765		ARTHRO.5	feature	gene	469684	469820	.	+	.	locus_tag=ARTHROv5_miscRNA13
fw464	36.6544117647	181.794117647	192.875	156.301470588	191.397058824	236.698529412	286.683823529	218.294117647	208.727941176	131.713235294	229.536764706	101.904411765		ARTHRO.5	feature	misc_RNA	469684	469820	.	+	.	ID=53384154;db_xref=MaGe:53384154;inference=profile:Rfam:8.0;locus_tag=ARTHROv5_miscRNA13;note=Predicted by Rfam%2C accession%3DRF02033%2C e-value%3D8.1e-10.;product=HEARO
fw465	426.811442385	241.667203868	228.41821112	175.076551168	278.225624496	289.684125705	545.957292506	222.562449637	451.325543916	269.624496374	366.004834811	154.687348912		ARTHRO.5	feature	gene	470123	471364	.	+	.	locus_tag=ARTHROv5_10480
fw466	426.811442385	241.667203868	228.41821112	175.076551168	278.225624496	289.684125705	545.957292506	222.562449637	451.325543916	269.624496374	366.004834811	154.687348912		ARTHRO.5	feature	CDS	470123	471364	.	+	0	ID=18393899;db_xref=MaGe:18393899;inference=ab initio prediction:AMIGene:2.0;locus_tag=ARTHROv5_10480;note=Evidence 4 : Unknown function but conserved in other organisms;product=conserved hypothetical protein;transl_table=11;translation=MEWVSAISTRPSLEAAVTEVVKQCQESLKSSPDLGLVFISSAFSSDYPRLMPLLAEQLSVRVLIGCTGGGIVGMQTETQVKEIEGKPALCLCLAHLPGVDICPFHLNTNDLPDLDNPPEDWVELIGVHPQNDPQFILLIDPFYGKINDLLQGLDYAYPESPK…
fw467	155.016497462	345.984771574	379.525380711	227.751269036	389.588832487	406.030456853	760.724619289	404.375634518	601.609137056	352.406091371	424.616751269	181.560913706		ARTHRO.5	feature	gene	471382	472170	.	+	.	locus_tag=ARTHROv5_10481
fw468	155.016497462	345.984771574	379.525380711	227.751269036	389.588832487	406.030456853	760.724619289	404.375634518	601.609137056	352.406091371	424.616751269	181.560913706		ARTHRO.5	feature	CDS	471382	472170	.	+	0	ID=18393900;db_xref=MaGe:18393900;ec_number=1.1.1.62;function=1.4.1 : Electron donor %3B;inference=ab initio prediction:AMIGene:2.0;locus_tag=ARTHROv5_10481;note=Evidence 3 : Putative function from multiple computational evidences%3B Product type e : enzyme;product=putative estradiol 17-beta-dehydrogenase;transl_table=11;translation=MQIQKALVTGASFGIGETFARQIAAQKGDLVLVARSQDKLEKLAGELQSQYGVKVQVISQDLTE…
fw469	1392.79820628	1384.38565022	1414.42825112	1014.29820628	1251.6367713	1315.99775785	2226.73318386	1689.04932735	1952.68834081	834.011210762	1008.01793722	534.887892377		ARTHRO.5	feature	gene	472299	472745	.	+	.	locus_tag=ARTHROv5_10482
fw470	1392.79820628	1384.38565022	1414.42825112	1014.29820628	1251.6367713	1315.99775785	2226.73318386	1689.04932735	1952.68834081	834.011210762	1008.01793722	534.887892377		ARTHRO.5	feature	CDS	472299	472745	.	+	0	ID=18393901;db_xref=MaGe:18393901;inference=ab initio prediction:AMIGene:2.0;locus_tag=ARTHROv5_10482;note=Evidence 4 : Unknown function but conserved in other organisms;product=conserved hypothetical protein %28secreted%29;transl_table=11;translation=MKRYRSILACVLAFVTAFVVGCSSPVAVEPPSYSSIQLEKIQEYKSNIAAIRDRSTTELAGYIQKGDWINIDNFAHGPFGTVLQEMNYVVRNLLPNEQPEARKLSREVFEHLQDMSEAAAKADRQQAAISYQEALKDLDLFLSKFPQV
fw471	238.206492335	759.861136159	833.857529306	494.717763751	666.41839495	764.855725879	1096.15509468	860.306582507	937.946798918	479.332732191	503.602344454	285.347159603		ARTHRO.5	feature	gene	472781	473890	.	+	.	locus_tag=ARTHROv5_10483
fw472	238.206492335	759.861136159	833.857529306	494.717763751	666.41839495	764.855725879	1096.15509468	860.306582507	937.946798918	479.332732191	503.602344454	285.347159603		ARTHRO.5	feature	CDS	472781	473890	.	+	0	ID=18393902;db_xref=MaGe:18393902;ec_number=1.4.3.19;function=1.1.3.5 : Glycine cleavage %3B;inference=ab initio prediction:AMIGene:2.0;locus_tag=ARTHROv5_10483;note=Evidence 3 : Putative function from multiple computational evidences%3B Product type e : enzyme;product=putative Glycine/D-amino acid oxidase;transl_table=11;translation=MTRVVIVGCGIIGAAIAYELSLVSGLTVTVVDRHPPATQSTAAALGVLMGVISHKTKGRAWAL…
fw473	45.9506357517	37.804038893	42.0680628272	21.9416604338	33.4727000748	35.6664173523	96.9080029918	51.9311892296	120.022438295	21.9334330591	31.4884068811	17.1017202693		ARTHRO.5	feature	gene	479616	480953	.	+	.	locus_tag=ARTHROv5_10489
fw474	45.9506357517	37.804038893	42.0680628272	21.9416604338	33.4727000748	35.6664173523	96.9080029918	51.9311892296	120.022438295	21.9334330591	31.4884068811	17.1017202693		ARTHRO.5	feature	CDS	479616	480953	.	+	0	ID=18393908;db_xref=MaGe:18393908;function=4 : Transport %3B;inference=ab initio prediction:AMIGene:2.0;locus_tag=ARTHROv5_10489;note=Evidence 3 : Putative function from multiple computational evidences%3B Product type t : transporter;product=putative tripartite ATP-independent C4-dicarboxylate transport system permease%2C DctM subunit %28large permease component%29;transl_table=11;translation=MN…
fw475	188.385691232	216.332436794	201.991931146	82.4201183432	141.039268424	172.770306616	338.3302851	103.444862829	452.091447015	92.0134480904	164.002151694	122.086067778		ARTHRO.5	feature	gene	481003	482862	.	+	.	locus_tag=ARTHROv5_10490
fw476	188.385691232	216.332436794	201.991931146	82.4201183432	141.039268424	172.770306616	338.3302851	103.444862829	452.091447015	92.0134480904	164.002151694	122.086067778		ARTHRO.5	feature	CDS	481003	482862	.	+	0	ID=18393909;db_xref=MaGe:18393909;inference=ab initio prediction:AMIGene:2.0;locus_tag=ARTHROv5_10490;note=Evidence 5 : Unknown function;product=hypothetical protein;transl_table=11;translation=MAKPTQEQLQQELEQTKSELRDVWEELERVQSQFEQVSGELQQAQTQIPQQETAYDTDCQQELEAVRSQLNQVLAELEQAKAQIHQQEAEKAQLESLQQELQTTQDSLNTTRTQLDQVQAQIQQGETDKAELESVQQQLQETQAKLTSTTEELEKAKTQIQEAQGSKAQLESVKQQLQETQAKLTSTTEELEKVNCQFDEVLGEL…
fw477	700.723273657	624.850127877	633.395907928	384.407672634	640.306393862	663.760613811	1151.11764706	606.421483376	838.95601023	525.743222506	629.522762148	330.608695652		ARTHRO.5	feature	gene	484639	486594	.	+	.	gene=ftsH4;locus_tag=ARTHROv5_10492
fw478	700.723273657	624.850127877	633.395907928	384.407672634	640.306393862	663.760613811	1151.11764706	606.421483376	838.95601023	525.743222506	629.522762148	330.608695652		ARTHRO.5	feature	CDS	484639	486594	.	+	0	ID=18393911;db_xref=MaGe:18393911;ec_number=3.4.24.-;function=1.2.3 : Proteins/peptides/glycopeptides,6.1 : Membrane,7.3 : Inner membrane;gene=ftsH4;inference=ab initio prediction:AMIGene:2.0;locus_tag=ARTHROv5_10492;note=Evidence 2a : Function from experimental evidences in other organisms%3B PubMedId 12037319%2C 1925026%2C 6389496%2C 7781608%2C 8106505%2C 8248182%2C 8444796%2C 8444797%2C 957305…
fw479	113.064690027	425.420485175	418.563342318	350.156334232	606.175202156	632.900269542	900.800539084	611.393530997	692.320754717	495.172506739	700.541778976	423.377358491		ARTHRO.5	feature	gene	491504	491875	.	+	.	locus_tag=ARTHROv5_10496
fw480	113.064690027	425.420485175	418.563342318	350.156334232	606.175202156	632.900269542	900.800539084	611.393530997	692.320754717	495.172506739	700.541778976	423.377358491		ARTHRO.5	feature	CDS	491504	491875	.	+	0	ID=18393915;db_xref=MaGe:18393915;ec_number=2.7.7.-;function=8.3.1 : transposases %3B;inference=ab initio prediction:AMIGene:2.0;locus_tag=ARTHROv5_10496;note=Evidence 3 : Putative function from multiple computational evidences%3B Product type e : enzyme;product=putative transposase%2C IS605 family %28fragment%29;pseudo=None;transl_table=11;translation=MRINLLPDMSNPRKRPKSLESMKEHSADGTKMAQSRPSEPPLGN…
fw481	222.257731959	598.458762887	546.097938144	491.737113402	848.628865979	895.18556701	1190.69072165	783.809278351	946.829896907	648.783505155	958.211340206	554.871134021		ARTHRO.5	feature	gene	491749	491943	.	+	.	locus_tag=ARTHROv5_10497
fw482	222.257731959	598.458762887	546.097938144	491.737113402	848.628865979	895.18556701	1190.69072165	783.809278351	946.829896907	648.783505155	958.211340206	554.871134021		ARTHRO.5	feature	CDS	491749	491943	.	+	0	ID=18393916;db_xref=MaGe:18393916;ec_number=2.7.7.-;function=8.3.1 : transposases %3B;inference=ab initio prediction:AMIGene:2.0;locus_tag=ARTHROv5_10497;note=Evidence 3 : Putative function from multiple computational evidences%3B Product type e : enzyme;product=putative transposase%2C IS605 family %28fragment%29;pseudo=None;transl_table=11;translation=MAALSTLYPEAEVVSEIGGGLNFKGKKMLALLGHHWSGDVGIVK…
fw483	339.639622642	446.79245283	401.666037736	331.741509434	649.409433962	740.452830189	937.854716981	401.139622642	790.61509434	585.552830189	782.01509434	417.441509434		ARTHRO.5	feature	gene	492048	492578	.	+	.	locus_tag=ARTHROv5_10498
fw484	339.639622642	446.79245283	401.666037736	331.741509434	649.409433962	740.452830189	937.854716981	401.139622642	790.61509434	585.552830189	782.01509434	417.441509434		ARTHRO.5	feature	CDS	492048	492578	.	+	0	ID=18393917;db_xref=MaGe:18393917;ec_number=2.7.7.-;function=8.3.1 : transposases %3B;inference=ab initio prediction:AMIGene:2.0;locus_tag=ARTHROv5_10498;note=Evidence 3 : Putative function from multiple computational evidences%3B Product type e : enzyme;product=putative transposase%2C IS605 family %28fragment%29;pseudo=None;transl_table=11;translation=MSRIAKEPCRSRRRRMRQVAQRMRTKIRNLVDEAHKQIAHYLTH…
fw485	306.806262231	232.1037182	219.250489237	206.213307241	332.454011742	372.61741683	654.853228963	171.259295499	504.809197652	332.280821918	507.429549902	269.625244618		ARTHRO.5	feature	gene	492597	493619	.	+	.	gene=phaE;locus_tag=ARTHROv5_10499
fw486	306.806262231	232.1037182	219.250489237	206.213307241	332.454011742	372.61741683	654.853228963	171.259295499	504.809197652	332.280821918	507.429549902	269.625244618		ARTHRO.5	feature	CDS	492597	493619	.	+	0	ID=18393918;db_xref=MaGe:18393918;function=1.3 : Energy metabolism %28carbon%29,1.3.5 : Fermentation;gene=phaE;inference=ab initio prediction:AMIGene:2.0;locus_tag=ARTHROv5_10499;note=Evidence 2b : Function from indirect experimental evidences %28e.g. phenotypes%29%3B Product type e : enzyme;product=Poly%28R%29-hydroxyalkanoic acid synthase%2C class III%2C PhaE subunit;transl_table=11;translation…
fw487	72.9696699376	110.804638715	95.2970561998	99.2149866191	187.330062444	224.374665477	281.660124888	103.267618198	260.838537021	153.164139161	228.214986619	100.004460303		ARTHRO.5	feature	gene	493680	494801	.	+	.	gene=phaC;locus_tag=ARTHROv5_10500
fw488	72.9696699376	110.804638715	95.2970561998	99.2149866191	187.330062444	224.374665477	281.660124888	103.267618198	260.838537021	153.164139161	228.214986619	100.004460303		ARTHRO.5	feature	CDS	493680	494801	.	+	0	ID=18393919;db_xref=MaGe:18393919;ec_number=2.3.1.-;function=1.3 : Energy metabolism %28carbon%29,1.3.5 : Fermentation;gene=phaC;inference=ab initio prediction:AMIGene:2.0;locus_tag=ARTHROv5_10500;note=Evidence 2b : Function from indirect experimental evidences %28e.g. phenotypes%29%3B Product type e : enzyme;product=Poly%28R%29-hydroxyalkanoic acid synthase%2C class III%2C PhaC subunit;transl_ta…
fw489	199.227866473	416.888243832	194.851959361	89.5529753266	107.322206096	97.8679245283	1014.65457184	736.638606676	499.132075472	146.132075472	287.690856313	199.500725689		ARTHRO.5	feature	gene	495605	496294	.	+	.	locus_tag=ARTHROv5_10502
fw490	199.227866473	416.888243832	194.851959361	89.5529753266	107.322206096	97.8679245283	1014.65457184	736.638606676	499.132075472	146.132075472	287.690856313	199.500725689		ARTHRO.5	feature	CDS	495605	496294	.	+	0	ID=18393921;db_xref=MaGe:18393921;ec_number=3.1.-.-;function=1.5.4 : Fatty acid and phosphatidic acid,1.6.1 : Phospholipid;inference=ab initio prediction:AMIGene:2.0;locus_tag=ARTHROv5_10502;note=Evidence 3 : Putative function from multiple computational evidences%3B Product type e : enzyme;product=putative lysophospholipase;transl_table=11;translation=MIQAVATTKFAPTHTKQTPLRIIALGDSLIYGFGDPVGGGWVEQ…
fw491	130.106508876	216.479289941	183.204142012	248.837278107	514.319526627	544.295857988	151.49704142	89.4763313609	85.3520710059	104.514792899	132.710059172	110.461538462		ARTHRO.5	feature	gene	497506	497844	.	+	.	locus_tag=ARTHROv5_10505
fw492	130.106508876	216.479289941	183.204142012	248.837278107	514.319526627	544.295857988	151.49704142	89.4763313609	85.3520710059	104.514792899	132.710059172	110.461538462		ARTHRO.5	feature	CDS	497506	497844	.	+	0	ID=18393924;db_xref=MaGe:18393924;inference=ab initio prediction:AMIGene:2.0;locus_tag=ARTHROv5_10505;note=Evidence 4 : Unknown function but conserved in other organisms;product=conserved hypothetical protein;transl_table=11;translation=MDEIVRKLAGVGLPAVVLLITMATTGLTGAAAITAALAMLGPGGMLGGIVLLGIIGLASDALTKYGLKTLLVEVYWQRLQDGESPSKLCREIDWLPITKELKLVLKDSLGQL
fw493	6.20647773279	7.66396761134	9.08906882591	3.47773279352	4.55465587045	4.19433198381	122.82388664	99.1012145749	25.8319838057	11.7651821862	18.3522267206	10.6842105263		ARTHRO.5	feature	gene	499389	499883	.	+	.	locus_tag=ARTHROv5_10507
fw494	6.20647773279	7.66396761134	9.08906882591	3.47773279352	4.55465587045	4.19433198381	122.82388664	99.1012145749	25.8319838057	11.7651821862	18.3522267206	10.6842105263		ARTHRO.5	feature	CDS	499389	499883	.	+	0	ID=18393926;db_xref=MaGe:18393926;function=4 : Transport %3B;inference=ab initio prediction:AMIGene:2.0;locus_tag=ARTHROv5_10507;note=Evidence 3 : Putative function from multiple computational evidences%3B Product type t : transporter;product=putative permease;transl_table=11;translation=MVPASHQANDFIQKNAVTSGVINAIINGVIGWLMFRGKETIPLTVDTISAHEKTVFSTGVMTAFMLSLILGTIAFFTFGKKAKDFSVPFPELLNRPFLFFGVRTILFYSL…
fw495	0.552803129074	3.68970013038	3.0704041721	1.77444589309	6.61277705346	2.80182529335	19.5019556714	14.9335071708	9.54498044329	8.01825293351	11.8044328553	3.52542372881		ARTHRO.5	feature	gene	500059	500826	.	+	.	gene=hdhA1;locus_tag=ARTHROv5_10508
fw496	0.552803129074	3.68970013038	3.0704041721	1.77444589309	6.61277705346	2.80182529335	19.5019556714	14.9335071708	9.54498044329	8.01825293351	11.8044328553	3.52542372881		ARTHRO.5	feature	CDS	500059	500826	.	+	0	ID=18393927;db_xref=MaGe:18393927;ec_number=1.1.1.159;function=1.7.1 : Unassigned reversible reactions,7.1 : Cytoplasm;gene=hdhA1;inference=ab initio prediction:AMIGene:2.0;locus_tag=ARTHROv5_10508;note=Evidence 2a : Function from experimental evidences in other organisms%3B PubMedId 8672472%3B Product type e : enzyme;product=7-alpha-hydroxysteroid dehydrogenase%2C NAD-dependent;transl_table=11;t…
fw497	1.34755332497	4.747804266	4.91844416562	2.62860727729	4.61104140527	5.9887076537	14.3613550816	8.28230865747	9.39397741531	4.27979924718	11.2271016311	3.59222082811		ARTHRO.5	feature	gene	500886	501683	.	+	.	gene=hdhA2;locus_tag=ARTHROv5_10509
fw498	1.34755332497	4.747804266	4.91844416562	2.62860727729	4.61104140527	5.9887076537	14.3613550816	8.28230865747	9.39397741531	4.27979924718	11.2271016311	3.59222082811		ARTHRO.5	feature	CDS	500886	501683	.	+	0	ID=18393928;db_xref=MaGe:18393928;ec_number=1.1.1.159;function=1.7.1 : Unassigned reversible reactions,7.1 : Cytoplasm;gene=hdhA2;inference=ab initio prediction:AMIGene:2.0;locus_tag=ARTHROv5_10509;note=Evidence 2b : Function from indirect experimental evidences %28e.g. phenotypes%29%3B PubMedId 8672472%3B Product type e : enzyme;product=7-alpha-hydroxysteroid dehydrogenase%2C NAD-dependent;trans…
fw499	0.0	0.0	0.0	0.0	0.0	0.0	0.0	0.0	0.0	0.0	0.0	0.0		ARTHRO.5	feature	gene	503067	503216	.	+	.	locus_tag=ARTHROv5_10514
fw500	0.0	0.0	0.0	0.0	0.0	0.0	0.0	0.0	0.0	0.0	0.0	0.0		ARTHRO.5	feature	CDS	503067	503216	.	+	0	ID=18393933;db_xref=MaGe:18393933;inference=ab initio prediction:AMIGene:2.0;locus_tag=ARTHROv5_10514;note=Evidence 5 : Unknown function;product=hypothetical protein;transl_table=11;translation=MFWVKAVLFEFLKNSLDQIVCKKQLEDKKQSPHLPINRDDIDDDGWRKP
fw501	114.223350254	49.2639593909	53.9543147208	26.3756345178	18.5634517766	12.1218274112	72.7614213198	45.7918781726	30.3908629442	25.1065989848	16.4670050761	7.13197969543		ARTHRO.5	feature	gene	512608	512805	.	+	.	locus_tag=ARTHROv5_10525
fw502	114.223350254	49.2639593909	53.9543147208	26.3756345178	18.5634517766	12.1218274112	72.7614213198	45.7918781726	30.3908629442	25.1065989848	16.4670050761	7.13197969543		ARTHRO.5	feature	CDS	512608	512805	.	+	0	ID=18393944;db_xref=MaGe:18393944;inference=ab initio prediction:AMIGene:2.0;locus_tag=ARTHROv5_10525;note=Evidence 4 : Unknown function but conserved in other organisms;product=conserved protein of unknown function;transl_table=11;translation=MFSGLKTVGGPTKLARIAFYVDPEIKEKLEKLAGIQRRTLSNLMAVIAEKAVEEAEKEELTDNSK
fw503	4.88284518828	3.72384937238	7.7280334728	1.18410041841	4.72384937238	5.99163179916	19.5481171548	12.8535564854	11.9163179916	6.86610878661	5.4769874477	5.36820083682		ARTHRO.5	feature	gene	513393	513632	.	+	.	locus_tag=ARTHROv5_10526
fw504	4.88284518828	3.72384937238	7.7280334728	1.18410041841	4.72384937238	5.99163179916	19.5481171548	12.8535564854	11.9163179916	6.86610878661	5.4769874477	5.36820083682		ARTHRO.5	feature	CDS	513393	513632	.	+	0	ID=18393945;db_xref=MaGe:18393945;inference=ab initio prediction:AMIGene:2.0;locus_tag=ARTHROv5_10526;note=Evidence 5 : Unknown function;product=hypothetical protein %28fragment%29;transl_table=11;translation=MAIAHRLDQGDVIEKPANSNGNHQAVGELLSDQSRQQIIDILLAATQMKAGNGGAIKLEIAKVLTLLGVDVKLRRKGSR
fw505	0.0	1.89655172414	0.844827586207	0.0	3.6724137931	0.818965517241	6.46551724138	2.60344827586	0.586206896552	0.810344827586	1.68965517241	0.0		ARTHRO.5	feature	gene	516057	516173	.	+	.	locus_tag=ARTHROv5_10528
fw506	0.0	1.89655172414	0.844827586207	0.0	3.6724137931	0.818965517241	6.46551724138	2.60344827586	0.586206896552	0.810344827586	1.68965517241	0.0		ARTHRO.5	feature	CDS	516057	516173	.	+	0	ID=18393947;db_xref=MaGe:18393947;inference=ab initio prediction:AMIGene:2.0;locus_tag=ARTHROv5_10528;note=Evidence 4 : Unknown function but conserved in other organisms;product=conserved protein of unknown function;transl_table=11;translation=MVSIDKNDRFAPLVVLSDRDSTLNYGEPVSYCRGLTQR
fw507	89.3062283737	70.5103806228	77.9896193772	36.5743944637	63.9602076125	77.2058823529	148.743944637	88.285467128	115.410034602	31.2128027682	56.2906574394	24.8546712803		ARTHRO.5	feature	gene	516374	516952	.	+	.	locus_tag=ARTHROv5_10529
fw508	89.3062283737	70.5103806228	77.9896193772	36.5743944637	63.9602076125	77.2058823529	148.743944637	88.285467128	115.410034602	31.2128027682	56.2906574394	24.8546712803		ARTHRO.5	feature	CDS	516374	516952	.	+	0	ID=18393948;db_xref=MaGe:18393948;inference=ab initio prediction:AMIGene:2.0;locus_tag=ARTHROv5_10529;note=Evidence 4 : Unknown function but conserved in other organisms;product=conserved hypothetical protein;transl_table=11;translation=MSSYVLLATPAQSQRPSPCSNDNQERPSQRRRQIINREYGLRFDIPANYYTELRSETGHRQQLSIAVRNPTDVEFLECARREGMRGYGHQVSDVRVTIEPRPSNISNVRDILRDAAGGGYSQILESNFGTIAGQDAVIYTVQTSYPERYRYARLIHPNGRYI…
fw509	0.0	0.536312849162	0.0	0.0	0.446927374302	0.0	0.0	0.469273743017	0.0	0.0	0.0	0.0		ARTHRO.5	feature	gene	517547	517726	.	+	.	locus_tag=ARTHROv5_10530
fw510	0.0	0.536312849162	0.0	0.0	0.446927374302	0.0	0.0	0.469273743017	0.0	0.0	0.0	0.0		ARTHRO.5	feature	CDS	517547	517726	.	+	0	ID=18393949;db_xref=MaGe:18393949;inference=ab initio prediction:AMIGene:2.0;locus_tag=ARTHROv5_10530;note=Evidence 4 : Unknown function but conserved in other organisms;product=conserved protein of unknown function;transl_table=11;translation=MLGFTTFHPTYMAKIINYQLLIIIGWVEVTKPNATISQLCWVSLRFTQPTWLKLLIINY
fw511	0.0	0.72625698324	0.0	0.0	0.0	0.0	0.0	0.0	0.0	0.0	0.960893854749	0.0		ARTHRO.5	feature	gene	517868	518047	.	+	.	locus_tag=ARTHROv5_10531
fw512	0.0	0.72625698324	0.0	0.0	0.0	0.0	0.0	0.0	0.0	0.0	0.960893854749	0.0		ARTHRO.5	feature	CDS	517868	518047	.	+	0	ID=18393950;db_xref=MaGe:18393950;inference=ab initio prediction:AMIGene:2.0;locus_tag=ARTHROv5_10531;note=Evidence 4 : Unknown function but conserved in other organisms;product=conserved protein of unknown function;transl_table=11;translation=MLGFTTFHPTYMAKIINYQLLIIIGWVEVTKPNATISQLCWVSLRFTQPTWLKLLIINY
fw513	5.60897994769	9.1133391456	14.6512641674	5.86965998256	8.78552746295	9.94245858762	23.2693984307	5.91761115955	22.1935483871	7.86224934612	8.68308631212	4.52092414996		ARTHRO.5	feature	gene	522562	524856	.	+	.	locus_tag=ARTHROv5_10537
fw514	5.60897994769	9.1133391456	14.6512641674	5.86965998256	8.78552746295	9.94245858762	23.2693984307	5.91761115955	22.1935483871	7.86224934612	8.68308631212	4.52092414996		ARTHRO.5	feature	CDS	522562	524856	.	+	0	ID=18393956;db_xref=MaGe:18393956;inference=ab initio prediction:AMIGene:2.0;locus_tag=ARTHROv5_10537;product=FHA modulated ABC efflux pump with fused ATPase and integral membrane subunits;transl_table=11;translation=MSHSLPKTQLEKSSDPYLELTNQTQTVTFALTKAQLILGRATDADLKIPEDWLAISRYQATLTRNGDEYEIYDGITKNGTRQPSRNGLLVDQRRVGVVEYYQLFDGAELQIGQDPMTLIRLKYHNPQNPKFIVSSTTRNQSISIKNRSIVLGRDPSCNLVLDSPVVSRKHAVIDKFDGGYYQ…
fw515	7.20408163265	9.32653061224	8.8612244898	2.89387755102	6.00816326531	9.16734693878	18.3551020408	7.36326530612	21.9959183673	6.2	10.5755102041	1.64081632653		ARTHRO.5	feature	gene	524805	525050	.	+	.	locus_tag=ARTHROv5_10538
fw516	7.20408163265	9.32653061224	8.8612244898	2.89387755102	6.00816326531	9.16734693878	18.3551020408	7.36326530612	21.9959183673	6.2	10.5755102041	1.64081632653		ARTHRO.5	feature	CDS	524805	525050	.	+	0	ID=18393957;db_xref=MaGe:18393957;inference=ab initio prediction:AMIGene:2.0;locus_tag=ARTHROv5_10538;note=Evidence 5 : Unknown function;product=protein of unknown function;transl_table=11;translation=MVDAQSLVCGGLWGFALVDVNAMVPEPMKTPDGSIIPQPFEVTPVYDPTWSNLSLNWFLLGLHAIVYLTLALWKQKQKDIF
fw517	53.5813953488	174.948837209	161.953488372	78.2372093023	129.511627907	165.502325581	230.972093023	167.823255814	203.76744186	80.0325581395	87.023255814	51.8697674419		ARTHRO.5	feature	gene	527965	528180	.	+	.	locus_tag=ARTHROv5_10545
fw518	53.5813953488	174.948837209	161.953488372	78.2372093023	129.511627907	165.502325581	230.972093023	167.823255814	203.76744186	80.0325581395	87.023255814	51.8697674419		ARTHRO.5	feature	CDS	527965	528180	.	+	0	ID=18393964;db_xref=MaGe:18393964;inference=ab initio prediction:AMIGene:2.0;locus_tag=ARTHROv5_10545;note=Evidence 4 : Unknown function but conserved in other organisms;product=conserved protein of unknown function;transl_table=11;translation=MLCSAYKQVSNAIHKAVVKNVSACLEDEGCDQKLKPNCNGWDMPTGHGGDIDTAVSKSIMARTSVKTTWCI
fw519	82.2820512821	196.217948718	179.858974359	79.0512820513	125.666666667	156.256410256	249.705128205	164.935897436	197.269230769	87.1923076923	95.5897435897	46.2435897436		ARTHRO.5	feature	gene	528248	528326	.	+	.	locus_tag=ARTHROv5_miscRNA14
fw520	82.2820512821	196.217948718	179.858974359	79.0512820513	125.666666667	156.256410256	249.705128205	164.935897436	197.269230769	87.1923076923	95.5897435897	46.2435897436		ARTHRO.5	feature	misc_RNA	528248	528326	.	+	.	ID=53384190;db_xref=MaGe:53384190;inference=profile:Rfam:8.0;locus_tag=ARTHROv5_miscRNA14;note=Predicted by Rfam%2C accession%3DRF00029%2C e-value%3D1.4e-06.;product=Intron_gpII
fw521	344.321167883	656.394160584	438.218978102	238.562043796	405.817518248	413.810218978	1259.24087591	404.065693431	796.153284672	368.416058394	689.97810219	401.664233577		ARTHRO.5	feature	gene	529125	529262	.	+	.	locus_tag=ARTHROv5_10546
fw522	344.321167883	656.394160584	438.218978102	238.562043796	405.817518248	413.810218978	1259.24087591	404.065693431	796.153284672	368.416058394	689.97810219	401.664233577		ARTHRO.5	feature	CDS	529125	529262	.	+	0	ID=18393965;db_xref=MaGe:18393965;inference=ab initio prediction:AMIGene:2.0;locus_tag=ARTHROv5_10546;note=Evidence 4 : Unknown function but conserved in other organisms;product=conserved protein of unknown function;transl_table=11;translation=MVEYKERTPDHPHNCLYVPTFSIEIYKTRQGTQGQNAKLEILMIP
fw523	473.701331115	390.441763727	234.461730449	182.688851913	305.007487521	341.168885191	822.979201331	188.173044925	642.305324459	212.004991681	531.975041597	368.074875208		ARTHRO.5	feature	gene	529780	530982	.	+	.	locus_tag=ARTHROv5_10547
fw524	473.701331115	390.441763727	234.461730449	182.688851913	305.007487521	341.168885191	822.979201331	188.173044925	642.305324459	212.004991681	531.975041597	368.074875208		ARTHRO.5	feature	CDS	529780	530982	.	+	0	ID=18393966;db_xref=MaGe:18393966;ec_number=2.7.7.49,3.1.-.-;inference=ab initio prediction:AMIGene:2.0;locus_tag=ARTHROv5_10547;note=Evidence 3 : Putative function from multiple computational evidences;product=Putative retrointron %28fragment%29;transl_table=11;translation=MRNQNQSRRAFVWKQIPWAKVQRKVFKLQKRIFQAAKSGQDAKARRLQRLLVKSYYARLLAVRRVTQDNQGKKTAGVDGMRAISPRQRFEIVKSIKGNLKAKPLRRVWIPKPGRDEKRPLGIPT…
fw525	125.524590164	177.512295082	107.87295082	95.9467213115	185.862704918	210.532786885	378.159836066	76.0881147541	317.606557377	120.674180328	239.516393443	181.661885246		ARTHRO.5	feature	gene	531085	531573	.	+	.	locus_tag=ARTHROv5_10548
fw526	125.524590164	177.512295082	107.87295082	95.9467213115	185.862704918	210.532786885	378.159836066	76.0881147541	317.606557377	120.674180328	239.516393443	181.661885246		ARTHRO.5	feature	CDS	531085	531573	.	+	0	ID=18393967;db_xref=MaGe:18393967;ec_number=2.7.7.49,3.1.-.-;inference=ab initio prediction:AMIGene:2.0;locus_tag=ARTHROv5_10548;note=Evidence 3 : Putative function from multiple computational evidences;product=Putative retrointron %28fragment%29;transl_table=11;translation=MLRAWTISRCGKASYEKLGNYFKRGTVKLSNGKERHETWLFKTRDGFQLWKHNWTPIVRHTLIRPDATPYDGNWTYWATRKGQAIDTPIRVAKLLKKQKGRCTWCGQYFAPSDLVEVDHIVPRS…
fw527	34.5454545455	85.9090909091	50.3246753247	29.8441558442	100.12987013	83.2727272727	171.402597403	34.6753246753	146.402597403	57.8831168831	93.7402597403	95.8831168831		ARTHRO.5	feature	gene	531572	531649	.	+	.	locus_tag=ARTHROv5_miscRNA15
fw528	34.5454545455	85.9090909091	50.3246753247	29.8441558442	100.12987013	83.2727272727	171.402597403	34.6753246753	146.402597403	57.8831168831	93.7402597403	95.8831168831		ARTHRO.5	feature	misc_RNA	531572	531649	.	+	.	ID=53384234;db_xref=MaGe:53384234;inference=profile:Rfam:8.0;locus_tag=ARTHROv5_miscRNA15;note=Predicted by Rfam%2C accession%3DRF00029%2C e-value%3D3.7e-05.;product=Intron_gpII
fw529	1182.99698795	1262.61596386	953.692018072	748.093373494	1240.61295181	1370.3561747	3816.9126506	806.694277108	2884.86445783	1047.7628012	2136.37951807	1477.26506024		ARTHRO.5	feature	gene	534884	536212	.	+	.	locus_tag=ARTHROv5_10554
fw530	1182.99698795	1262.61596386	953.692018072	748.093373494	1240.61295181	1370.3561747	3816.9126506	806.694277108	2884.86445783	1047.7628012	2136.37951807	1477.26506024		ARTHRO.5	feature	CDS	534884	536212	.	+	0	ID=18393973;db_xref=MaGe:18393973;inference=ab initio prediction:AMIGene:2.0;locus_tag=ARTHROv5_10554;note=Evidence 2b : Function from indirect experimental evidences %28e.g. phenotypes%29%3B Product type e : enzyme;product=reverse transcriptase %28fragment%29;transl_table=11;translation=MANASLKKGFEKSKLIKTTNAWKQIPWAKAQRKVFKLQKRIYQAAKSGQNAKARRLQRLLVKSYYARLLAVRRVTQDNQGKKTAGVDGMRAISPRQRFEIVENIKGNLKA…
fw531	66.422459893	112.459893048	91.5320855615	20.9197860963	51.5668449198	77.5721925134	186.235294118	72.5748663102	140.657754011	40.7112299465	83.6898395722	33.1898395722		ARTHRO.5	feature	gene	536747	537121	.	+	.	locus_tag=ARTHROv5_10555
fw532	66.422459893	112.459893048	91.5320855615	20.9197860963	51.5668449198	77.5721925134	186.235294118	72.5748663102	140.657754011	40.7112299465	83.6898395722	33.1898395722		ARTHRO.5	feature	CDS	536747	537121	.	+	0	ID=18393974;db_xref=MaGe:18393974;inference=ab initio prediction:AMIGene:2.0;locus_tag=ARTHROv5_10555;product=transposase;transl_table=11;translation=MPAPYSYDLRQKVINAIELYSMSKTKASQFFHVSRNTIHLWLQRKEHTGDFLPKLNRPPGHSHKITDWHKFKAFAQEHGHKTSAQMAELWDDDISPRTISRALKKIGFTRKKTYGYQERWKQQR
fw533	34.1995798319	84.0903361345	62.4789915966	35.4159663866	48.731092437	70.8760504202	138.079831933	82.8424369748	122.575630252	43.218487395	65.0903361345	26.3907563025		ARTHRO.5	feature	gene	537146	537622	.	+	.	locus_tag=ARTHROv5_10556
fw534	34.1995798319	84.0903361345	62.4789915966	35.4159663866	48.731092437	70.8760504202	138.079831933	82.8424369748	122.575630252	43.218487395	65.0903361345	26.3907563025		ARTHRO.5	feature	CDS	537146	537622	.	+	0	ID=18393975;db_xref=MaGe:18393975;inference=ab initio prediction:AMIGene:2.0;locus_tag=ARTHROv5_10556;note=Evidence 4 : Unknown function but conserved in other organisms;product=conserved protein of unknown function;transl_table=11;translation=MEPEGLVYLDEAGMNSQDSDYPYGYCEEGKRFHALKSGKRQGRVSYMAPWCHQQLLAPFTFEGCCNRTVFELWLEFILIPTLKPGQTLVLDNATFHKGGRIAELVEAAQCRLLYLPPYSPDLNKIEKCWSWLKARIRHCIEQFDSLHDAMDSVLK…
fw535	10.7402597403	19.5714285714	18.2077922078	14.6623376623	13.3766233766	20.5714285714	58.9480519481	29.1688311688	37.8701298701	23.0519480519	17.6753246753	7.16883116883		ARTHRO.5	feature	gene	537693	537770	.	+	.	locus_tag=ARTHROv5_miscRNA16
fw536	10.7402597403	19.5714285714	18.2077922078	14.6623376623	13.3766233766	20.5714285714	58.9480519481	29.1688311688	37.8701298701	23.0519480519	17.6753246753	7.16883116883		ARTHRO.5	feature	misc_RNA	537693	537770	.	+	.	ID=53384237;db_xref=MaGe:53384237;inference=profile:Rfam:8.0;locus_tag=ARTHROv5_miscRNA16;note=Predicted by Rfam%2C accession%3DRF00029%2C e-value%3D6.6e-05.;product=Intron_gpII
fw537	12.7272727273	47.4805194805	28.5194805195	28.3766233766	26.6103896104	40.3116883117	95.2077922078	60.3506493506	60.025974026	28.7532467532	37.2077922078	32.0519480519		ARTHRO.5	feature	gene	537986	538063	.	+	.	locus_tag=ARTHROv5_miscRNA17
fw538	12.7272727273	47.4805194805	28.5194805195	28.3766233766	26.6103896104	40.3116883117	95.2077922078	60.3506493506	60.025974026	28.7532467532	37.2077922078	32.0519480519		ARTHRO.5	feature	misc_RNA	537986	538063	.	+	.	ID=53384214;db_xref=MaGe:53384214;inference=profile:Rfam:8.0;locus_tag=ARTHROv5_miscRNA17;note=Predicted by Rfam%2C accession%3DRF00029%2C e-value%3D6.6e-06.;product=Intron_gpII
fw539	15.5849056604	54.7028301887	34.8443396226	29.8066037736	38.391509434	48.7028301887	110.721698113	69.4009433962	68.9056603774	38.141509434	40.6698113208	31.1603773585		ARTHRO.5	feature	gene	538025	538237	.	+	.	locus_tag=ARTHROv5_10557
fw540	15.5849056604	54.7028301887	34.8443396226	29.8066037736	38.391509434	48.7028301887	110.721698113	69.4009433962	68.9056603774	38.141509434	40.6698113208	31.1603773585		ARTHRO.5	feature	CDS	538025	538237	.	+	0	ID=18393976;db_xref=MaGe:18393976;ec_number=2.7.7.49,3.1.-.-;inference=ab initio prediction:AMIGene:2.0;locus_tag=ARTHROv5_10557;note=Evidence 3 : Putative function from multiple computational evidences%3B PubMedId 10413481%2C 10488339%2C 8655550%2C 9353259%3B Product type e : enzyme;product=Putative Group II intron-encoded protein LtrA-like %5BIncludes: Reverse-transcriptase %3B RNA maturase %3B…
fw541	204.012987013	335.272727273	315.545454545	205.181818182	360.363636364	361.142857143	774.818181818	403.792207792	488.974025974	265.74025974	292.038961039	146.038961039		ARTHRO.5	feature	gene	538236	538313	.	+	.	locus_tag=ARTHROv5_miscRNA18
fw542	204.012987013	335.272727273	315.545454545	205.181818182	360.363636364	361.142857143	774.818181818	403.792207792	488.974025974	265.74025974	292.038961039	146.038961039		ARTHRO.5	feature	misc_RNA	538236	538313	.	+	.	ID=53384188;db_xref=MaGe:53384188;inference=profile:Rfam:8.0;locus_tag=ARTHROv5_miscRNA18;note=Predicted by Rfam%2C accession%3DRF00029%2C e-value%3D1.2e-06.;product=Intron_gpII
fw543	7591.3046875	6507.0	6315.390625	5921.5	6213.046875	6226.1953125	7300.4140625	6319.9453125	6850.09375	6092.21875	6315.15625	5873.6015625		ARTHRO.5	feature	gene	538479	538607	.	+	.	locus_tag=ARTHROv5_10558
fw544	7591.3046875	6507.0	6315.390625	5921.5	6213.046875	6226.1953125	7300.4140625	6319.9453125	6850.09375	6092.21875	6315.15625	5873.6015625		ARTHRO.5	feature	CDS	538479	538607	.	+	0	ID=18393977;db_xref=MaGe:18393977;inference=ab initio prediction:AMIGene:2.0;locus_tag=ARTHROv5_10558;note=Evidence 4 : Unknown function but conserved in other organisms;product=conserved protein of unknown function;transl_table=11;translation=MNKRGLKLFEYPITIYASQRLEMRIQTRQGTQGQYTDCLREL
fw545	7046.87394958	7788.32773109	7803.79831933	7126.65546218	7826.5210084	7847.59663866	7590.77310924	7850.88235294	7696.76470588	7692.29411765	7799.14285714	6741.42857143		ARTHRO.5	feature	gene	538626	538745	.	+	.	locus_tag=ARTHROv5_10559
fw546	7046.87394958	7788.32773109	7803.79831933	7126.65546218	7826.5210084	7847.59663866	7590.77310924	7850.88235294	7696.76470588	7692.29411765	7799.14285714	6741.42857143		ARTHRO.5	feature	CDS	538626	538745	.	+	0	ID=18393978;db_xref=MaGe:18393978;inference=ab initio prediction:AMIGene:2.0;locus_tag=ARTHROv5_10559;note=Evidence 4 : Unknown function but conserved in other organisms;product=conserved protein of unknown function;transl_table=11;translation=MRVTAVATPNLRIHTLRLKRGTEGVMEKPISYSTTANYL
fw547	6727.3	7757.99411765	7520.93529412	5789.3	7602.3	7692.69411765	7535.66470588	7112.75294118	7687.29411765	7466.27058824	7745.42352941	7089.75882353		ARTHRO.5	feature	gene	539557	539727	.	+	.	locus_tag=ARTHROv5_10561
fw548	6727.3	7757.99411765	7520.93529412	5789.3	7602.3	7692.69411765	7535.66470588	7112.75294118	7687.29411765	7466.27058824	7745.42352941	7089.75882353		ARTHRO.5	feature	CDS	539557	539727	.	+	0	ID=18393980;db_xref=MaGe:18393980;inference=ab initio prediction:AMIGene:2.0;locus_tag=ARTHROv5_10561;note=Evidence 5 : Unknown function;product=hypothetical protein;transl_table=11;translation=MSNAIHKAVVKNVSAWLEGEGCDQKLKPNCHGGDMPTGHGVDIDTAIIRSVVARTS
fw549	3128.57142857	5399.5974026	4447.98701299	4524.18181818	4065.33766234	4482.05194805	5486.07792208	4597.92207792	4897.35064935	4526.37662338	5092.51948052	4441.05194805		ARTHRO.5	feature	gene	539817	539894	.	+	.	locus_tag=ARTHROv5_miscRNA19
fw550	3128.57142857	5399.5974026	4447.98701299	4524.18181818	4065.33766234	4482.05194805	5486.07792208	4597.92207792	4897.35064935	4526.37662338	5092.51948052	4441.05194805		ARTHRO.5	feature	misc_RNA	539817	539894	.	+	.	ID=53384232;db_xref=MaGe:53384232;inference=profile:Rfam:8.0;locus_tag=ARTHROv5_miscRNA19;note=Predicted by Rfam%2C accession%3DRF00029%2C e-value%3D3.5e-05.;product=Intron_gpII
fw551	946.337662338	3105.88311688	2172.33766234	1238.48051948	1872.58441558	2062.32467532	4625.19480519	1739.33766234	3162.83116883	1690.83116883	2705.2987013	1480.41558442		ARTHRO.5	feature	gene	540108	540185	.	+	.	locus_tag=ARTHROv5_miscRNA20
fw552	946.337662338	3105.88311688	2172.33766234	1238.48051948	1872.58441558	2062.32467532	4625.19480519	1739.33766234	3162.83116883	1690.83116883	2705.2987013	1480.41558442		ARTHRO.5	feature	misc_RNA	540108	540185	.	+	.	ID=53384230;db_xref=MaGe:53384230;inference=profile:Rfam:8.0;locus_tag=ARTHROv5_miscRNA20;note=Predicted by Rfam%2C accession%3DRF00029%2C e-value%3D2.9e-05.;product=Intron_gpII
fw553	1870.63888889	2293.01388889	1699.77777778	873.388888889	1353.70833333	1524.79166667	3576.27777778	1277.91666667	2446.01388889	1268.51388889	1938.90277778	1038.08333333		ARTHRO.5	feature	gene	540194	540266	.	+	.	locus_tag=ARTHROv5_tRNA1
fw554	1870.63888889	2293.01388889	1699.77777778	873.388888889	1353.70833333	1524.79166667	3576.27777778	1277.91666667	2446.01388889	1268.51388889	1938.90277778	1038.08333333		ARTHRO.5	feature	tRNA	540194	540266	.	+	.	ID=18420842;db_xref=MaGe:18420842;inference=profile:tRNAscan:1.23;locus_tag=ARTHROv5_tRNA1;note=tRNA Met anticodon CAT%2C Cove score 46.84;product=Met tRNA
fw555	399.559602649	255.175496689	94.3940397351	26.0099337748	65.642384106	74.9867549669	427.758278146	101.437086093	280.761589404	71.6986754967	204.708609272	150.688741722		ARTHRO.5	feature	gene	541196	541498	.	+	.	locus_tag=ARTHROv5_10563
fw556	399.559602649	255.175496689	94.3940397351	26.0099337748	65.642384106	74.9867549669	427.758278146	101.437086093	280.761589404	71.6986754967	204.708609272	150.688741722		ARTHRO.5	feature	CDS	541196	541498	.	+	0	ID=18393982;db_xref=MaGe:18393982;inference=ab initio prediction:AMIGene:2.0;locus_tag=ARTHROv5_10563;note=Evidence 4 : Unknown function but conserved in other organisms;product=conserved protein of unknown function;transl_table=11;translation=MLFYYTLNYFCMSFTAFHTKHKVRYNVWLLYKLSQPTTMSRYSLDFRKKIVEAYEKGDTSIRKVAKRFLVSPDTVRRLVKQYRLTGDLSPRKCGTKKKSI
fw557	458.658385093	288.180124224	112.751552795	42.4534161491	74.4285714286	90.1118012422	513.708074534	174.360248447	315.229813665	77.2732919255	193.98136646	133.465838509		ARTHRO.5	feature	gene	541517	541678	.	+	.	locus_tag=ARTHROv5_10564
fw558	458.658385093	288.180124224	112.751552795	42.4534161491	74.4285714286	90.1118012422	513.708074534	174.360248447	315.229813665	77.2732919255	193.98136646	133.465838509		ARTHRO.5	feature	CDS	541517	541678	.	+	0	ID=18393983;db_xref=MaGe:18393983;ec_number=2.7.7.-;function=8.3.1 : transposases %3B;inference=ab initio prediction:AMIGene:2.0;locus_tag=ARTHROv5_10564;note=Evidence 2b : Function from indirect experimental evidences %28e.g. phenotypes%29%3B Product type e : enzyme;product=transposase%2C IS630 family %28fragment%29;pseudo=None;transl_table=11;translation=MIDIVEAHPDLTLWQYSDKLRDKLGINVSTTMIDRFLKQH…
fw559	11.5709090909	12.0727272727	6.00363636364	4.33818181818	3.85818181818	5.89818181818	20.6	10.6254545455	22.9527272727	9.67636363636	9.37090909091	4.30181818182		ARTHRO.5	feature	gene	544467	544742	.	+	.	locus_tag=ARTHROv5_10570
fw560	11.5709090909	12.0727272727	6.00363636364	4.33818181818	3.85818181818	5.89818181818	20.6	10.6254545455	22.9527272727	9.67636363636	9.37090909091	4.30181818182		ARTHRO.5	feature	CDS	544467	544742	.	+	0	ID=18393989;db_xref=MaGe:18393989;inference=ab initio prediction:AMIGene:2.0;locus_tag=ARTHROv5_10570;product=transposase;transl_table=11;translation=MAPEKLVFIDESGLWVGMSRPLARATKGKKVYELRKSYRGQKMTIIGAIKLSGVVATQTLEGSMKKEDFLQLIKLDLLPKLKKGDVVVMDN
fw561	109.082706767	13.6766917293	14.9962406015	13.2105263158	12.9060150376	14.7781954887	37.3796992481	8.1015037594	39.6917293233	6.22180451128	13.469924812	7.03759398496		ARTHRO.5	feature	gene	545160	545426	.	+	.	locus_tag=ARTHROv5_10571
fw562	109.082706767	13.6766917293	14.9962406015	13.2105263158	12.9060150376	14.7781954887	37.3796992481	8.1015037594	39.6917293233	6.22180451128	13.469924812	7.03759398496		ARTHRO.5	feature	CDS	545160	545426	.	+	0	ID=18393990;db_xref=MaGe:18393990;inference=ab initio prediction:AMIGene:2.0;locus_tag=ARTHROv5_10571;note=Evidence 5 : Unknown function;product=hypothetical protein;transl_table=11;translation=MTNDRDHLDEQLRRLPGFKEEILDISYMVRKLYYDIDQIFSYCFSDKLTKPYAQKQFLNKLEKFVTNTQEAGKLIPQLIEKIGGSDDE
fw563	9.74949083503	11.3543788187	6.93279022403	6.86761710794	6.52138492872	9.01018329939	19.7983706721	4.75763747454	19.8350305499	5.23014256619	6.99592668024	3.183299389		ARTHRO.5	feature	gene	545416	545907	.	+	.	locus_tag=ARTHROv5_10572
fw564	9.74949083503	11.3543788187	6.93279022403	6.86761710794	6.52138492872	9.01018329939	19.7983706721	4.75763747454	19.8350305499	5.23014256619	6.99592668024	3.183299389		ARTHRO.5	feature	CDS	545416	545907	.	+	0	ID=18393991;db_xref=MaGe:18393991;inference=ab initio prediction:AMIGene:2.0;locus_tag=ARTHROv5_10572;note=Evidence 4 : Unknown function but conserved in other organisms;product=conserved protein of unknown function;transl_table=11;translation=MMNSTNQRNPQTQYTKQLKEEVLKSIENISVQVSSLWLKAQVQNPNEPLTRENISNYLEQLARAVKVEANNYSENLTDNEDKHSPSSWVHLVVNVNSLMDCLVHTKAKIENTIINLTVIDFASNTSLINEPEAYAKHLEYCHGRIYVALEDALAE…
fw565	0.0	1.96734693878	2.5387755102	0.420408163265	1.19591836735	2.64081632653	1.64081632653	1.50204081633	1.04897959184	1.17959183673	1.24081632653	1.52244897959		ARTHRO.5	feature	gene	546177	546422	.	+	.	locus_tag=ARTHROv5_10574
fw566	0.0	1.96734693878	2.5387755102	0.420408163265	1.19591836735	2.64081632653	1.64081632653	1.50204081633	1.04897959184	1.17959183673	1.24081632653	1.52244897959		ARTHRO.5	feature	CDS	546177	546422	.	+	0	ID=18393993;db_xref=MaGe:18393993;inference=ab initio prediction:AMIGene:2.0;locus_tag=ARTHROv5_10574;note=Evidence 5 : Unknown function;product=hypothetical protein %28fragment%29;pseudo=None;transl_table=11;translation=MNSLIVGLDVSSSWCDAVWLESMPTGAVRDFFDSPAFAECHRKLEANAKSIQFLVSLEPSVVVLEPTGTYSKFWIDSLHRE
fw567	0.403485254692	1.55361930295	1.23190348525	0.538873994638	1.40482573727	3.00402144772	3.17560321716	0.792225201072	2.33512064343	2.68096514745	0.710455764075	1.8163538874		ARTHRO.5	feature	gene	546450	547196	.	+	.	locus_tag=ARTHROv5_10575
fw568	0.403485254692	1.55361930295	1.23190348525	0.538873994638	1.40482573727	3.00402144772	3.17560321716	0.792225201072	2.33512064343	2.68096514745	0.710455764075	1.8163538874		ARTHRO.5	feature	CDS	546450	547196	.	+	0	ID=18393994;db_xref=MaGe:18393994;inference=ab initio prediction:AMIGene:2.0;locus_tag=ARTHROv5_10575;note=Evidence 5 : Unknown function;product=hypothetical protein %28fragment%29;pseudo=None;transl_table=11;translation=MIKDSRKSYGGTSNKSDPYDALIMVITYFQHYQTNYDRRYWVRERPPAVAKIEQCLRDIQSFTKRRTQVINQAKSRLVYEFPAKAKVKPLKEAGRLDPGKLPAWWGWACGWTSQGSWEIPKGVKTKFDNEYAKAIAAGEGTGISVVTARLAQQICMWHQSEAMVEQEMLGYLNLPEFD…
fw569	0.701298701299	4.75324675325	5.54545454545	2.77922077922	2.58441558442	4.44155844156	11.4545454545	3.36363636364	7.06493506494	8.07792207792	2.84415584416	1.93506493506		ARTHRO.5	feature	gene	547408	547485	.	+	.	locus_tag=ARTHROv5_10576
fw570	0.701298701299	4.75324675325	5.54545454545	2.77922077922	2.58441558442	4.44155844156	11.4545454545	3.36363636364	7.06493506494	8.07792207792	2.84415584416	1.93506493506		ARTHRO.5	feature	CDS	547408	547485	.	+	0	ID=18393995;db_xref=MaGe:18393995;function=8.3.1 : transposases %3B;inference=ab initio prediction:AMIGene:2.0;locus_tag=ARTHROv5_10576;note=Evidence 2b : Function from indirect experimental evidences %28e.g. phenotypes%29%3B Product type e : enzyme;product=transposase%2C IS630 family %28fragment%29;pseudo=None;transl_table=11;translation=MPAPYSYDLRQKVINAIELDGMPKT
fw571	2.91379310345	6.86206896552	7.44581280788	3.9802955665	6.34113300493	9.39778325123	10.7684729064	2.86945812808	8.29679802956	4.53694581281	6.31280788177	3.23891625616		ARTHRO.5	feature	gene	547700	548512	.	+	.	locus_tag=ARTHROv5_10577
fw572	2.91379310345	6.86206896552	7.44581280788	3.9802955665	6.34113300493	9.39778325123	10.7684729064	2.86945812808	8.29679802956	4.53694581281	6.31280788177	3.23891625616		ARTHRO.5	feature	CDS	547700	548512	.	+	0	ID=18393996;db_xref=MaGe:18393996;inference=ab initio prediction:AMIGene:2.0;locus_tag=ARTHROv5_10577;product=transposase;transl_table=11;translation=MPKTEASQVFHVSRNTINLWLPRKAQTGDFLPKPHHPPGNNHKITDWHKFKAFAQEHGDQTSAQMAELWDDDISPRTISRALKKIGFTRKKTYGYQERDEQQREEFIAQIEQMEPEGLVYLDEAGMNSQDSDYPYGYCQEGQRFHALKSGKRQGRVSMIAAWCHQQLLAPFSFEGCCNRTVFELWLEFILIPTLKPGQTLVLDNATFHKGGRIAELVEAAQCRLLYLPPYSPDLKKIEKCWSWLKARIR…
fw573	5.14041745731	2.94686907021	4.12333965844	1.24478178368	5.75142314991	4.91461100569	14.5085388994	6.45730550285	9.28842504744	2.11954459203	2.73434535104	1.76091081594		ARTHRO.5	feature	gene	550179	550706	.	+	.	locus_tag=ARTHROv5_10579
fw574	5.14041745731	2.94686907021	4.12333965844	1.24478178368	5.75142314991	4.91461100569	14.5085388994	6.45730550285	9.28842504744	2.11954459203	2.73434535104	1.76091081594		ARTHRO.5	feature	CDS	550179	550706	.	+	0	ID=18393998;db_xref=MaGe:18393998;ec_number=2.7.7.49,3.1.-.-;function=2.1 : DNA related,2.1.2 : DNA restriction/modification;inference=ab initio prediction:AMIGene:2.0;locus_tag=ARTHROv5_10579;note=Evidence 3 : Putative function from multiple computational evidences%3B Product type e : enzyme;product=putative RNA-directed DNA polymerase %28Reverse transcriptase%29 with an HNH endonuclease domain …
fw575	0.0	7.64102564103	3.34615384615	0.589743589744	8.10256410256	2.58974358974	11.0897435897	7.5641025641	2.53846153846	5.69230769231	2.17948717949	2.48717948718		ARTHRO.5	feature	gene	550705	550783	.	+	.	locus_tag=ARTHROv5_miscRNA22
fw576	0.0	7.64102564103	3.34615384615	0.589743589744	8.10256410256	2.58974358974	11.0897435897	7.5641025641	2.53846153846	5.69230769231	2.17948717949	2.48717948718		ARTHRO.5	feature	misc_RNA	550705	550783	.	+	.	ID=53384164;db_xref=MaGe:53384164;inference=profile:Rfam:8.0;locus_tag=ARTHROv5_miscRNA22;note=Predicted by Rfam%2C accession%3DRF00029%2C e-value%3D2e-07.;product=Intron_gpII
fw577	0.0	5.20253164557	0.0	0.0	5.32278481013	2.30379746835	9.12658227848	4.23417721519	2.51898734177	4.56329113924	0.569620253165	1.12658227848		ARTHRO.5	feature	gene	550836	550994	.	+	.	locus_tag=ARTHROv5_10580
fw578	0.0	5.20253164557	0.0	0.0	5.32278481013	2.30379746835	9.12658227848	4.23417721519	2.51898734177	4.56329113924	0.569620253165	1.12658227848		ARTHRO.5	feature	CDS	550836	550994	.	+	0	ID=18393999;db_xref=MaGe:18393999;inference=ab initio prediction:AMIGene:2.0;locus_tag=ARTHROv5_10580;note=Evidence 4 : Unknown function but conserved in other organisms;product=conserved protein of unknown function;transl_table=11;translation=MASGHISHPLGLALTFVTTNYLDQIVRVREDLKRSVYTGIPSLDLSFPPGYF
fw579	297.1375	389.5575	304.82625	130.88375	292.8975	289.1375	773.8825	205.8625	813.36375	179.22875	389.15875	264.1575		ARTHRO.5	feature	gene	551348	552148	.	+	.	locus_tag=ARTHROv5_10581
fw580	297.1375	389.5575	304.82625	130.88375	292.8975	289.1375	773.8825	205.8625	813.36375	179.22875	389.15875	264.1575		ARTHRO.5	feature	CDS	551348	552148	.	+	0	ID=18394000;db_xref=MaGe:18394000;inference=ab initio prediction:AMIGene:2.0;locus_tag=ARTHROv5_10581;note=Evidence 4 : Unknown function but conserved in other organisms;product=conserved hypothetical protein;transl_table=11;translation=MRSLYPTEGLESPPGGYFGYYNPISCLNVSHIVYIVSQEISLNSTVIMTIVLLVMMFGAGIFSSSTGYKLGRDALKEITQPDVRPSNISDRINNSSSRQEGVKLLREEDIIAQVKKRIAAGGVDPDTPPPQPQTQEKPKEEDQARSETTNQVTFPIVSSDGG…
fw581	129.132161089	218.606920023	179.174134997	84.9659671015	126.32387975	131.56551333	412.251276234	163.941009643	358.041973908	106.167895632	161.085082246	72.9251276234		ARTHRO.5	feature	gene	552433	554196	.	+	.	locus_tag=ARTHROv5_10582
fw582	129.132161089	218.606920023	179.174134997	84.9659671015	126.32387975	131.56551333	412.251276234	163.941009643	358.041973908	106.167895632	161.085082246	72.9251276234		ARTHRO.5	feature	CDS	552433	554196	.	+	0	ID=18394001;db_xref=MaGe:18394001;inference=ab initio prediction:AMIGene:2.0;locus_tag=ARTHROv5_10582;note=Evidence 4 : Unknown function but conserved in other organisms;product=conserved protein of unknown function;transl_table=11;translation=MDTSSLGDLSGLTLTAQDIFGRLLSVFLLIAVNAFFVTAEFSMVSVRRSRISQLVDEGDLPAITVQQLQRRIDLLLSTTQFGITLSSLALGWIGESTMAVVIRQILNQIPLYQFQGWLAHSLSISIVTFFMLAYLQIVLGELVPKSLALLYPEQI…
fw583	83.0424646128	128.830141549	163.024562864	90.8888426311	119.627393838	132.591174022	225.363863447	154.34429642	208.173605329	99.1869275604	114.708576187	55.6361365529		ARTHRO.5	feature	gene	555678	558080	.	+	.	gene=copA1;locus_tag=ARTHROv5_10584
fw584	83.0424646128	128.830141549	163.024562864	90.8888426311	119.627393838	132.591174022	225.363863447	154.34429642	208.173605329	99.1869275604	114.708576187	55.6361365529		ARTHRO.5	feature	CDS	555678	558080	.	+	0	ID=18394003;db_xref=MaGe:18394003;ec_number=3.6.3.4;function=4.3.A.3 : The P-type ATPase %28P-ATPase%29 Superfamily,4.S.36 : Cu,6.1 : Membrane,7.3 : Inner membrane,4.3.A.1.am : ATP binding and membrane component;gene=copA1;inference=ab initio prediction:AMIGene:2.0;locus_tag=ARTHROv5_10584;note=Evidence 2a : Function from experimental evidences in other organisms%3B PubMedId 11167016%2C 11500054%…
fw585	296.776223776	136.41958042	114.496503497	34.034965035	115.06993007	85.3426573427	474.692307692	290.993006993	260.727272727	104.181818182	130.944055944	68.1888111888		ARTHRO.5	feature	gene	573149	573292	.	+	.	locus_tag=ARTHROv5_10601
fw586	296.776223776	136.41958042	114.496503497	34.034965035	115.06993007	85.3426573427	474.692307692	290.993006993	260.727272727	104.181818182	130.944055944	68.1888111888		ARTHRO.5	feature	CDS	573149	573292	.	+	0	ID=18394020;db_xref=MaGe:18394020;inference=ab initio prediction:AMIGene:2.0;locus_tag=ARTHROv5_10601;note=Evidence 5 : Unknown function;product=hypothetical protein;transl_table=11;translation=MMSCSIINNHEQSATKARDRSDHSNSGVNSPDINSPNYCGILALKAN
fw587	177.133174792	310.792508918	330.397146254	210.339476813	277.583234245	311.486325803	665.475029727	407.913793103	478.640309156	250.464922711	301.218192628	174.325802616		ARTHRO.5	feature	gene	574433	576115	.	+	.	gene=ilvD;locus_tag=ARTHROv5_10603
fw588	177.133174792	310.792508918	330.397146254	210.339476813	277.583234245	311.486325803	665.475029727	407.913793103	478.640309156	250.464922711	301.218192628	174.325802616		ARTHRO.5	feature	CDS	574433	576115	.	+	0	ID=18394022;db_xref=MaGe:18394022;ec_number=4.2.1.9;function=1.5 : Building block biosynthesis,1.5.1.18 : Isoleucine/valine;gene=ilvD;inference=ab initio prediction:AMIGene:2.0;locus_tag=ARTHROv5_10603;note=Evidence 2a : Function from experimental evidences in other organisms%3B PubMedId 3315862%2C 3550695%2C 3897211%2C 7771772%2C 8325851%3B Product type e : enzyme;product=Dihydroxy-acid dehydrat…
fw589	0.0	0.0	0.216	0.656	1.848	0.176	1.616	0.0	0.0	0.0	0.568	0.0		ARTHRO.5	feature	gene	579638	579763	.	+	.	locus_tag=ARTHROv5_10606
fw590	0.0	0.0	0.216	0.656	1.848	0.176	1.616	0.0	0.0	0.0	0.568	0.0		ARTHRO.5	feature	CDS	579638	579763	.	+	0	ID=18394025;db_xref=MaGe:18394025;inference=ab initio prediction:AMIGene:2.0;locus_tag=ARTHROv5_10606;note=Evidence 4 : Unknown function but conserved in other organisms;product=conserved protein of unknown function;transl_table=11;translation=MIDHGEENRLKRLTAASTPLRGGGVWLPLHGAMVGSDSLAG
fw591	28.0892962744	16.840922531	29.5819041987	11.8462448255	30.3465405086	31.2531046718	30.8793613247	19.4429331756	42.7539917209	19.4943820225	18.6292134831	16.6570076878		ARTHRO.5	feature	gene	588210	589901	.	+	.	locus_tag=ARTHROv5_10610
fw592	28.0892962744	16.840922531	29.5819041987	11.8462448255	30.3465405086	31.2531046718	30.8793613247	19.4429331756	42.7539917209	19.4943820225	18.6292134831	16.6570076878		ARTHRO.5	feature	CDS	588210	589901	.	+	0	ID=18394029;db_xref=MaGe:18394029;inference=ab initio prediction:AMIGene:2.0;locus_tag=ARTHROv5_10610;note=Evidence 4 : Unknown function but conserved in other organisms;product=conserved hypothetical protein;transl_table=11;translation=MILAHKKCRYEVKQAAKIVILLLWAAIMTGDYRSPQGIVDQFQALQHQLRESFSQGGNLGFDDFDVLVIPSLTLDQQQLQKIPGVHQYEERFLFSLTRLRNPRVRLIYVTSQPLHPSVIDYYLHLMPGIPFSHARDRLLLFSTYDSSNRSLTEKILERPRLV…
fw593	39.0098784195	72.2788753799	72.9262917933	61.4544072948	96.5881458967	98.6724924012	234.131458967	158.799392097	185.681610942	67.5159574468	102.278115502	53.7819148936		ARTHRO.5	feature	gene	599313	600629	.	+	.	locus_tag=ARTHROv5_10619
fw594	39.0098784195	72.2788753799	72.9262917933	61.4544072948	96.5881458967	98.6724924012	234.131458967	158.799392097	185.681610942	67.5159574468	102.278115502	53.7819148936		ARTHRO.5	feature	CDS	599313	600629	.	+	0	ID=18394038;db_xref=MaGe:18394038;function=4.2.A.1 : The Major Facilitator Superfamily %28MFS%29 %3B;inference=ab initio prediction:AMIGene:2.0;locus_tag=ARTHROv5_10619;note=Evidence 3 : Putative function from multiple computational evidences%3B Product type t : transporter;product=putative Permease%2C major facilitator superfamily;transl_table=11;translation=MQIFLRIWLGQIISVVGTYITDFALGVWAYQTTGSLT…
fw595	0.0	0.315436241611	0.0	0.0	0.0939597315436	0.0	4.77852348993	1.98657718121	0.0	1.79865771812	2.65100671141	0.0		ARTHRO.5	feature	gene	601895	602044	.	+	.	locus_tag=ARTHROv5_10621
fw596	0.0	0.315436241611	0.0	0.0	0.0939597315436	0.0	4.77852348993	1.98657718121	0.0	1.79865771812	2.65100671141	0.0		ARTHRO.5	feature	CDS	601895	602044	.	+	0	ID=18394040;db_xref=MaGe:18394040;inference=ab initio prediction:AMIGene:2.0;locus_tag=ARTHROv5_10621;note=Evidence 4 : Unknown function but conserved in other organisms;product=conserved protein of unknown function;transl_table=11;translation=MRLFIAYQNPYKFVKCLRDILNKILTILNILLKFKTLEIYLSAKLNYAR
fw597	321.225239617	304.399361022	250.353035144	147.576677316	248.054313099	254.361022364	721.902555911	369.266773163	497.988817891	229.523961661	309.317891374	202.268370607		ARTHRO.5	feature	gene	603648	604274	.	+	.	gene=recR;locus_tag=ARTHROv5_10624
fw598	321.225239617	304.399361022	250.353035144	147.576677316	248.054313099	254.361022364	721.902555911	369.266773163	497.988817891	229.523961661	309.317891374	202.268370607		ARTHRO.5	feature	CDS	603648	604274	.	+	0	ID=18394043;db_xref=MaGe:18394043;gene=recR;inference=ab initio prediction:AMIGene:2.0;locus_tag=ARTHROv5_10624;product=Recombination protein RecR;transl_table=11;translation=MCERINGGKTTVYTRPLARLIEQFQRLPGIGPKTAQRLALHIIKRPEEEVQALARALLEAKKQVGLCQVCFHLSAEPVCEICRNPQRDRETICVVSDSRDVIALEKTREYRGLYHVLGGVISPMDGIGPEQLTVQPLVRRVSQQQVKEVIIAVNPSVEGETTTLYLGQLLKPFTRVTRIAFGLPVGGDLEYADEVTLARALEGRRELD
fw599	152.009852217	218.866995074	159.694581281	34.0541871921	53.4482758621	53.7093596059	361.068965517	358.330049261	156.0591133	57.7931034483	78.3103448276	31.1231527094		ARTHRO.5	feature	gene	604488	604691	.	+	.	locus_tag=ARTHROv5_10625
fw600	152.009852217	218.866995074	159.694581281	34.0541871921	53.4482758621	53.7093596059	361.068965517	358.330049261	156.0591133	57.7931034483	78.3103448276	31.1231527094		ARTHRO.5	feature	CDS	604488	604691	.	+	0	ID=18394044;db_xref=MaGe:18394044;inference=ab initio prediction:AMIGene:2.0;locus_tag=ARTHROv5_10625;note=Evidence 4 : Unknown function but conserved in other organisms;product=conserved hypothetical protein;transl_table=11;translation=MSPVKLLPGALSEITASVTETRALTKADRYGLMAAVLDESLEKEELRSIDRLLYSIRRGRVRLVDEI
fw601	271.866756393	386.761776581	355.69717362	191.03230148	329.909825034	336.711978466	1083.7833109	611.893674293	640.213997308	281.041722746	375.553162853	209.786002692		ARTHRO.5	feature	gene	610538	611281	.	+	.	gene=pcyA;locus_tag=ARTHROv5_10632
fw602	271.866756393	386.761776581	355.69717362	191.03230148	329.909825034	336.711978466	1083.7833109	611.893674293	640.213997308	281.041722746	375.553162853	209.786002692		ARTHRO.5	feature	CDS	610538	611281	.	+	0	ID=18394051;db_xref=MaGe:18394051;ec_number=1.3.7.5;function=1.6 : Macromolecules %28cellular constituent%29 biosynthesis %3B;gene=pcyA;inference=ab initio prediction:AMIGene:2.0;locus_tag=ARTHROv5_10632;note=Evidence 2a : Function from experimental evidences in other organisms%3B PubMedId 12514179%2C 15250720%2C 16380422%3B Product type e : enzyme;product=Phycocyanobilin:ferredoxin oxidoreductas…
fw603	8.065	2.14	0.685	1.635	2.79	1.29	13.035	6.97	6.65	2.115	2.16	0.0		ARTHRO.5	feature	gene	612336	612536	.	+	.	locus_tag=ARTHROv5_10634
fw604	8.065	2.14	0.685	1.635	2.79	1.29	13.035	6.97	6.65	2.115	2.16	0.0		ARTHRO.5	feature	CDS	612336	612536	.	+	0	ID=18394053;db_xref=MaGe:18394053;inference=ab initio prediction:AMIGene:2.0;locus_tag=ARTHROv5_10634;note=Evidence 5 : Unknown function;product=hypothetical protein;transl_table=11;translation=MVKCISLIIQAEKPLVVVRNGAINIQAHLATSVQKDEVKLIFRYIALIAIGIYTPDRNCSEIERVN
fw605	280.177740864	173.483388704	200.734219269	147.352159468	213.714285714	232.285714286	480.382059801	311.641196013	327.373754153	175.92192691	187.481727575	134.42358804		ARTHRO.5	feature	gene	614592	615194	.	+	.	locus_tag=ARTHROv5_10638
fw606	280.177740864	173.483388704	200.734219269	147.352159468	213.714285714	232.285714286	480.382059801	311.641196013	327.373754153	175.92192691	187.481727575	134.42358804		ARTHRO.5	feature	CDS	614592	615194	.	+	0	ID=18394057;db_xref=MaGe:18394057;inference=ab initio prediction:AMIGene:2.0;locus_tag=ARTHROv5_10638;note=Evidence 3 : Putative function from multiple computational evidences%3B Product type e : enzyme;product=putative Thioredoxin-like protein;transl_table=11;translation=MTVLNSNPITFNLRLIPRGLLIMALAALLTFPLGTGPALANIDDDKFDGNIFALYGGNGSLVPPRVELSQSLRLHKPALLVFFLDDSRDCKVFSTTVSQLQEYYGRAADFIPVNIDSIPMDSSLPP…
fw607	665.140898705	864.228484387	715.197258187	477.808073115	689.030464585	637.81721249	1789.67479056	1158.53389185	1276.47448591	524.614623001	792.664127951	485.638233054		ARTHRO.5	feature	gene	628287	629600	.	+	.	gene=hisD;locus_tag=ARTHROv5_10647
fw608	665.140898705	864.228484387	715.197258187	477.808073115	689.030464585	637.81721249	1789.67479056	1158.53389185	1276.47448591	524.614623001	792.664127951	485.638233054		ARTHRO.5	feature	CDS	628287	629600	.	+	0	ID=18394066;db_xref=MaGe:18394066;ec_number=1.1.1.23;function=1.5.1.16 : Histidine,1.5.1 : Amino acids,7.1 : Cytoplasm;gene=hisD;inference=ab initio prediction:AMIGene:2.0;locus_tag=ARTHROv5_10647;note=Evidence 2a : Function from experimental evidences in other organisms%3B PubMedId 11842181%2C 2194167%2C 3018428%2C 3062174%2C 6246067%2C 9298646%3B Product type e : enzyme;product=Histidinol dehyd…
fw609	951.429234339	926.334106729	792.11136891	715.754060325	899.596287703	899.354988399	1882.58236659	1056.78654292	1457.54756381	680.911832947	810.129930394	475.672853828		ARTHRO.5	feature	gene	629649	630080	.	+	.	locus_tag=ARTHROv5_10648
fw610	951.429234339	926.334106729	792.11136891	715.754060325	899.596287703	899.354988399	1882.58236659	1056.78654292	1457.54756381	680.911832947	810.129930394	475.672853828		ARTHRO.5	feature	CDS	629649	630080	.	+	0	ID=18394067;db_xref=MaGe:18394067;function=5.5 : Adaptation to stress %3B;inference=ab initio prediction:AMIGene:2.0;locus_tag=ARTHROv5_10648;note=Evidence 2b : Function from indirect experimental evidences %28e.g. phenotypes%29%3B Product type f : factor;product=Universal stress protein%2C UspA-like;transl_table=11;translation=MLRTILVAIDDSPSMEIMMNALKQLQLEPTTHVIFSHVVSTTGPDVDPIADRPHPSSSEELAYWDIENY…
fw611	21.498775664	53.5228856659	54.6713128649	23.0958749294	45.4597852703	45.424373705	102.49689207	53.1083066491	87.3993219062	37.9529101526	47.7837634206	24.9022414767		ARTHRO.5	feature	gene	630314	635623	.	+	.	locus_tag=ARTHROv5_10649
fw612	21.498775664	53.5228856659	54.6713128649	23.0958749294	45.4597852703	45.424373705	102.49689207	53.1083066491	87.3993219062	37.9529101526	47.7837634206	24.9022414767		ARTHRO.5	feature	CDS	630314	635623	.	+	0	ID=18394068;db_xref=MaGe:18394068;ec_number=2.7.13.3;function=3.1.2.4.3 : Two-component regulatory systems %28external signal%29 %3B;inference=ab initio prediction:AMIGene:2.0;locus_tag=ARTHROv5_10649;note=Evidence 3 : Putative function from multiple computational evidences%3B Product type e : enzyme;product=putative two-component hybrid sensor and regulator%2C histidine kinase;transl_table=11;tr…
fw613	2625.56401945	2508.10210697	1847.01944895	1735.01296596	3173.93679092	2917.2171799	5381.29659643	1566.33225284	3846.50081037	2694.64181524	4789.72447326	2605.72771475		ARTHRO.5	feature	gene	636398	637015	.	+	.	locus_tag=ARTHROv5_10650
fw614	2625.56401945	2508.10210697	1847.01944895	1735.01296596	3173.93679092	2917.2171799	5381.29659643	1566.33225284	3846.50081037	2694.64181524	4789.72447326	2605.72771475		ARTHRO.5	feature	CDS	636398	637015	.	+	0	ID=18394069;db_xref=MaGe:18394069;ec_number=2.7.7.49,3.1.-.-;inference=ab initio prediction:AMIGene:2.0;locus_tag=ARTHROv5_10650;note=Evidence 3 : Putative function from multiple computational evidences%3B PubMedId 10413481%2C 10488339%2C 8655550%2C 9353259%3B Product type e : enzyme;product=Putative Group II intron-encoded protein LtrA-like %5BIncludes: Reverse-transcriptase %3B RNA maturase %3B…
fw615	1123.125	2403.75	1736.875	1574.453125	2800.296875	2857.953125	4486.53125	1693.640625	3274.3125	2511.203125	3934.0	2138.75		ARTHRO.5	feature	gene	637034	637098	.	+	.	locus_tag=ARTHROv5_miscRNA24
fw616	1123.125	2403.75	1736.875	1574.453125	2800.296875	2857.953125	4486.53125	1693.640625	3274.3125	2511.203125	3934.0	2138.75		ARTHRO.5	feature	misc_RNA	637034	637098	.	+	.	ID=53384185;db_xref=MaGe:53384185;inference=profile:Rfam:8.0;locus_tag=ARTHROv5_miscRNA24;note=Predicted by Rfam%2C accession%3DRF00029%2C e-value%3D1e-06.;product=Intron_gpII
fw617	635.317073171	1567.92682927	1264.37804878	1195.45121951	1745.82926829	1723.96341463	3072.53658537	1205.82926829	2593.2195122	1534.53658537	2757.06097561	1471.5		ARTHRO.5	feature	gene	637227	637309	.	+	.	locus_tag=ARTHROv5_miscRNA25
fw618	635.317073171	1567.92682927	1264.37804878	1195.45121951	1745.82926829	1723.96341463	3072.53658537	1205.82926829	2593.2195122	1534.53658537	2757.06097561	1471.5		ARTHRO.5	feature	misc_RNA	637227	637309	.	+	.	ID=53384247;db_xref=MaGe:53384247;inference=profile:Rfam:8.0;locus_tag=ARTHROv5_miscRNA25;note=Predicted by Rfam%2C accession%3DRF02033%2C e-value%3D0.028.;product=HEARO
fw619	445.974407583	712.601895735	610.597156398	326.52985782	624.23507109	725.133649289	1369.94597156	505.478672986	1144.38199052	558.395260664	910.072037915	387.900473934		ARTHRO.5	feature	gene	637509	638564	.	+	.	locus_tag=ARTHROv5_10651
fw620	445.974407583	712.601895735	610.597156398	326.52985782	624.23507109	725.133649289	1369.94597156	505.478672986	1144.38199052	558.395260664	910.072037915	387.900473934		ARTHRO.5	feature	CDS	637509	638564	.	+	0	ID=18394070;db_xref=MaGe:18394070;ec_number=3.1.21.-;function=2.1.2 : DNA restriction/modification,2.1 : DNA related;inference=ab initio prediction:AMIGene:2.0;locus_tag=ARTHROv5_10651;note=Evidence 2a : Function from experimental evidences in other organisms%3B PubMedId 14529527%2C 14962381%2C 15190054%2C 16368872%2C 16434744%2C 16831445%2C 17029241%2C 17175542%2C 17449612%2C 17516660%2C 9358175…
fw621	382.259877085	257.11237928	162.680421422	88.9043020193	162.134328358	177.478489903	599.539069359	152.021949078	390.770851624	140.292361721	278.069359087	173.151009658		ARTHRO.5	feature	gene	638852	639991	.	+	.	locus_tag=ARTHROv5_10652
fw622	382.259877085	257.11237928	162.680421422	88.9043020193	162.134328358	177.478489903	599.539069359	152.021949078	390.770851624	140.292361721	278.069359087	173.151009658		ARTHRO.5	feature	CDS	638852	639991	.	+	0	ID=18394071;db_xref=MaGe:18394071;ec_number=2.7.13.3;function=3.1.2.4.3 : Two-component regulatory systems %28external signal%29 %3B;inference=ab initio prediction:AMIGene:2.0;locus_tag=ARTHROv5_10652;note=Evidence 3 : Putative function from multiple computational evidences%3B Product type e : enzyme;product=putative two-component hybrid sensor and regulator%2C histidine kinase;transl_table=11;tr…
fw623	380.166880616	205.980744544	136.057766367	79.9152759949	128.508344031	127.998716303	454.663671374	130.21309371	299.449293967	121.329910141	194.766367137	111.775353017		ARTHRO.5	feature	gene	640113	640892	.	+	.	locus_tag=ARTHROv5_10653
fw624	380.166880616	205.980744544	136.057766367	79.9152759949	128.508344031	127.998716303	454.663671374	130.21309371	299.449293967	121.329910141	194.766367137	111.775353017		ARTHRO.5	feature	CDS	640113	640892	.	+	0	ID=18394072;db_xref=MaGe:18394072;ec_number=2.7.7.65;function=3.1.2.4.3 : Two-component regulatory systems %28external signal%29 %3B;inference=ab initio prediction:AMIGene:2.0;locus_tag=ARTHROv5_10653;note=Evidence 3 : Putative function from multiple computational evidences%3B Product type e : enzyme;product=putative diguanylate cyclase/phosphodiesterase %28fragment%29;pseudo=None;transl_table=11…
fw625	58.2338902148	85.4797136038	74.2625298329	32.1885441527	57.1575178998	65.4534606205	167.84725537	82.6276849642	135.840095465	56.7112171838	70.0071599045	50.6563245823		ARTHRO.5	feature	gene	640926	641345	.	+	.	locus_tag=ARTHROv5_10654
fw626	58.2338902148	85.4797136038	74.2625298329	32.1885441527	57.1575178998	65.4534606205	167.84725537	82.6276849642	135.840095465	56.7112171838	70.0071599045	50.6563245823		ARTHRO.5	feature	CDS	640926	641345	.	+	0	ID=18394073;db_xref=MaGe:18394073;ec_number=2.7.7.65;function=3.1.2.4.3 : Two-component regulatory systems %28external signal%29 %3B;inference=ab initio prediction:AMIGene:2.0;locus_tag=ARTHROv5_10654;note=Evidence 3 : Putative function from multiple computational evidences%3B Product type e : enzyme;product=putative diguanylate cyclase/phosphodiesterase %28fragment%29;pseudo=None;transl_table=11…
fw627	38.8773584906	55.0047169811	41.6556603774	33.5377358491	34.4764150943	41.9009433962	145.938679245	71.7735849057	93.9198113208	29.3490566038	63.858490566	33.7594339623		ARTHRO.5	feature	gene	641357	641569	.	+	.	locus_tag=ARTHROv5_10655
fw628	38.8773584906	55.0047169811	41.6556603774	33.5377358491	34.4764150943	41.9009433962	145.938679245	71.7735849057	93.9198113208	29.3490566038	63.858490566	33.7594339623		ARTHRO.5	feature	CDS	641357	641569	.	+	0	ID=18394074;db_xref=MaGe:18394074;ec_number=2.7.7.65;function=3.1.2.4.3 : Two-component regulatory systems %28external signal%29 %3B;inference=ab initio prediction:AMIGene:2.0;locus_tag=ARTHROv5_10655;note=Evidence 3 : Putative function from multiple computational evidences%3B Product type e : enzyme;product=putative diguanylate cyclase/phosphodiesterase %28fragment%29;pseudo=None;transl_table=11…
fw629	33.3502538071	53.9390862944	32.1370558376	29.7512690355	27.847715736	37.4467005076	142.730964467	82.3553299492	86.1827411168	33.6395939086	61.0406091371	35.6751269036		ARTHRO.5	feature	gene	641655	641852	.	+	.	locus_tag=ARTHROv5_10656
fw630	33.3502538071	53.9390862944	32.1370558376	29.7512690355	27.847715736	37.4467005076	142.730964467	82.3553299492	86.1827411168	33.6395939086	61.0406091371	35.6751269036		ARTHRO.5	feature	CDS	641655	641852	.	+	0	ID=18394075;db_xref=MaGe:18394075;ec_number=2.7.7.65;function=3.1.2.4.3 : Two-component regulatory systems %28external signal%29 %3B;inference=ab initio prediction:AMIGene:2.0;locus_tag=ARTHROv5_10656;note=Evidence 3 : Putative function from multiple computational evidences%3B Product type e : enzyme;product=putative diguanylate cyclase/phosphodiesterase %28fragment%29;pseudo=None;transl_table=11…
fw631	46.9961744453	72.973986228	47.3940321347	28.0015302219	43.6059678653	39.622800306	156.795715379	122.928079572	86.2172915073	41.2035195103	56.6449885233	69.7368018363		ARTHRO.5	feature	gene	641876	643183	.	+	.	gene=hemN;locus_tag=ARTHROv5_10657
fw632	46.9961744453	72.973986228	47.3940321347	28.0015302219	43.6059678653	39.622800306	156.795715379	122.928079572	86.2172915073	41.2035195103	56.6449885233	69.7368018363		ARTHRO.5	feature	CDS	641876	643183	.	+	0	ID=18394076;db_xref=MaGe:18394076;ec_number=1.3.99.22;gene=hemN;inference=ab initio prediction:AMIGene:2.0;locus_tag=ARTHROv5_10657;note=Evidence 2b : Function from indirect experimental evidences %28e.g. phenotypes%29%3B PubMedId 8757728%2C 10498703%2C 9371469%3B Product type e : enzyme;product=Oxygen-independent coproporphyrinogen III oxidase;transl_table=11;translation=MLNESCINTETPTAAYVHIPFCRR…
fw633	5446.38434164	3346.49466192	2911.7544484	590.202846975	1994.41281139	2019.93950178	4588.70818505	2719.22775801	2474.24911032	781.889679715	999.138790036	547.775800712		ARTHRO.5	feature	gene	643707	643988	.	+	.	locus_tag=ARTHROv5_10658
fw634	5446.38434164	3346.49466192	2911.7544484	590.202846975	1994.41281139	2019.93950178	4588.70818505	2719.22775801	2474.24911032	781.889679715	999.138790036	547.775800712		ARTHRO.5	feature	CDS	643707	643988	.	+	0	ID=18394077;db_xref=MaGe:18394077;inference=ab initio prediction:AMIGene:2.0;locus_tag=ARTHROv5_10658;note=Evidence 4 : Unknown function but conserved in other organisms;product=conserved hypothetical protein;transl_table=11;translation=MMSNLYQLNNHQTSKQLCCYYNDSPKVEIARISNIDNWYLEHIVFPGERFLFESPSDAELEIYHAGKGKPILMQKLLCLHLIVDEGEDLKFAS
fw635	252.853707415	91.4909819639	71.6052104208	45.9488977956	76.3947895792	89.2164328657	168.700400802	81.2945891784	95.8456913828	102.847695391	143.033066132	72.7434869739		ARTHRO.5	feature	gene	645619	646617	.	+	.	locus_tag=ARTHROv5_10660
fw636	252.853707415	91.4909819639	71.6052104208	45.9488977956	76.3947895792	89.2164328657	168.700400802	81.2945891784	95.8456913828	102.847695391	143.033066132	72.7434869739		ARTHRO.5	feature	CDS	645619	646617	.	+	0	ID=18394079;db_xref=MaGe:18394079;inference=ab initio prediction:AMIGene:2.0;locus_tag=ARTHROv5_10660;note=Evidence 4 : Unknown function but conserved in other organisms;product=conserved protein of unknown function;transl_table=11;translation=MVQVDIKELLSRYKVGDRDFRKANLIGAKLFRCNLQGINLGGASLAGADLSRAFLEDANLFNAFLYRSNLTFAHLGRAILTNADLTKADLGGAFLVHSDLSGVKLSGAILQGVNLRSANLTGVNLCGANLSGVNLRSANLTEANLSWANLSHGRL…
fw637	1625.60940032	1930.3273906	2035.77309562	1270.64991896	1339.69205835	1405.70988655	4019.99513776	2342.55591572	3144.89789303	1305.75202593	1569.59805511	881.500810373		ARTHRO.5	feature	gene	646749	647366	.	+	.	locus_tag=ARTHROv5_10661
fw638	1625.60940032	1930.3273906	2035.77309562	1270.64991896	1339.69205835	1405.70988655	4019.99513776	2342.55591572	3144.89789303	1305.75202593	1569.59805511	881.500810373		ARTHRO.5	feature	CDS	646749	647366	.	+	0	ID=18394080;db_xref=MaGe:18394080;inference=ab initio prediction:AMIGene:2.0;locus_tag=ARTHROv5_10661;note=Evidence 4 : Unknown function but conserved in other organisms;product=conserved protein of unknown function;transl_table=11;translation=MMLKAKDIMTTDVVTIRGSATVAEAVKQMNDLCLRALIVQRRHEQDAYGIVTETDVIYKVTAYGKDPKKMRVYEIMTKPCISINPDLGVEYVARLFAQTGIRRAPVIQEELLGIVSITDILSKGDFVEKPKSIVLADRIEQAIEDARATCAEKGA…
fw639	2166.77736549	399.641929499	472.795918367	372.738404453	597.742115028	624.432282004	1153.1038961	570.734693878	934.879406308	609.723562152	724.983302412	395.432282004		ARTHRO.5	feature	gene	647453	647992	.	+	.	locus_tag=ARTHROv5_10662
fw640	2166.77736549	399.641929499	472.795918367	372.738404453	597.742115028	624.432282004	1153.1038961	570.734693878	934.879406308	609.723562152	724.983302412	395.432282004		ARTHRO.5	feature	CDS	647453	647992	.	+	0	ID=18394081;db_xref=MaGe:18394081;inference=ab initio prediction:AMIGene:2.0;locus_tag=ARTHROv5_10662;product=Pentapeptide repeat protein;transl_table=11;translation=MTGLMNKTRLLGISVLLMSAWSAKPLMAQFNTTDPNAFLRGEYSSCQGCNLGGADMSNQSRRNAQLRQANLTNANMSDGDFTGAFFTCSNLSNSNLSGGNFNFANFVDANLSGVDLSNADLSRADLSGAIIDSRTNLDGANLDGARLWDAATIYSPGMNVRTIERSTHTESQRVQCNNR
fw641	33.7168367347	60.7882653061	76.512755102	45.4719387755	79.1096938776	107.507653061	184.091836735	102.418367347	164.270408163	92.7040816327	83.125	33.7397959184		ARTHRO.5	feature	gene	653028	653420	.	+	.	locus_tag=ARTHROv5_10665
fw642	33.7168367347	60.7882653061	76.512755102	45.4719387755	79.1096938776	107.507653061	184.091836735	102.418367347	164.270408163	92.7040816327	83.125	33.7397959184		ARTHRO.5	feature	CDS	653028	653420	.	+	0	ID=18394084;db_xref=MaGe:18394084;inference=ab initio prediction:AMIGene:2.0;locus_tag=ARTHROv5_10665;note=Evidence 4 : Unknown function but conserved in other organisms;product=conserved hypothetical protein;transl_table=11;translation=MTTTSETSQLPPIVELPPSYVIPVVLVLSSIPLFLILKWVALPVSLFGLFLAIQTATIRLQFTPTDLDIYRSGKMIRRFPYREWTNWEIFWSPIPILFYFREVNSIHFLPMLFNAGMLRSCLEEKITINR
fw643	171.811881188	86.2079207921	82.1683168317	35.5643564356	46.0792079208	32.8514851485	238.059405941	112.415841584	137.594059406	31.6633663366	34.1584158416	23.4356435644		ARTHRO.5	feature	gene	655101	655202	.	+	.	locus_tag=ARTHROv5_10667
fw644	171.811881188	86.2079207921	82.1683168317	35.5643564356	46.0792079208	32.8514851485	238.059405941	112.415841584	137.594059406	31.6633663366	34.1584158416	23.4356435644		ARTHRO.5	feature	CDS	655101	655202	.	+	0	ID=18394086;db_xref=MaGe:18394086;inference=ab initio prediction:AMIGene:2.0;locus_tag=ARTHROv5_10667;note=Evidence 5 : Unknown function;product=hypothetical protein;transl_table=11;translation=MRGDQMISEQAVTDTSNDIIENAIAFEKMHNPP
fw645	101.300771208	72.1439588689	89.9820051414	36.030848329	46.2082262211	45.9357326478	227.568123393	104.035989717	151.5218509	41.1388174807	45.7917737789	32.2544987147		ARTHRO.5	feature	gene	655206	655595	.	+	.	locus_tag=ARTHROv5_10668
fw646	101.300771208	72.1439588689	89.9820051414	36.030848329	46.2082262211	45.9357326478	227.568123393	104.035989717	151.5218509	41.1388174807	45.7917737789	32.2544987147		ARTHRO.5	feature	CDS	655206	655595	.	+	0	ID=18394087;db_xref=MaGe:18394087;inference=ab initio prediction:AMIGene:2.0;locus_tag=ARTHROv5_10668;note=Evidence 4 : Unknown function but conserved in other organisms;product=conserved hypothetical protein %28fragment part 1%29;pseudo=None;transl_table=11;translation=MNQTLLAQAKNRAAVFEKFLQIELDQEANASQLAFLDRGIENSPYQAELSNYPIYLEQKPMDFSPYPNRGKVPQINTTHLNFLDPDILQACVCVGRFVDDQLQTMWMGKNALEKVQFGSTTKIIAGLNI
fw647	813.829525483	455.970123023	472.959578207	286.569420035	327.340949033	332.230228471	1128.24077329	744.940246046	748.221441125	283.831282953	346.637961336	194.60456942		ARTHRO.5	feature	gene	655692	656261	.	+	.	locus_tag=ARTHROv5_10669
fw648	813.829525483	455.970123023	472.959578207	286.569420035	327.340949033	332.230228471	1128.24077329	744.940246046	748.221441125	283.831282953	346.637961336	194.60456942		ARTHRO.5	feature	CDS	655692	656261	.	+	0	ID=18394088;db_xref=MaGe:18394088;inference=ab initio prediction:AMIGene:2.0;locus_tag=ARTHROv5_10669;note=Evidence 4 : Unknown function but conserved in other organisms;product=conserved hypothetical protein %28fragment part 2%29;pseudo=None;transl_table=11;translation=MADVVSYRRQIGTYNAFSGMLKRFESRFGLERWLIEITGNQNLEFRGDYGEDAFIQNPRLVDAKTKKVLLSAVDDTPRGDNLLSAYDLTRIISMVRWHYHLTPSARLPGVTWETLKYVIPALGQDTAR…
fw649	299.601648352	679.868131868	675.881868132	280.105769231	602.642857143	626.520604396	1261.62087912	881.586538462	951.188186813	388.728021978	477.850274725	263.630494505		ARTHRO.5	feature	gene	656303	657031	.	+	.	locus_tag=ARTHROv5_10670
fw650	299.601648352	679.868131868	675.881868132	280.105769231	602.642857143	626.520604396	1261.62087912	881.586538462	951.188186813	388.728021978	477.850274725	263.630494505		ARTHRO.5	feature	CDS	656303	657031	.	+	0	ID=18394089;db_xref=MaGe:18394089;function=8.3.1 : transposases %3B;inference=ab initio prediction:AMIGene:2.0;locus_tag=ARTHROv5_10670;note=Evidence 2b : Function from indirect experimental evidences %28e.g. phenotypes%29%3B Product type e : enzyme;product=transposase%2C IS605 family %28fragment%29;transl_table=11;translation=MRINLLPDMSNPRKRPKSLESMKEHSADGTKMAQSRPSEPPLGNDDTTLSDILLPNQAVTNAKSLSMPEL…
fw651	107.995905834	271.708290686	275.931422723	113.944728762	237.614124872	276.566018424	476.311156602	286.942681679	362.624360287	162.617195496	181.839303992	95.7543500512		ARTHRO.5	feature	gene	657021	657998	.	+	.	locus_tag=ARTHROv5_10671
fw652	107.995905834	271.708290686	275.931422723	113.944728762	237.614124872	276.566018424	476.311156602	286.942681679	362.624360287	162.617195496	181.839303992	95.7543500512		ARTHRO.5	feature	CDS	657021	657998	.	+	0	ID=18394090;db_xref=MaGe:18394090;inference=ab initio prediction:AMIGene:2.0;locus_tag=ARTHROv5_10671;product=transposase;transl_table=11;translation=MQSDLPEWVKETPCHIRQNAIFDAYLAFSASPGARFRSCRDSSQAIKFNDTNFSSGSWYPRLTKGLTFMVSEAIPKTCGQGTQLVFTKGRWLAIFPEPVAVTPTDATGVIALDPGVRTFITGFDGSRFLELGSGDIGGITRLCQHLDDLMSRIAKEPCRSRRRRMRQAAQRMRTKIRNLVDEAHKQIAHYLTHNYSIIFLPTFETSNMVAKVKRLIKSKTARAMLTWAHYRFKLTLRHQGEITGTTVVD…
fw653	134.093406593	179.368131868	147.373626374	102.620879121	127.928571429	115.78021978	264.456043956	187.626373626	184.934065934	79.3516483516	108.857142857	67.9615384615		ARTHRO.5	feature	gene	657999	658181	.	+	.	locus_tag=ARTHROv5_10672
fw654	134.093406593	179.368131868	147.373626374	102.620879121	127.928571429	115.78021978	264.456043956	187.626373626	184.934065934	79.3516483516	108.857142857	67.9615384615		ARTHRO.5	feature	CDS	657999	658181	.	+	0	ID=18394091;db_xref=MaGe:18394091;inference=ab initio prediction:AMIGene:2.0;locus_tag=ARTHROv5_10672;note=Evidence 4 : Unknown function but conserved in other organisms;product=conserved hypothetical protein %28fragment part 3%29;pseudo=None;transl_table=11;translation=MYQAREPSRLRSISMTLRGSIPIANFQDYNQESVRLDARMAAEVTEILRRLVSEEFNAIA
fw655	42.0949906464	49.0461442528	46.9045936396	19.2679276658	38.4591561006	39.0311785492	110.305757639	49.1450841821	92.4150904178	29.2070255664	39.7264601954	22.3151112035		ARTHRO.5	feature	gene	658294	663105	.	+	.	locus_tag=ARTHROv5_10673
fw656	42.0949906464	49.0461442528	46.9045936396	19.2679276658	38.4591561006	39.0311785492	110.305757639	49.1450841821	92.4150904178	29.2070255664	39.7264601954	22.3151112035		ARTHRO.5	feature	CDS	658294	663105	.	+	0	ID=18394092;db_xref=MaGe:18394092;inference=ab initio prediction:AMIGene:2.0;locus_tag=ARTHROv5_10673;product=YD repeat protein;transl_table=11;translation=MYDGEKANQDAIRTLIRSITRLQGDFSLILACCNYRSVRETIVQQLRVDCPVPIQELVLDPKAKTLYTTIFDTLQGEMPSALMVFGLESVNNLQGVLKATNQMREEFRNFEFPLILWVSDQLVSMMIRLVPDFHSFATTIHFEVETDHLIDFLKQTSNQILEQLLDSGATIFLDEATLELESGSPLRNELESAQQDLQRRGVTLDQDLEASLELILGRIADHTTQEALQHYQRSLTLWQQTNN…
fw657	75.8767123288	116.313356164	116.537671233	130.011986301	172.467465753	162.015410959	348.566780822	214.011986301	229.462328767	150.929794521	196.61130137	97.9503424658		ARTHRO.5	feature	gene	665532	666116	.	+	.	locus_tag=ARTHROv5_10676
fw658	75.8767123288	116.313356164	116.537671233	130.011986301	172.467465753	162.015410959	348.566780822	214.011986301	229.462328767	150.929794521	196.61130137	97.9503424658		ARTHRO.5	feature	CDS	665532	666116	.	+	0	ID=18394095;db_xref=MaGe:18394095;inference=ab initio prediction:AMIGene:2.0;locus_tag=ARTHROv5_10676;note=Evidence 4 : Unknown function but conserved in other organisms;product=conserved hypothetical protein %28membrane%29;transl_table=11;translation=MPKNVDKLYNQNLNGRNGSKEKLSVYRLSEYPPQKGRWVYWWRWLRLGYLRLISLRGQPEYLARGLAAGVFAGFFPFFGFQAIIGVAVAVILRGHKLLAVAGTWVSNPFTYVPLFFFNLKFGMWLLGIHQFSLMTDHVNLQSVKDFS…
fw659	45.5630439634	36.3561704977	35.1593394332	13.0189689801	21.3231421558	21.361080116	74.3296139255	37.092166927	70.783084133	20.8658781522	27.6848917652	12.4601651417		ARTHRO.5	feature	gene	669470	673951	.	+	.	locus_tag=ARTHROv5_10680
fw660	45.5630439634	36.3561704977	35.1593394332	13.0189689801	21.3231421558	21.361080116	74.3296139255	37.092166927	70.783084133	20.8658781522	27.6848917652	12.4601651417		ARTHRO.5	feature	CDS	669470	673951	.	+	0	ID=18394099;db_xref=MaGe:18394099;ec_number=2.7.13.3;inference=ab initio prediction:AMIGene:2.0;locus_tag=ARTHROv5_10680;product=Multi-sensor hybrid histidine kinase;transl_table=11;translation=MFIPSIFQAINRKPLTTKPDTLVEDVILLMSSNRSSYVLIVEKPEKVVSCENTTLQEVYSVLVGIFTVQDIVELCSINDRLCGFPISRIMIRSVISAKESDLTDIFTLFAYLEQNQIHHLPIVNDQGEVTGMICPENFLCLSRSNKSQKKPQSLSYSTNGRSPSSVAPQSQQTFVPEDVIQLSQIASNQTSRLVHAPSSSSIFHI…
fw661	3812.69109948	1876.15183246	443.068062827	106.167539267	182.031413613	195.392670157	6181.16753927	3776.27748691	1325.43455497	353.015706806	1245.29842932	599.366492147		ARTHRO.5	feature	gene	674881	675072	.	+	.	locus_tag=ARTHROv5_10681
fw662	3812.69109948	1876.15183246	443.068062827	106.167539267	182.031413613	195.392670157	6181.16753927	3776.27748691	1325.43455497	353.015706806	1245.29842932	599.366492147		ARTHRO.5	feature	CDS	674881	675072	.	+	0	ID=18394100;db_xref=MaGe:18394100;inference=ab initio prediction:AMIGene:2.0;locus_tag=ARTHROv5_10681;note=Evidence 4 : Unknown function but conserved in other organisms;product=conserved hypothetical protein;transl_table=11;translation=MDINLVLGEVATNAPHFPVAATLSLVVGFIAAASIGSIAWYNSKRPVGWEDKERPDIVPNINK
fw663	1763.75842697	1687.61235955	334.676966292	111.533707865	171.508426966	206.803370787	6091.6741573	3072.61516854	1049.19662921	278.957865169	1054.87640449	678.235955056		ARTHRO.5	feature	gene	675142	675498	.	+	.	locus_tag=ARTHROv5_10682
fw664	1763.75842697	1687.61235955	334.676966292	111.533707865	171.508426966	206.803370787	6091.6741573	3072.61516854	1049.19662921	278.957865169	1054.87640449	678.235955056		ARTHRO.5	feature	CDS	675142	675498	.	+	0	ID=18394101;db_xref=MaGe:18394101;inference=ab initio prediction:AMIGene:2.0;locus_tag=ARTHROv5_10682;note=Evidence 4 : Unknown function but conserved in other organisms;product=conserved hypothetical protein;transl_table=11;translation=MATQKNNQATVGDNYDRNIMSAETAARMEREGDNFKKTPDAAEGTTDTTGGYRMSREGLLDNFAVEPEMYIEEPGDLREQEQADKAKRLETLKQVNETDEEGKLTMSEDSRGKGTGII
fw665	99.1931589537	466.410462777	449.126760563	299.555331992	419.816901408	412.653923541	742.215291751	629.146881288	521.551307847	231.957746479	287.108651911	101.845070423		ARTHRO.5	feature	gene	680401	680898	.	+	.	locus_tag=ARTHROv5_10686
fw666	99.1931589537	466.410462777	449.126760563	299.555331992	419.816901408	412.653923541	742.215291751	629.146881288	521.551307847	231.957746479	287.108651911	101.845070423		ARTHRO.5	feature	CDS	680401	680898	.	+	0	ID=18394105;db_xref=MaGe:18394105;ec_number=3.1.21.-;function=2.1.2 : DNA restriction/modification,3.1.1.1 : DNA bending%2C supercoiling%2C inversion,2.1 : DNA related;inference=ab initio prediction:AMIGene:2.0;locus_tag=ARTHROv5_10686;note=Evidence 2a : Function from experimental evidences in other organisms%3B PubMedId 14529527%2C 14962381%2C 15190054%2C 16368872%2C 16434744%2C 16831445%2C 1702…
fw667	33.1866404715	31.557956778	37.8703339882	16.9214145383	34.6777996071	34.4125736739	66.5383104126	37.6935166994	67.7740667976	19.025540275	30.8998035363	6.67387033399		ARTHRO.5	feature	gene	681519	682028	.	+	.	gene=sixA;locus_tag=ARTHROv5_10687
fw668	33.1866404715	31.557956778	37.8703339882	16.9214145383	34.6777996071	34.4125736739	66.5383104126	37.6935166994	67.7740667976	19.025540275	30.8998035363	6.67387033399		ARTHRO.5	feature	CDS	681519	682028	.	+	0	ID=18394106;db_xref=MaGe:18394106;ec_number=3.1.3.-;function=2.3.3 : Posttranslational modification,3.1.2.4.3 : Two-component regulatory systems %28external signal%29,3.1.3.2 : Covalent modification%2C demodification%2C maturation;gene=sixA;inference=ab initio prediction:AMIGene:2.0;locus_tag=ARTHROv5_10687;note=Evidence 2b : Function from indirect experimental evidences %28e.g. phenotypes%29%3B …
fw669	132.194893617	204.552340426	190.749787234	124.850212766	220.089361702	220.167659574	499.478297872	311.669787234	499.441702128	151.600851064	202.034893617	82.8782978723		ARTHRO.5	feature	gene	682134	683309	.	+	.	gene=gltA;locus_tag=ARTHROv5_10688
fw670	132.194893617	204.552340426	190.749787234	124.850212766	220.089361702	220.167659574	499.478297872	311.669787234	499.441702128	151.600851064	202.034893617	82.8782978723		ARTHRO.5	feature	CDS	682134	683309	.	+	0	ID=18394107;db_xref=MaGe:18394107;ec_number=2.3.3.1;function=1.3.4 : Tricarboxylic acid cycle,1.3 : Energy metabolism %28carbon%29;gene=gltA;inference=ab initio prediction:AMIGene:2.0;locus_tag=ARTHROv5_10688;note=Evidence 2b : Function from indirect experimental evidences %28e.g. phenotypes%29%3B PubMedId 10336625%2C 16012054%2C 165998%2C 410381%2C 4147752%2C 9683501%3B Product type e : enzyme;p…
fw671	178.124329159	469.848837209	592.333631485	284.3980322	461.54293381	495.59391771	951.940966011	569.328264758	817.510733453	332.052772809	392.26118068	195.413237925		ARTHRO.5	feature	gene	683487	684605	.	+	.	gene=ndhA;locus_tag=ARTHROv5_10689
fw672	178.124329159	469.848837209	592.333631485	284.3980322	461.54293381	495.59391771	951.940966011	569.328264758	817.510733453	332.052772809	392.26118068	195.413237925		ARTHRO.5	feature	CDS	683487	684605	.	+	0	ID=18394108;db_xref=MaGe:18394108;ec_number=1.6.99.5;function=1.3.6 : Aerobic respiration,1.3.7 : Anaerobic respiration,1.4.1 : Electron donor,4.3.D.1 : The Proton- or sodium ion-translocating NADH Dehydrogenase %28NDH%29 Family,4.S.130 : Na%2B,6.1 : Membrane,7.3 : Inner membrane;gene=ndhA;inference=ab initio prediction:AMIGene:2.0;locus_tag=ARTHROv5_10689;note=Evidence 2a : Function from experim…
fw673	257.264847512	609.515248796	740.349919743	346.523274478	644.645264848	643.394863563	1031.00802568	572.617977528	920.922953451	455.945425361	488.014446228	238.799357945		ARTHRO.5	feature	gene	684668	685291	.	+	.	gene=ndhI;locus_tag=ARTHROv5_10690
fw674	257.264847512	609.515248796	740.349919743	346.523274478	644.645264848	643.394863563	1031.00802568	572.617977528	920.922953451	455.945425361	488.014446228	238.799357945		ARTHRO.5	feature	CDS	684668	685291	.	+	0	ID=18394109;db_xref=MaGe:18394109;ec_number=1.6.99.5;function=1.3.6 : Aerobic respiration,1.3.7 : Anaerobic respiration,1.4 : Energy production/transport,4.3.D.1 : The Proton- or sodium ion-translocating NADH Dehydrogenase %28NDH%29 Family,4.S.130 : Na%2B;gene=ndhI;inference=ab initio prediction:AMIGene:2.0;locus_tag=ARTHROv5_10690;note=Evidence 2a : Function from experimental evidences in other …
fw675	373.051118211	925.790734824	1167.23642173	856.501597444	1079.20766773	1151.99680511	1740.90255591	1143.03674121	1409.80191693	741.509584665	788.974440895	367.821086262		ARTHRO.5	feature	gene	685351	685977	.	+	.	gene=ndhG;locus_tag=ARTHROv5_10691
fw676	373.051118211	925.790734824	1167.23642173	856.501597444	1079.20766773	1151.99680511	1740.90255591	1143.03674121	1409.80191693	741.509584665	788.974440895	367.821086262		ARTHRO.5	feature	CDS	685351	685977	.	+	0	ID=18394110;db_xref=MaGe:18394110;ec_number=1.6.99.5;function=1.3.6 : Aerobic respiration,1.3.7 : Anaerobic respiration,1.4.1 : Electron donor,4.3.D.1 : The Proton- or sodium ion-translocating NADH Dehydrogenase %28NDH%29 Family,4.S.130 : Na%2B;gene=ndhG;inference=ab initio prediction:AMIGene:2.0;locus_tag=ARTHROv5_10691;note=Evidence 2a : Function from experimental evidences in other organisms%3…
fw677	557.75	397.8828125	511.234375	381.7265625	470.375	478.0	976.109375	590.1640625	711.171875	406.625	390.2421875	183.1484375		ARTHRO.5	feature	gene	686041	686169	.	+	.	locus_tag=ARTHROv5_10692
fw678	557.75	397.8828125	511.234375	381.7265625	470.375	478.0	976.109375	590.1640625	711.171875	406.625	390.2421875	183.1484375		ARTHRO.5	feature	CDS	686041	686169	.	+	0	ID=18394111;db_xref=MaGe:18394111;inference=ab initio prediction:AMIGene:2.0;locus_tag=ARTHROv5_10692;note=Evidence 4 : Unknown function but conserved in other organisms;product=conserved protein of unknown function;transl_table=11;translation=MVIPMALHRHLEILKIVYGIATSIFSIGRGGFVLYWYLWIDY
fw679	378.530546624	326.832797428	395.07073955	312.996784566	363.295819936	389.443729904	781.350482315	460.006430868	592.006430868	312.019292605	326.726688103	154.025723473		ARTHRO.5	feature	gene	686093	686404	.	+	.	gene=ndhE;locus_tag=ARTHROv5_10693
fw680	378.530546624	326.832797428	395.07073955	312.996784566	363.295819936	389.443729904	781.350482315	460.006430868	592.006430868	312.019292605	326.726688103	154.025723473		ARTHRO.5	feature	CDS	686093	686404	.	+	0	ID=18394112;db_xref=MaGe:18394112;ec_number=1.6.5.-;function=1.3.6 : Aerobic respiration,1.3.7 : Anaerobic respiration,1.4.1 : Electron donor,4.3.D.1 : The Proton- or sodium ion-translocating NADH Dehydrogenase %28NDH%29 Family,4.S.130 : Na%2B,6.1 : Membrane,7.3 : Inner membrane;gene=ndhE;inference=ab initio prediction:AMIGene:2.0;locus_tag=ARTHROv5_10693;note=Evidence 2a : Function from experime…
fw681	822.742935278	608.447584321	433.177757521	215.721969006	418.19325433	440.331814038	1585.52506837	526.623518687	1010.15223336	320.573381951	523.687329079	346.015496809		ARTHRO.5	feature	gene	686788	687885	.	+	.	locus_tag=ARTHROv5_10694
fw682	822.742935278	608.447584321	433.177757521	215.721969006	418.19325433	440.331814038	1585.52506837	526.623518687	1010.15223336	320.573381951	523.687329079	346.015496809		ARTHRO.5	feature	CDS	686788	687885	.	+	0	ID=18394113;db_xref=MaGe:18394113;ec_number=2.7.13.3;function=3.1.2.4.3 : Two-component regulatory systems %28external signal%29 %3B;inference=ab initio prediction:AMIGene:2.0;locus_tag=ARTHROv5_10694;note=Evidence 3 : Putative function from multiple computational evidences%3B Product type e : enzyme;product=putative two-component hybrid sensor and regulator%2C histidine kinase;transl_table=11;tr…
fw683	210.777841561	197.943168772	149.326636051	71.687141217	119.545350172	139.378874856	471.960964409	193.72847302	352.142365098	128.754305396	156.272101033	98.8960964409		ARTHRO.5	feature	gene	687882	689624	.	+	.	locus_tag=ARTHROv5_10695
fw684	210.777841561	197.943168772	149.326636051	71.687141217	119.545350172	139.378874856	471.960964409	193.72847302	352.142365098	128.754305396	156.272101033	98.8960964409		ARTHRO.5	feature	CDS	687882	689624	.	+	0	ID=18394114;db_xref=MaGe:18394114;function=3.1.2.4.3 : Two-component regulatory systems %28external signal%29,5.3 : Motility %28incl. chemotaxis%2C energytaxis%2C aerotaxis%2C redoxtaxis%29;inference=ab initio prediction:AMIGene:2.0;locus_tag=ARTHROv5_10695;note=Evidence 3 : Putative function from multiple computational evidences%3B Product type r : regulator;product=putative two-component respon…
fw685	0.0	0.0	0.0	0.888	6.072	11.04	1.128	3.264	1.28	0.0	0.0	0.0		ARTHRO.5	feature	gene	691527	691652	.	+	.	locus_tag=ARTHROv5_10698
fw686	0.0	0.0	0.0	0.888	6.072	11.04	1.128	3.264	1.28	0.0	0.0	0.0		ARTHRO.5	feature	CDS	691527	691652	.	+	0	ID=18394117;db_xref=MaGe:18394117;inference=ab initio prediction:AMIGene:2.0;locus_tag=ARTHROv5_10698;note=Evidence 4 : Unknown function but conserved in other organisms;product=conserved protein of unknown function;transl_table=11;translation=MIDHGEENRLKRLTAASTPLRGGGVWLPLHGAMVGSDSLAG
fw687	391.714285714	165.706199461	173.412398922	141.881401617	232.223719677	233.633423181	445.528301887	166.495956873	296.598382749	200.827493261	244.490566038	106.770889488		ARTHRO.5	feature	gene	692096	692467	.	+	.	locus_tag=ARTHROv5_10699
fw688	391.714285714	165.706199461	173.412398922	141.881401617	232.223719677	233.633423181	445.528301887	166.495956873	296.598382749	200.827493261	244.490566038	106.770889488		ARTHRO.5	feature	CDS	692096	692467	.	+	0	ID=18394118;db_xref=MaGe:18394118;inference=ab initio prediction:AMIGene:2.0;locus_tag=ARTHROv5_10699;note=Evidence 4 : Unknown function but conserved in other organisms;product=conserved hypothetical protein;transl_table=11;translation=MEWLYTAEAGLKLLVDLAKFLLETISVFCVLFGVAKTGQLAIRFSQFKYDEFLFIELRIRFGVWLALALEFQLGADILATTVAPTEETLIKLGVIAVIRTFLNYFLNKELEKEFDFKKNHGNK
fw689	60.3613445378	78.6281512605	64.4264705882	60.256302521	85.4411764706	99.0735294118	166.413865546	71.4117647059	94.4705882353	80.0462184874	106.953781513	53.4852941176		ARTHRO.5	feature	gene	692518	692994	.	+	.	locus_tag=ARTHROv5_10700
fw690	60.3613445378	78.6281512605	64.4264705882	60.256302521	85.4411764706	99.0735294118	166.413865546	71.4117647059	94.4705882353	80.0462184874	106.953781513	53.4852941176		ARTHRO.5	feature	CDS	692518	692994	.	+	0	ID=18394119;db_xref=MaGe:18394119;inference=ab initio prediction:AMIGene:2.0;locus_tag=ARTHROv5_10700;note=Evidence 4 : Unknown function but conserved in other organisms;product=conserved hypothetical protein;transl_table=11;translation=MNDAVILSLADAIATQAVGVKLGRSLGANSLILLEGNLGTGKTTLVQGIAKGLGISESVDSPTFTLINEYTSGRLPLYHLDLYRLNESEIEGLNISLYWEGVEVEPGMVAVEWSERLPYRPADYLQIILSHTPQGDRQIKLIPMGELVIELDGLIDPV
fw691	43.7130852341	64.6806722689	40.118847539	10.5702280912	22.8643457383	12.0504201681	164.298919568	107.923169268	107.907563025	23.9327731092	56.1260504202	19.356542617		ARTHRO.5	feature	gene	695220	696053	.	+	.	locus_tag=ARTHROv5_10702
fw692	43.7130852341	64.6806722689	40.118847539	10.5702280912	22.8643457383	12.0504201681	164.298919568	107.923169268	107.907563025	23.9327731092	56.1260504202	19.356542617		ARTHRO.5	feature	CDS	695220	696053	.	+	0	ID=18394121;db_xref=MaGe:18394121;inference=ab initio prediction:AMIGene:2.0;locus_tag=ARTHROv5_10702;note=Evidence 4 : Unknown function but conserved in other organisms;product=conserved hypothetical protein;transl_table=11;translation=MSTERSQSSEPKRPLPYSPPPRSQRHPWRDLAIALLRKIIKILEGTIDQLEADPQIPRRRRGYVWWWGAILLVIFGVGLLLFSKSGPETATNYQRVEDIPPVTTTETPPQVPVTAETISEPPAEPETPEVPEGEPPNPETEIEPGRLPPELITPKAAEPVGL…
fw693	36.5182044888	23.0369077307	17.7274314214	9.35860349127	17.9670822943	14.8044887781	50.2069825436	23.555361596	39.1032418953	15.6174563591	19.7284289277	13.7670822943		ARTHRO.5	feature	gene	696207	700217	.	+	.	locus_tag=ARTHROv5_10703
fw694	36.5182044888	23.0369077307	17.7274314214	9.35860349127	17.9670822943	14.8044887781	50.2069825436	23.555361596	39.1032418953	15.6174563591	19.7284289277	13.7670822943		ARTHRO.5	feature	CDS	696207	700217	.	+	0	ID=18394122;db_xref=MaGe:18394122;inference=ab initio prediction:AMIGene:2.0;locus_tag=ARTHROv5_10703;product=Two-component hybrid sensor and regulator;transl_table=11;translation=MLIKLLKQRTSNLFEQVPLKQIIIVPFVLQLFATVGVTGYLSWRNGQQAVMDIANQLSHQATNRVKSNLAKLLQRPHLLSEILIKDTIQGDISFDDIERSENFLWRIIQLFENVYAVYIGNEQGQFIYVSRESDGSFRAKSVEESPNRLYYLITPEGARGDFYNQTIYDPRIRPWYTKTLALNAPNWSPIYAFPNGKLGITASHPLSDSQGQLIGVIGV…
fw695	18.1958525346	35.7511520737	31.8594470046	20.1474654378	36.5276497696	28.4700460829	80.3433179724	46.2188940092	81.0967741935	18.7235023041	29.5	23.1751152074		ARTHRO.5	feature	gene	705704	706138	.	+	.	locus_tag=ARTHROv5_10706
fw696	18.1958525346	35.7511520737	31.8594470046	20.1474654378	36.5276497696	28.4700460829	80.3433179724	46.2188940092	81.0967741935	18.7235023041	29.5	23.1751152074		ARTHRO.5	feature	CDS	705704	706138	.	+	0	ID=18394125;db_xref=MaGe:18394125;inference=ab initio prediction:AMIGene:2.0;locus_tag=ARTHROv5_10706;note=Evidence 5 : Unknown function;product=hypothetical protein %28secreted%29;transl_table=11;translation=MNIHRFWLIMLGILVGVSPGSLTVMPTPMARAQTTRRELQLSQTGSGIYSVNSRFQESITAASINVDSSGNAELTFWDSRENPVKLTGNIARETASGLEMTITGATIPGVIGTANIRYNSHNEISSIFVAGTIEGQRFSINFSQ
fw697	16.0610873549	12.1258399511	9.91814294441	2.84728161271	10.067806964	10.3237629811	25.6212583995	8.29077580941	29.9230299328	5.70861331704	5.54978619426	4.65974343311		ARTHRO.5	feature	gene	706260	707897	.	+	.	locus_tag=ARTHROv5_10707
fw698	16.0610873549	12.1258399511	9.91814294441	2.84728161271	10.067806964	10.3237629811	25.6212583995	8.29077580941	29.9230299328	5.70861331704	5.54978619426	4.65974343311		ARTHRO.5	feature	CDS	706260	707897	.	+	0	ID=18394126;db_xref=MaGe:18394126;inference=ab initio prediction:AMIGene:2.0;locus_tag=ARTHROv5_10707;note=Evidence 4 : Unknown function but conserved in other organisms;product=conserved membrane protein of unknown function;transl_table=11;translation=MIKSQNQTDSWLKWHAITLISGWILTAIAYGNIINSFFLSDDFNWIYQIKTRGVFGVWTTPPDVFFRPLISLTLFADYQLWELNPLGYHLTNLFFHGLNAFLVYAMSRLLFRGADLAGKLINIFSLVSGFIFIILHSHVEAVTWIS…
fw699	7.40857142857	6.80571428571	4.54285714286	2.09714285714	1.83142857143	7.36	21.4342857143	7.39714285714	17.8942857143	4.75142857143	5.29142857143	2.68857142857		ARTHRO.5	feature	gene	707918	708268	.	+	.	locus_tag=ARTHROv5_10708
fw700	7.40857142857	6.80571428571	4.54285714286	2.09714285714	1.83142857143	7.36	21.4342857143	7.39714285714	17.8942857143	4.75142857143	5.29142857143	2.68857142857		ARTHRO.5	feature	CDS	707918	708268	.	+	0	ID=18394127;db_xref=MaGe:18394127;function=4.2.A.7 : The Drug/Metabolite Transporter %28DMT%29 Superfamily %3B;inference=ab initio prediction:AMIGene:2.0;locus_tag=ARTHROv5_10708;note=Evidence 3 : Putative function from multiple computational evidences%3B Product type t : transporter;product=putative Small multidrug resistance protein;transl_table=11;translation=MNFYLSGWGFLILAAINNCVGSLLLKKSRLVATD…
fw701	214.257057949	265.549034175	259.374442793	136.608469539	265.491827637	262.385586924	480.85884101	161.1448737	563.303120357	175.167161961	247.164190193	90.4279346211		ARTHRO.5	feature	gene	710130	711476	.	+	.	locus_tag=ARTHROv5_10710
fw702	214.257057949	265.549034175	259.374442793	136.608469539	265.491827637	262.385586924	480.85884101	161.1448737	563.303120357	175.167161961	247.164190193	90.4279346211		ARTHRO.5	feature	CDS	710130	711476	.	+	0	ID=18394129;db_xref=MaGe:18394129;function=4.3.A.1 : The ATP-binding Cassette %28ABC%29 Superfamily %2B ABC-type Uptake Permeases,4.3.A.1.p : periplasmic binding component,4.S.173 : sugar,7.2 : Periplasmic space;inference=ab initio prediction:AMIGene:2.0;locus_tag=ARTHROv5_10710;note=Evidence 3 : Putative function from multiple computational evidences%3B Product type t : transporter;product=putat…
fw703	116.324972737	130.877862595	119.016357688	104.377317339	147.636859324	151.420937841	239.800436205	107.860414395	265.3217012	99.840785169	126.528898582	44.066521265		ARTHRO.5	feature	gene	711487	712404	.	+	.	locus_tag=ARTHROv5_10711
fw704	116.324972737	130.877862595	119.016357688	104.377317339	147.636859324	151.420937841	239.800436205	107.860414395	265.3217012	99.840785169	126.528898582	44.066521265		ARTHRO.5	feature	CDS	711487	712404	.	+	0	ID=18394130;db_xref=MaGe:18394130;function=4.3.A.1.m : membrane component,4.3.A.1 : The ATP-binding Cassette %28ABC%29 Superfamily %2B ABC-type Uptake Permeases,4.S.173 : sugar,6.1 : Membrane;inference=ab initio prediction:AMIGene:2.0;locus_tag=ARTHROv5_10711;note=Evidence 3 : Putative function from multiple computational evidences%3B Product type t : transporter;product=putative ABC-type sugar t…
fw705	128.450688073	66.4644495413	60.0137614679	43.7098623853	66.1387614679	74.6318807339	143.224770642	60.1112385321	163.371559633	64.2809633028	87.4116972477	18.7041284404		ARTHRO.5	feature	gene	712408	713280	.	+	.	locus_tag=ARTHROv5_10712
fw706	128.450688073	66.4644495413	60.0137614679	43.7098623853	66.1387614679	74.6318807339	143.224770642	60.1112385321	163.371559633	64.2809633028	87.4116972477	18.7041284404		ARTHRO.5	feature	CDS	712408	713280	.	+	0	ID=18394131;db_xref=MaGe:18394131;function=4.3.A.1.m : membrane component,6.1 : Membrane,7.3 : Inner membrane,4.3.A.1 : The ATP-binding Cassette %28ABC%29 Superfamily %2B ABC-type Uptake Permeases;inference=ab initio prediction:AMIGene:2.0;locus_tag=ARTHROv5_10712;note=Evidence 3 : Putative function from multiple computational evidences%3B Product type t : transporter;product=putative ABC-type su…
fw707	106.652255639	120.392857143	117.197368421	87.7189849624	136.502819549	168.051691729	338.155075188	166.134398496	291.427631579	116.329887218	144.710526316	59.7678571429		ARTHRO.5	feature	gene	713317	714381	.	+	.	locus_tag=ARTHROv5_10713
fw708	106.652255639	120.392857143	117.197368421	87.7189849624	136.502819549	168.051691729	338.155075188	166.134398496	291.427631579	116.329887218	144.710526316	59.7678571429		ARTHRO.5	feature	CDS	713317	714381	.	+	0	ID=18394132;db_xref=MaGe:18394132;function=4.3.A.1.a : ATP binding component,7.1 : Cytoplasm,4.3.A.1 : The ATP-binding Cassette %28ABC%29 Superfamily %2B ABC-type Uptake Permeases;inference=ab initio prediction:AMIGene:2.0;locus_tag=ARTHROv5_10713;note=Evidence 3 : Putative function from multiple computational evidences%3B Product type t : transporter;product=putative ABC-type sugar transport sys…
fw709	95.4039408867	120.261083744	91.9310344828	74.3990147783	84.8669950739	94.1330049261	327.113300493	149.679802956	244.931034483	92.2561576355	102.507389163	59.0246305419		ARTHRO.5	feature	gene	714488	714691	.	+	.	locus_tag=ARTHROv5_10714
fw710	95.4039408867	120.261083744	91.9310344828	74.3990147783	84.8669950739	94.1330049261	327.113300493	149.679802956	244.931034483	92.2561576355	102.507389163	59.0246305419		ARTHRO.5	feature	CDS	714488	714691	.	+	0	ID=18394133;db_xref=MaGe:18394133;inference=ab initio prediction:AMIGene:2.0;locus_tag=ARTHROv5_10714;note=Evidence 4 : Unknown function but conserved in other organisms;product=conserved hypothetical protein;transl_table=11;translation=MQDFFQNVSRYPRYLITFTLGIFYFLFERLKPLLNRPVTAIALLGLLISVFLFTYFTLKGMLGLNAV
fw711	26.5093642838	17.2418886837	13.6222632551	9.58243207597	16.3927723556	19.1105249275	49.6576101293	17.5354787655	40.1867581113	15.5734634661	21.4115009232	12.1007649697		ARTHRO.5	feature	gene	714782	718573	.	+	.	locus_tag=ARTHROv5_10715
fw712	26.5093642838	17.2418886837	13.6222632551	9.58243207597	16.3927723556	19.1105249275	49.6576101293	17.5354787655	40.1867581113	15.5734634661	21.4115009232	12.1007649697		ARTHRO.5	feature	CDS	714782	718573	.	+	0	ID=18394134;db_xref=MaGe:18394134;ec_number=2.7.13.3;function=3.1.2.4.3 : Two-component regulatory systems %28external signal%29 %3B;inference=ab initio prediction:AMIGene:2.0;locus_tag=ARTHROv5_10715;note=Evidence 3 : Putative function from multiple computational evidences%3B Product type e : enzyme;product=putative two-component hybrid sensor and regulator%2C histidine kinase;transl_table=11;tr…
fw713	25.8745819398	14.2600334448	10.2065217391	16.6488294314	27.016722408	29.8846153846	74.758361204	26.4657190635	43.3428093645	20.97909699	43.529264214	27.8804347826		ARTHRO.5	feature	gene	718638	719834	.	+	.	locus_tag=ARTHROv5_10716
fw714	25.8745819398	14.2600334448	10.2065217391	16.6488294314	27.016722408	29.8846153846	74.758361204	26.4657190635	43.3428093645	20.97909699	43.529264214	27.8804347826		ARTHRO.5	feature	CDS	718638	719834	.	+	0	ID=18394135;db_xref=MaGe:18394135;ec_number=2.7.13.3;function=3.1.2.4.3 : Two-component regulatory systems %28external signal%29 %3B;inference=ab initio prediction:AMIGene:2.0;locus_tag=ARTHROv5_10716;note=Evidence 3 : Putative function from multiple computational evidences%3B Product type e : enzyme;product=Putative two-component hybrid sensor and regulator%2C histidine kinase;transl_table=11;tr…
fw715	341.164095372	556.884992987	555.085553997	323.513323983	538.023842917	597.067321178	1136.05329593	595.527349229	774.190743338	437.166900421	502.106591865	308.964936886		ARTHRO.5	feature	gene	725287	726000	.	+	.	gene=rpiA;locus_tag=ARTHROv5_10719
fw716	341.164095372	556.884992987	555.085553997	323.513323983	538.023842917	597.067321178	1136.05329593	595.527349229	774.190743338	437.166900421	502.106591865	308.964936886		ARTHRO.5	feature	CDS	725287	726000	.	+	0	ID=18394138;db_xref=MaGe:18394138;ec_number=5.3.1.6;function=1.1.1.22 : Ribose degradation,1.7.3 : Pentose phosphate shunt%2C non-oxidative branch;gene=rpiA;inference=ab initio prediction:AMIGene:2.0;locus_tag=ARTHROv5_10719;note=Evidence 2a : Function from experimental evidences in other organisms%3B PubMedId 1104357%2C 12517338%2C 1917830%2C 4598000%2C 8366047%2C 9298646%2C 9600841%3B Product t…
fw717	110.842905405	67.2592905405	84.9907094595	35.625	80.2221283784	83.0861486486	136.90625	44.0498310811	125.798986486	49.0152027027	59.972972973	65.2804054054		ARTHRO.5	feature	gene	726077	727261	.	+	.	locus_tag=ARTHROv5_10720
fw718	110.842905405	67.2592905405	84.9907094595	35.625	80.2221283784	83.0861486486	136.90625	44.0498310811	125.798986486	49.0152027027	59.972972973	65.2804054054		ARTHRO.5	feature	CDS	726077	727261	.	+	0	ID=18394139;db_xref=MaGe:18394139;ec_number=1.-.-.-;inference=ab initio prediction:AMIGene:2.0;locus_tag=ARTHROv5_10720;note=Evidence 3 : Putative function from multiple computational evidences%3B Product type e : enzyme;product=putative oxidoreductase%2C aldo/keto reductase family;transl_table=11;translation=MMHYRRFGRTELPMPVLSCGGMRYQYQWQDASPEKIPPESQRNLEAVIRRSLESGINHIETARGYGTSEMQLGWILPKLPRERLIIQT…
fw719	24.2712665406	28.1871455577	35.8506616257	25.4725897921	37.4035916824	34.0661625709	74.2268431002	36.6578449905	58.9404536862	23.9102079395	34.6805293006	31.8015122873		ARTHRO.5	feature	gene	738107	739165	.	+	.	locus_tag=ARTHROv5_10730
fw720	24.2712665406	28.1871455577	35.8506616257	25.4725897921	37.4035916824	34.0661625709	74.2268431002	36.6578449905	58.9404536862	23.9102079395	34.6805293006	31.8015122873		ARTHRO.5	feature	CDS	738107	739165	.	+	0	ID=18394149;db_xref=MaGe:18394149;ec_number=2.4.1.-;function=1.1.1 : Carbohydrates/Carbon compounds,1.6 : Macromolecules %28cellular constituent%29 biosynthesis;inference=ab initio prediction:AMIGene:2.0;locus_tag=ARTHROv5_10730;note=Evidence 3 : Putative function from multiple computational evidences%3B Product type e : enzyme;product=putative glycosyltransferase%2C group 1;transl_table=11;trans…
fw721	17.4060240964	18.6915662651	18.7469879518	10.678313253	20.3481927711	18.2361445783	68.4843373494	19.0072289157	57.1530120482	16.2939759036	19.2409638554	18.778313253		ARTHRO.5	feature	gene	739173	740003	.	+	.	locus_tag=ARTHROv5_10731
fw722	17.4060240964	18.6915662651	18.7469879518	10.678313253	20.3481927711	18.2361445783	68.4843373494	19.0072289157	57.1530120482	16.2939759036	19.2409638554	18.778313253		ARTHRO.5	feature	CDS	739173	740003	.	+	0	ID=18394150;db_xref=MaGe:18394150;inference=ab initio prediction:AMIGene:2.0;locus_tag=ARTHROv5_10731;note=Evidence 4 : Unknown function but conserved in other organisms;product=conserved hypothetical protein;transl_table=11;translation=MSPGVVYIASGQKYIAEASQSAATLHEKMPHIPITLIASENTSNQHFEQVIIMENSQYSLLDKVQYMIKSPYDYTLFLDTDTYICEPFYELFELLEKFDIATSHEQTRISYQVDGVPDSFPEMNTGVILFKKSPQLEKVFQDWLNFYQRDLQKTRKPKHDQP…
fw723	18.7851108765	13.4453009504	12.2893347413	9.23062302006	12.4166842661	11.7759239704	34.5444561774	18.9990496304	26.3714889124	10.133157339	11.1137275607	6.30580781415		ARTHRO.5	feature	gene	743489	752959	.	+	.	locus_tag=ARTHROv5_10734
fw724	18.7851108765	13.4453009504	12.2893347413	9.23062302006	12.4166842661	11.7759239704	34.5444561774	18.9990496304	26.3714889124	10.133157339	11.1137275607	6.30580781415		ARTHRO.5	feature	CDS	743489	752959	.	+	0	ID=18394153;db_xref=MaGe:18394153;inference=ab initio prediction:AMIGene:2.0;locus_tag=ARTHROv5_10734;product=Outer membrane adhesin like proteiin %28fragment%29;transl_table=11;translation=MINPTATDINSKSFPLEWLFSAFRVSETLKTGQQVVIIDSGVKDYRELISGLRAVADVIILSPNRDGVLQIAETLHQYNTIAQIHIICHGSPGCLKLGNVELTSETLPHYSQHLGTLNDKLHDSSIILYGCQVAAGPKGETFLKQLHQLTRANITASTTPTGNHQLGGDWDFQINIGNPIDTNSIFSPVTMATYSHTLAFESDDFNTNS…
fw725	83.6748140276	99.5409139214	104.825717322	55.9787460149	104.513283741	109.494155154	247.275239107	106.867162593	202.433581296	63.9861849097	63.4303931987	51.9861849097		ARTHRO.5	feature	gene	753049	753990	.	+	.	locus_tag=ARTHROv5_10735
fw726	83.6748140276	99.5409139214	104.825717322	55.9787460149	104.513283741	109.494155154	247.275239107	106.867162593	202.433581296	63.9861849097	63.4303931987	51.9861849097		ARTHRO.5	feature	CDS	753049	753990	.	+	0	ID=18394154;db_xref=MaGe:18394154;ec_number=2.4.1.-;function=1.1.1 : Carbohydrates/Carbon compounds,1.6 : Macromolecules %28cellular constituent%29 biosynthesis;inference=ab initio prediction:AMIGene:2.0;locus_tag=ARTHROv5_10735;note=Evidence 3 : Putative function from multiple computational evidences%3B Product type e : enzyme;product=putative glycosyltransferase%2C family 2;transl_table=11;tran…
fw727	27.9739495798	21.1218487395	30.6857142857	19.6798319328	30.1521008403	34.5285714286	62.2655462185	22.8974789916	40.3117647059	25.6369747899	45.0428571429	29.4025210084		ARTHRO.5	feature	gene	755447	756637	.	+	.	locus_tag=ARTHROv5_10737
fw728	27.9739495798	21.1218487395	30.6857142857	19.6798319328	30.1521008403	34.5285714286	62.2655462185	22.8974789916	40.3117647059	25.6369747899	45.0428571429	29.4025210084		ARTHRO.5	feature	CDS	755447	756637	.	+	0	ID=18394156;db_xref=MaGe:18394156;ec_number=2.1.1.-;function=3.1.1.2 : Methylation %3B;inference=ab initio prediction:AMIGene:2.0;locus_tag=ARTHROv5_10737;note=Evidence 3 : Putative function from multiple computational evidences%3B Product type e : enzyme;product=putative C-methyltransferase protein;transl_table=11;translation=MLETPICPVCGSEHRQVFWEMLDIPVFCNILWSDRDGAINCNRGDLKLAFCEDCGFIDNIAFDPQRLEYT…
fw729	90.7953555878	160.242380261	178.261248186	132.053701016	205.532656023	205.285921626	327.628447025	235.124818578	263.81712627	186.705370102	197.886792453	124.793904209		ARTHRO.5	feature	gene	758003	758692	.	+	.	gene=ygjQ;locus_tag=ARTHROv5_10739
fw730	90.7953555878	160.242380261	178.261248186	132.053701016	205.532656023	205.285921626	327.628447025	235.124818578	263.81712627	186.705370102	197.886792453	124.793904209		ARTHRO.5	feature	CDS	758003	758692	.	+	0	ID=18394158;db_xref=MaGe:18394158;function=6.1 : Membrane %3B;gene=ygjQ;inference=ab initio prediction:AMIGene:2.0;locus_tag=ARTHROv5_10739;note=Evidence 3 : Putative function from multiple computational evidences%3B Product type c : carrier;product=putative thioredoxin-like;transl_table=11;translation=MLNCYAQIETMLPKWLILHWRLLLVLSVIGGLLTPFVLNLYINLITQTRRYTEIADVPDKPVAIVFGAGLWADGTPTPMLADRIQGAIDLYKLGR…
fw731	185.398550725	301.826086957	346.710144928	457.739130435	434.137681159	486.376811594	619.086956522	447.985507246	494.485507246	542.239130435	380.768115942	226.31884058		ARTHRO.5	feature	gene	758700	758838	.	+	.	locus_tag=ARTHROv5_miscRNA27
fw732	185.398550725	301.826086957	346.710144928	457.739130435	434.137681159	486.376811594	619.086956522	447.985507246	494.485507246	542.239130435	380.768115942	226.31884058		ARTHRO.5	feature	misc_RNA	758700	758838	.	+	.	ID=53384151;db_xref=MaGe:53384151;inference=profile:Rfam:8.0;locus_tag=ARTHROv5_miscRNA27;note=Predicted by Rfam%2C accession%3DRF02033%2C e-value%3D1.2e-10.;product=HEARO
fw733	72.3493312352	278.296616837	321.69079465	227.077891424	403.184893784	366.988985051	445.137686861	263.89693155	445.726199843	328.627065303	392.937844217	144.479937057		ARTHRO.5	feature	gene	758946	760217	.	+	.	locus_tag=ARTHROv5_10740
fw734	72.3493312352	278.296616837	321.69079465	227.077891424	403.184893784	366.988985051	445.137686861	263.89693155	445.726199843	328.627065303	392.937844217	144.479937057		ARTHRO.5	feature	CDS	758946	760217	.	+	0	ID=18394159;db_xref=MaGe:18394159;ec_number=3.1.21.-;function=2.1.2 : DNA restriction/modification,2.1 : DNA related;inference=ab initio prediction:AMIGene:2.0;locus_tag=ARTHROv5_10740;note=Evidence 2a : Function from experimental evidences in other organisms%3B PubMedId 14529527%2C 14962381%2C 15190054%2C 16368872%2C 16434744%2C 16831445%2C 17029241%2C 17175542%2C 17449612%2C 17516660%2C 9358175…
fw735	3.35825892857	4.70089285714	4.50558035714	2.48995535714	3.92522321429	6.06026785714	12.1707589286	6.71428571429	7.01004464286	5.00892857143	4.98214285714	2.75223214286		ARTHRO.5	feature	gene	760411	761307	.	+	.	locus_tag=ARTHROv5_10741
fw736	3.35825892857	4.70089285714	4.50558035714	2.48995535714	3.92522321429	6.06026785714	12.1707589286	6.71428571429	7.01004464286	5.00892857143	4.98214285714	2.75223214286		ARTHRO.5	feature	CDS	760411	761307	.	+	0	ID=18394160;db_xref=MaGe:18394160;function=4.2.A.69 : The Auxin Efflux Carrier %28AEC%29 Family,6.1 : Membrane;inference=ab initio prediction:AMIGene:2.0;locus_tag=ARTHROv5_10741;note=Evidence 3 : Putative function from multiple computational evidences%3B Product type t : transporter;product=putative permease%2C Auxin efflux carrier family;transl_table=11;translation=MIALFSAVIPVGCIVLIGFIAGKTLIIDR…
fw737	26.0475113122	64.3518099548	74.4298642534	43.0	71.5633484163	69.9785067873	112.031674208	82.17760181	100.623303167	55.5135746606	70.6153846154	58.3201357466		ARTHRO.5	feature	gene	761418	762302	.	+	.	gene=yniA;locus_tag=ARTHROv5_10742
fw738	26.0475113122	64.3518099548	74.4298642534	43.0	71.5633484163	69.9785067873	112.031674208	82.17760181	100.623303167	55.5135746606	70.6153846154	58.3201357466		ARTHRO.5	feature	CDS	761418	762302	.	+	0	ID=18394161;db_xref=MaGe:18394161;gene=yniA;inference=ab initio prediction:AMIGene:2.0;locus_tag=ARTHROv5_10742;note=Evidence 3 : Putative function from multiple computational evidences%3B Product type e : enzyme;product=putative phosphotransferase/kinase;transl_table=11;translation=MWNQICEHITTATSQTFKANNPTSVGGGCINQGYRLTHGDRSYFVKLNSASQVAMFEAEALGVKQMWETQTIRVPKPICWGTAGNSAYIVLEWLELGGRSNSQAMEKMGRQLARL…
fw739	21.7563451777	25.4822335025	36.076142132	36.1370558376	52.269035533	59.8984771574	77.1472081218	64.4822335025	45.5634517766	47.6497461929	64.1827411168	29.883248731		ARTHRO.5	feature	gene	765926	766123	.	+	.	locus_tag=ARTHROv5_10746
fw740	21.7563451777	25.4822335025	36.076142132	36.1370558376	52.269035533	59.8984771574	77.1472081218	64.4822335025	45.5634517766	47.6497461929	64.1827411168	29.883248731		ARTHRO.5	feature	CDS	765926	766123	.	+	0	ID=18394165;db_xref=MaGe:18394165;function=4.S.36 : Cu,5.6.2 : Detoxification %28xenobiotic metabolism%29;inference=ab initio prediction:AMIGene:2.0;locus_tag=ARTHROv5_10746;note=Evidence 3 : Putative function from multiple computational evidences%3B Product type f : factor;product=putative Copper chaperone;transl_table=11;translation=MTIKLTVSSMVCDACANSVTKAIHSVDSDATVNIDLNTKVVTVEATASEAALKAAIAKAGHT…
fw741	61.5259975816	117.737605804	134.031438936	51.5864570738	91.4607013301	117.266021765	242.322853688	162.776299879	184.296251511	68.1330108827	87.2986698912	43.0399032648		ARTHRO.5	feature	gene	772934	773761	.	+	.	gene=dapB;locus_tag=ARTHROv5_10752
fw742	61.5259975816	117.737605804	134.031438936	51.5864570738	91.4607013301	117.266021765	242.322853688	162.776299879	184.296251511	68.1330108827	87.2986698912	43.0399032648		ARTHRO.5	feature	CDS	772934	773761	.	+	0	ID=18394171;db_xref=MaGe:18394171;ec_number=1.17.1.8;function=1.5.1.7 : Lysine%2C diaminopimelate,6.2 : Peptidoglycan %28murein%29,7.1 : Cytoplasm;gene=dapB;inference=ab initio prediction:AMIGene:2.0;locus_tag=ARTHROv5_10752;note=Evidence 2a : Function from experimental evidences in other organisms%3B Product type e : enzyme;product=Dihydrodipicolinate reductase;transl_table=11;translation=MVGQFP…
fw743	137.082079343	130.094391245	143.292749658	111.242134063	142.170998632	148.778385773	281.722298222	123.62380301	270.352941176	137.491108071	160.150478796	83.2804377565		ARTHRO.5	feature	gene	773840	774571	.	+	.	locus_tag=ARTHROv5_10753
fw744	137.082079343	130.094391245	143.292749658	111.242134063	142.170998632	148.778385773	281.722298222	123.62380301	270.352941176	137.491108071	160.150478796	83.2804377565		ARTHRO.5	feature	CDS	773840	774571	.	+	0	ID=18394172;db_xref=MaGe:18394172;inference=ab initio prediction:AMIGene:2.0;locus_tag=ARTHROv5_10753;note=Evidence 4 : Unknown function but conserved in other organisms;product=conserved protein of unknown function;transl_table=11;translation=MLIYGANYMLIPLTRQTFHELVPAVATSEQYQHCWGKPSQFIRRLLVSAVGTLILALVELSVQFEGRQILLIPLVMFALYWLWGPIWDASIRNRQFRKYPYCGFWQGKVLDYYISEAVTNEQESVNSKGDLIIIENLERRINVEVGDKTGFVVKI…
fw745	266.022900763	203.572519084	197.824427481	255.946564885	247.595419847	198.053435115	544.396946565	320.480916031	381.72519084	237.099236641	296.175572519	106.984732824		ARTHRO.5	feature	gene	775256	775387	.	+	.	locus_tag=ARTHROv5_10755
fw746	266.022900763	203.572519084	197.824427481	255.946564885	247.595419847	198.053435115	544.396946565	320.480916031	381.72519084	237.099236641	296.175572519	106.984732824		ARTHRO.5	feature	CDS	775256	775387	.	+	0	ID=18394174;db_xref=MaGe:18394174;inference=ab initio prediction:AMIGene:2.0;locus_tag=ARTHROv5_10755;note=Evidence 4 : Unknown function but conserved in other organisms;product=conserved protein of unknown function;transl_table=11;translation=MRWLRLFIIGYGGILSKIWDLGQFQANLTQEISGPGQVWQKLG
fw747	91.0616113744	66.3909952607	68.3199052133	38.0545023697	79.4265402844	110.699052133	188.860189573	109.58056872	114.947867299	76.654028436	109.338862559	43.5947867299		ARTHRO.5	feature	gene	775410	775832	.	+	.	locus_tag=ARTHROv5_10756
fw748	91.0616113744	66.3909952607	68.3199052133	38.0545023697	79.4265402844	110.699052133	188.860189573	109.58056872	114.947867299	76.654028436	109.338862559	43.5947867299		ARTHRO.5	feature	CDS	775410	775832	.	+	0	ID=18394175;db_xref=MaGe:18394175;function=2.2.2 : Transcription related,3 : Regulation,3.1.2 : Transcriptional level,5.6.2 : Detoxification %28xenobiotic metabolism%29,7.1 : Cytoplasm;inference=ab initio prediction:AMIGene:2.0;locus_tag=ARTHROv5_10756;note=Evidence 2b : Function from indirect experimental evidences %28e.g. phenotypes%29%3B Product type r : regulator;product=Transcriptional regul…
fw749	101.632231405	164.123966942	128.148760331	87.2066115702	131.983471074	152.0	317.152892562	156.867768595	208.814049587	98.5165289256	148.657024793	77.4834710744		ARTHRO.5	feature	gene	775897	776139	.	+	.	locus_tag=ARTHROv5_10757
fw750	101.632231405	164.123966942	128.148760331	87.2066115702	131.983471074	152.0	317.152892562	156.867768595	208.814049587	98.5165289256	148.657024793	77.4834710744		ARTHRO.5	feature	CDS	775897	776139	.	+	0	ID=18394176;db_xref=MaGe:18394176;inference=ab initio prediction:AMIGene:2.0;locus_tag=ARTHROv5_10757;note=Evidence 3 : Putative function from multiple computational evidences%3B Product type e : enzyme;product=putative Redox-active disulfide protein 2;transl_table=11;translation=MTAVKIEVLGTGCQKCQQLEANAKEAIASLNIEAEVLHITEPLKIAERGVMKTPALVINDVVVSQGKVATPEQIQTHLKP
fw751	29.0638617581	43.1172051089	45.3410969196	72.0015026296	85.4485349361	91.9917355372	95.6138241923	62.0172802404	80.1788129226	71.7866265965	90.6927122464	42.2674680691		ARTHRO.5	feature	gene	776300	777631	.	+	.	locus_tag=ARTHROv5_10758
fw752	29.0638617581	43.1172051089	45.3410969196	72.0015026296	85.4485349361	91.9917355372	95.6138241923	62.0172802404	80.1788129226	71.7866265965	90.6927122464	42.2674680691		ARTHRO.5	feature	CDS	776300	777631	.	+	0	ID=18394177;db_xref=MaGe:18394177;function=4 : Transport,6.1 : Membrane;inference=ab initio prediction:AMIGene:2.0;locus_tag=ARTHROv5_10758;note=Evidence 3 : Putative function from multiple computational evidences%3B Product type t : transporter;product=putative permease;transl_table=11;translation=MRISTFWREQWQPLALIVALFLLCFYLPVEAIRQSERLQNAFWESLYLVRWYAQEHVLLCLIPAFFIAGAIAVFISQDSVMKYLGVKANPWLAYGVASV…
fw753	29.2221839476	27.9007922838	29.5787116776	10.7564588357	22.3286255598	18.6324491905	61.4784705477	24.6097140889	55.2724767482	17.0695831898	18.889424733	11.7209782983		ARTHRO.5	feature	gene	779425	782328	.	+	.	gene=uvrA;locus_tag=ARTHROv5_10761
fw754	29.2221839476	27.9007922838	29.5787116776	10.7564588357	22.3286255598	18.6324491905	61.4784705477	24.6097140889	55.2724767482	17.0695831898	18.889424733	11.7209782983		ARTHRO.5	feature	CDS	779425	782328	.	+	0	ID=18394180;db_xref=MaGe:18394180;function=2.1.4 : DNA repair,5.6.1 : Radiation,5.8 : SOS response,7.1 : Cytoplasm;gene=uvrA;inference=ab initio prediction:AMIGene:2.0;locus_tag=ARTHROv5_10761;note=Evidence 2a : Function from experimental evidences in other organisms%3B PubMedId 11421287%2C 12145219%2C 1826851%2C 2550431%2C 2843804%2C 3007478%2C 6283374%2C 6310514%3B Product type e : enzyme;produ…
fw755	3.59880239521	4.69161676647	10.3592814371	3.92215568862	7.70359281437	7.79491017964	29.0658682635	13.7979041916	26.6497005988	5.68413173653	7.12125748503	4.06736526946		ARTHRO.5	feature	gene	783938	784606	.	+	.	locus_tag=ARTHROv5_10763
fw756	3.59880239521	4.69161676647	10.3592814371	3.92215568862	7.70359281437	7.79491017964	29.0658682635	13.7979041916	26.6497005988	5.68413173653	7.12125748503	4.06736526946		ARTHRO.5	feature	CDS	783938	784606	.	+	0	ID=18394182;db_xref=MaGe:18394182;function=2.3.2 : Translation %3B;inference=ab initio prediction:AMIGene:2.0;locus_tag=ARTHROv5_10763;note=Evidence 3 : Putative function from multiple computational evidences%3B Product type f : factor;product=putative translation factor%2C Sua5/YciO/YrdC/YwlC family;transl_table=11;translation=MATLYEIHPHNPQKRTIEQIKDALKRGAVMLYPTDTVYAIGCDLTVKSAVQKVRQIKQISNDKPLTFLC…
fw757	0.0	2.01242236025	0.229813664596	0.0	0.0	0.0	1.51552795031	1.88819875776	2.27950310559	0.0	0.310559006211	0.0		ARTHRO.5	feature	gene	792405	792566	.	+	.	locus_tag=ARTHROv5_10766
fw758	0.0	2.01242236025	0.229813664596	0.0	0.0	0.0	1.51552795031	1.88819875776	2.27950310559	0.0	0.310559006211	0.0		ARTHRO.5	feature	CDS	792405	792566	.	+	0	ID=18394185;db_xref=MaGe:18394185;inference=ab initio prediction:AMIGene:2.0;locus_tag=ARTHROv5_10766;note=Evidence 5 : Unknown function;product=hypothetical protein;transl_table=11;translation=MACSYNKPLEAISLSIAQPPFCRQVFEVTGIEAIASQIMLFLRTLGNKFLADT
fw759	207.6328125	203.9921875	189.0	66.78125	139.28125	138.0078125	405.1328125	121.0390625	352.1171875	93.8046875	162.828125	76.140625		ARTHRO.5	feature	gene	800661	800789	.	+	.	locus_tag=ARTHROv5_10773
fw760	207.6328125	203.9921875	189.0	66.78125	139.28125	138.0078125	405.1328125	121.0390625	352.1171875	93.8046875	162.828125	76.140625		ARTHRO.5	feature	CDS	800661	800789	.	+	0	ID=18394192;db_xref=MaGe:18394192;inference=ab initio prediction:AMIGene:2.0;locus_tag=ARTHROv5_10773;note=Evidence 4 : Unknown function but conserved in other organisms;product=conserved protein of unknown function;transl_table=11;translation=MVEREVTFPNSNSKPCLILSHHTAPNVNTLLSVGTGLQPPAL
fw761	80.4764705882	195.429411765	152.394117647	52.3411764706	94.4	106.8	271.229411765	62.6705882353	336.070588235	57.5647058824	133.5	82.5529411765		ARTHRO.5	feature	gene	801507	801677	.	+	.	locus_tag=ARTHROv5_10774
fw762	80.4764705882	195.429411765	152.394117647	52.3411764706	94.4	106.8	271.229411765	62.6705882353	336.070588235	57.5647058824	133.5	82.5529411765		ARTHRO.5	feature	CDS	801507	801677	.	+	0	ID=18394193;db_xref=MaGe:18394193;inference=ab initio prediction:AMIGene:2.0;locus_tag=ARTHROv5_10774;note=Evidence 4 : Unknown function but conserved in other organisms;product=conserved protein of unknown function;transl_table=11;translation=MPRIEPSRSIYGASEFKERIWSTQTNQDYEKRMESNSVGESSAKSFQTPKEDISSS
fw763	95.3866481224	91.6063977747	67.5535465925	27.7329624478	49.926286509	48.8942976356	147.842837274	29.5549374131	145.351877608	25.1140472879	57.2002781641	29.5813630042		ARTHRO.5	feature	gene	801784	802503	.	+	.	locus_tag=ARTHROv5_10775
fw764	95.3866481224	91.6063977747	67.5535465925	27.7329624478	49.926286509	48.8942976356	147.842837274	29.5549374131	145.351877608	25.1140472879	57.2002781641	29.5813630042		ARTHRO.5	feature	CDS	801784	802503	.	+	0	ID=18394194;db_xref=MaGe:18394194;ec_number=2.7.7.49,3.1.-.-;inference=ab initio prediction:AMIGene:2.0;locus_tag=ARTHROv5_10775;note=Evidence 3 : Putative function from multiple computational evidences%3B PubMedId 10413481%2C 10488339%2C 8655550%2C 9353259%3B Product type e : enzyme;product=Putative Group II intron-encoded protein LtrA-like %5BIncludes: Reverse-transcriptase %3B RNA maturase %3B…
fw765	15.394984326	23.9639498433	9.60971786834	10.2978056426	14.7852664577	12.6159874608	30.0344827586	10.275862069	36.1191222571	9.41692789969	22.7915360502	18.5313479624		ARTHRO.5	feature	gene	802741	803379	.	+	.	locus_tag=ARTHROv5_10776
fw766	15.394984326	23.9639498433	9.60971786834	10.2978056426	14.7852664577	12.6159874608	30.0344827586	10.275862069	36.1191222571	9.41692789969	22.7915360502	18.5313479624		ARTHRO.5	feature	CDS	802741	803379	.	+	0	ID=18394195;db_xref=MaGe:18394195;inference=ab initio prediction:AMIGene:2.0;locus_tag=ARTHROv5_10776;product=Group II intron maturase-specific domain protein;transl_table=11;translation=MIKGVIKQHKTAPQSALISKLNPIIRGWSNYYSGVVSMETFSKLDNIIWQMLRAWTISRCGKASYEKLGNYFHKGTVKLSHGKERQESWLFKTKDGLQLWKHNWTQIVRHTLIRPDATLYDGNWTYWATRKGQAIDTPNRVAKLLKKQKGRCSWCGQYFAPSDLVEVDHIIPRNHGGKDEYKNLQLLHRHCHDDKTAFDNANAVSLTMEQSD
fw767	0.0	4.47435897436	0.0769230769231	0.653846153846	3.9358974359	7.76923076923	3.80769230769	3.48717948718	12.4487179487	2.15384615385	1.75641025641	2.82051282051		ARTHRO.5	feature	gene	803378	803456	.	+	.	locus_tag=ARTHROv5_miscRNA29
fw768	0.0	4.47435897436	0.0769230769231	0.653846153846	3.9358974359	7.76923076923	3.80769230769	3.48717948718	12.4487179487	2.15384615385	1.75641025641	2.82051282051		ARTHRO.5	feature	misc_RNA	803378	803456	.	+	.	ID=53384165;db_xref=MaGe:53384165;inference=profile:Rfam:8.0;locus_tag=ARTHROv5_miscRNA29;note=Predicted by Rfam%2C accession%3DRF00029%2C e-value%3D2e-07.;product=Intron_gpII
fw769	0.0	3.3359375	0.703125	0.0	1.921875	3.203125	2.5703125	1.859375	5.015625	0.6796875	0.0	0.0		ARTHRO.5	feature	gene	803507	803635	.	+	.	locus_tag=ARTHROv5_10777
fw770	0.0	3.3359375	0.703125	0.0	1.921875	3.203125	2.5703125	1.859375	5.015625	0.6796875	0.0	0.0		ARTHRO.5	feature	CDS	803507	803635	.	+	0	ID=18394196;db_xref=MaGe:18394196;inference=ab initio prediction:AMIGene:2.0;locus_tag=ARTHROv5_10777;note=Evidence 5 : Unknown function;product=protein of unknown function;transl_table=11;translation=MTSGHILTITVKLGISFQSHPFPLKVYAYTFDYSIDTTLLRA
fw771	96.0342465753	534.260273973	637.568493151	424.650684932	691.0	815.671232877	985.835616438	710.767123288	871.328767123	489.404109589	618.321917808	207.876712329		ARTHRO.5	feature	gene	804457	804603	.	+	.	locus_tag=ARTHROv5_10779
fw772	96.0342465753	534.260273973	637.568493151	424.650684932	691.0	815.671232877	985.835616438	710.767123288	871.328767123	489.404109589	618.321917808	207.876712329		ARTHRO.5	feature	CDS	804457	804603	.	+	0	ID=18394198;db_xref=MaGe:18394198;inference=ab initio prediction:AMIGene:2.0;locus_tag=ARTHROv5_10779;note=Evidence 5 : Unknown function;product=protein of unknown function;transl_table=11;translation=MSSNVIVIQDSQFETEVLGNTGQPTLAYFWAGLPGVVLVVWFPPPSKP
fw773	334.386989158	541.178482068	679.210175146	400.261884904	733.159299416	621.170975813	1019.92326939	527.185988324	1019.5412844	496.643869892	642.767306088	251.995829858		ARTHRO.5	feature	gene	804840	806039	.	+	.	gene=dapL;locus_tag=ARTHROv5_10780
fw774	334.386989158	541.178482068	679.210175146	400.261884904	733.159299416	621.170975813	1019.92326939	527.185988324	1019.5412844	496.643869892	642.767306088	251.995829858		ARTHRO.5	feature	CDS	804840	806039	.	+	0	ID=18394199;db_xref=MaGe:18394199;ec_number=2.6.1.83;gene=dapL;inference=ab initio prediction:AMIGene:2.0;locus_tag=ARTHROv5_10780;product=LL-diaminopimelate aminotransferase;transl_table=11;translation=MQFSKRLEPLRSNVFADMDRAKAKALAAGQDLIDLSLGSSDVPVANHIIDRIRDSLDDTTTHGYALFRNTKDFRDTAAHWYTQKYGVPVDPETEVLQLIGCQEGTGHLPLAILDPGDFALLQDPGYPSHAGGVYIAGGQIYPMTMLAENGFLPKFEEIPEAVLAQAKMMVLSYPHNPTTAIAPLSFFQEAVAFCQK…
fw775	134.885393258	271.73258427	204.362921348	119.396629213	226.14494382	239.768539326	357.165168539	173.703370787	301.095505618	128.223595506	171.056179775	138.173033708		ARTHRO.5	feature	gene	806531	807421	.	+	.	locus_tag=ARTHROv5_10782
fw776	134.885393258	271.73258427	204.362921348	119.396629213	226.14494382	239.768539326	357.165168539	173.703370787	301.095505618	128.223595506	171.056179775	138.173033708		ARTHRO.5	feature	CDS	806531	807421	.	+	0	ID=18394201;db_xref=MaGe:18394201;inference=ab initio prediction:AMIGene:2.0;locus_tag=ARTHROv5_10782;note=Evidence 4 : Unknown function but conserved in other organisms;product=conserved exported protein of unknown function;transl_table=11;translation=MAGLINKFLVSASLAAGMTAMVAAPVLAQNFRIEGDDYILYDARDTTGDGVVDQTYANPSANIDDILRRLDGTPGGNIELFSSSHINDQSMNGWRYNSSFYGGARTSLIGEVNGQTLTISSLNAFDWFTTADGGFTNQYGSDNLAN…
fw777	72.025974026	632.805194805	566.649350649	367.987012987	754.25974026	764.818181818	1233.97402597	692.194805195	763.61038961	627.571428571	833.051948052	471.077922078		ARTHRO.5	feature	gene	808324	808401	.	+	.	locus_tag=ARTHROv5_miscRNA30
fw778	72.025974026	632.805194805	566.649350649	367.987012987	754.25974026	764.818181818	1233.97402597	692.194805195	763.61038961	627.571428571	833.051948052	471.077922078		ARTHRO.5	feature	misc_RNA	808324	808401	.	+	.	ID=53384212;db_xref=MaGe:53384212;inference=profile:Rfam:8.0;locus_tag=ARTHROv5_miscRNA30;note=Predicted by Rfam%2C accession%3DRF00029%2C e-value%3D6.6e-06.;product=Intron_gpII
fw779	11.6320224719	48.4747191011	50.7303370787	43.8595505618	64.393258427	82.3005617978	91.0814606742	58.106741573	57.4438202247	43.1882022472	59.691011236	36.606741573		ARTHRO.5	feature	gene	808547	808903	.	+	.	locus_tag=ARTHROv5_10783
fw780	11.6320224719	48.4747191011	50.7303370787	43.8595505618	64.393258427	82.3005617978	91.0814606742	58.106741573	57.4438202247	43.1882022472	59.691011236	36.606741573		ARTHRO.5	feature	CDS	808547	808903	.	+	0	ID=18394202;db_xref=MaGe:18394202;inference=ab initio prediction:AMIGene:2.0;locus_tag=ARTHROv5_10783;product=transposase;transl_table=11;translation=MVAKVKRLIRSKTARAMLTWAHYRFKLTLRHQGEITGTTVVDVTEEYTSKTCTHCGHVHSQLGGSKVFRCPECGFTLPRDWNGAFGIFLKALRDTASVTLTGNSAIVALSGNSRINVA
fw781	6451.17615176	7116.56504065	7183.33943089	7061.97696477	7122.20528455	7142.75813008	7081.62737127	7162.48780488	7123.04471545	7127.45054201	7076.04945799	7073.92750678		ARTHRO.5	feature	gene	809473	810949	.	+	.	locus_tag=ARTHROv5_16s_rRNA_1
fw782	6451.17615176	7116.56504065	7183.33943089	7061.97696477	7122.20528455	7142.75813008	7081.62737127	7162.48780488	7123.04471545	7127.45054201	7076.04945799	7073.92750678		ARTHRO.5	feature	rRNA	809473	810949	.	+	.	ID=18523222;db_xref=MaGe:18523222;locus_tag=ARTHROv5_16s_rRNA_1;note=%3B Product type n : RNA,predicted by RNAmmer-1.2;product=ribosomal RNA 16s_rRNA
fw783	17.9178082192	84.5205479452	67.301369863	51.4520547945	73.8767123288	64.0410958904	158.684931507	129.849315068	84.7945205479	60.2739726027	84.8904109589	83.5479452055		ARTHRO.5	feature	gene	811069	811142	.	+	.	locus_tag=ARTHROv5_tRNA2
fw784	17.9178082192	84.5205479452	67.301369863	51.4520547945	73.8767123288	64.0410958904	158.684931507	129.849315068	84.7945205479	60.2739726027	84.8904109589	83.5479452055		ARTHRO.5	feature	tRNA	811069	811142	.	+	.	ID=18420843;db_xref=MaGe:18420843;inference=profile:tRNAscan:1.23;locus_tag=ARTHROv5_tRNA2;note=tRNA Ile anticodon GAT%2C Cove score 82.44;product=Ile tRNA
fw785	70.4444444444	79.6666666667	64.1111111111	72.4027777778	73.3194444444	53.3472222222	200.027777778	139.680555556	104.638888889	64.2916666667	87.1944444444	89.375		ARTHRO.5	feature	gene	811158	811230	.	+	.	locus_tag=ARTHROv5_tRNA3
fw786	70.4444444444	79.6666666667	64.1111111111	72.4027777778	73.3194444444	53.3472222222	200.027777778	139.680555556	104.638888889	64.2916666667	87.1944444444	89.375		ARTHRO.5	feature	tRNA	811158	811230	.	+	.	ID=18420844;db_xref=MaGe:18420844;inference=profile:tRNAscan:1.23;locus_tag=ARTHROv5_tRNA3;note=tRNA Ala anticodon TGC%2C Cove score 86.45;product=Ala tRNA
fw787	6609.8372093	7367.36515099	7375.11593197	7360.6327664	7356.60812218	7354.71780632	7337.28392919	7349.90419993	7355.61749393	7359.34987851	7354.51891704	7363.47275252		ARTHRO.5	feature	gene	811432	814313	.	+	.	locus_tag=ARTHROv5_23s_rRNA_1
fw788	6609.8372093	7367.36515099	7375.11593197	7360.6327664	7356.60812218	7354.71780632	7337.28392919	7349.90419993	7355.61749393	7359.34987851	7354.51891704	7363.47275252		ARTHRO.5	feature	rRNA	811432	814313	.	+	.	ID=18523220;db_xref=MaGe:18523220;locus_tag=ARTHROv5_23s_rRNA_1;note=%3B Product type n : RNA,predicted by RNAmmer-1.2;product=ribosomal RNA 23s_rRNA
fw789	69.2729591837	99.568877551	105.270408163	76.3494897959	98.6326530612	118.380102041	253.538265306	134.783163265	198.25	88.2346938776	113.806122449	56.4336734694		ARTHRO.5	feature	gene	814603	814995	.	+	.	locus_tag=ARTHROv5_10785
fw790	69.2729591837	99.568877551	105.270408163	76.3494897959	98.6326530612	118.380102041	253.538265306	134.783163265	198.25	88.2346938776	113.806122449	56.4336734694		ARTHRO.5	feature	CDS	814603	814995	.	+	0	ID=18394204;db_xref=MaGe:18394204;inference=ab initio prediction:AMIGene:2.0;locus_tag=ARTHROv5_10785;product=RDD domain containing protein %28fragment%29;transl_table=11;translation=MLLWIASRVFVVYRNYGQSLGRWALNMRVIDTRFHRTPQLLELSKREGVLGFFVFLALNGLGSLASGHAGVVLLLVPLIADGGTVLFDMAQYPQTFHDRLGETIVIGVQRGYSLDIRVKNWIDKMQQYLK
fw791	587.40625	786.665178571	802.665178571	394.665178571	716.183035714	687.0625	2688.72767857	854.901785714	1924.35714286	681.888392857	971.316964286	523.65625		ARTHRO.5	feature	gene	815301	815525	.	+	.	gene=rpsR;locus_tag=ARTHROv5_10786
fw792	587.40625	786.665178571	802.665178571	394.665178571	716.183035714	687.0625	2688.72767857	854.901785714	1924.35714286	681.888392857	971.316964286	523.65625		ARTHRO.5	feature	CDS	815301	815525	.	+	0	ID=18394205;db_xref=MaGe:18394205;gene=rpsR;inference=ab initio prediction:AMIGene:2.0;locus_tag=ARTHROv5_10786;product=30S ribosomal protein S18;transl_table=11;translation=MSYFRRQVSPIDPKTPIDYKNIELLKKFMTERGKILPRRITGLTCKQQRDLTKAIKRARILAMLCCPLSIKKAD
fw793	179.200395844	346.225630876	384.280059377	188.396833251	329.032162296	348.0	809.602671945	410.394854033	737.976249381	255.251855517	299.252350322	175.34240475		ARTHRO.5	feature	gene	815527	817548	.	+	.	locus_tag=ARTHROv5_10787
fw794	179.200395844	346.225630876	384.280059377	188.396833251	329.032162296	348.0	809.602671945	410.394854033	737.976249381	255.251855517	299.252350322	175.34240475		ARTHRO.5	feature	CDS	815527	817548	.	+	0	ID=18394206;db_xref=MaGe:18394206;ec_number=3.1.-.-;inference=ab initio prediction:AMIGene:2.0;locus_tag=ARTHROv5_10787;note=Evidence 3 : Putative function from multiple computational evidences%3B Product type e : enzyme;product=putative enzyme;transl_table=11;translation=MVEKGTLVEFRHHGERRLAVVDRPEGKKHWILVDDQGNSHTVHPRQITYEVGGTTYRPADIPSFYEEIQPYLDPASLEIAWEILIEEGETVDPKGMALLLFSEETPAQCYASHLLLCNDKLYFKQK…
fw795	3.53757961783	12.2038216561	13.7363057325	13.7159235669	29.3656050955	29.4828025478	16.7108280255	10.2496815287	19.2675159236	16.5949044586	20.5248407643	7.28025477707		ARTHRO.5	feature	gene	818645	819430	.	+	.	locus_tag=ARTHROv5_10789
fw796	3.53757961783	12.2038216561	13.7363057325	13.7159235669	29.3656050955	29.4828025478	16.7108280255	10.2496815287	19.2675159236	16.5949044586	20.5248407643	7.28025477707		ARTHRO.5	feature	CDS	818645	819430	.	+	0	ID=18394208;db_xref=MaGe:18394208;function=4.3.A.1.a : ATP binding component,4.3.A.1 : The ATP-binding Cassette %28ABC%29 Superfamily %2B ABC-type Uptake Permeases;inference=ab initio prediction:AMIGene:2.0;locus_tag=ARTHROv5_10789;note=Evidence 3 : Putative function from multiple computational evidences%3B Product type t : transporter;product=putative ABC transporter %28ATP-binding protein%29;tr…
fw797	4.92857142857	5.78236607143	5.27678571429	2.37834821429	7.55803571429	10.0424107143	4.96651785714	3.1640625	9.33928571429	4.67410714286	5.67522321429	0.577008928571		ARTHRO.5	feature	gene	819531	820427	.	+	.	locus_tag=ARTHROv5_10790
fw798	4.92857142857	5.78236607143	5.27678571429	2.37834821429	7.55803571429	10.0424107143	4.96651785714	3.1640625	9.33928571429	4.67410714286	5.67522321429	0.577008928571		ARTHRO.5	feature	CDS	819531	820427	.	+	0	ID=18394209;db_xref=MaGe:18394209;function=4.3.A.1.m : membrane component,6.1 : Membrane,7.3 : Inner membrane,4.3.A.1 : The ATP-binding Cassette %28ABC%29 Superfamily %2B ABC-type Uptake Permeases;inference=ab initio prediction:AMIGene:2.0;locus_tag=ARTHROv5_10790;note=Evidence 3 : Putative function from multiple computational evidences%3B Product type t : transporter;product=putative ABC transpo…
fw799	172.796776454	78.142957253	92.6320953048	58.1205325858	133.904695165	136.440784863	172.208829713	71.9894884373	186.613875263	92.9614576034	113.824106517	52.04134548		ARTHRO.5	feature	gene	821306	822733	.	+	.	locus_tag=ARTHROv5_10792
fw800	172.796776454	78.142957253	92.6320953048	58.1205325858	133.904695165	136.440784863	172.208829713	71.9894884373	186.613875263	92.9614576034	113.824106517	52.04134548		ARTHRO.5	feature	CDS	821306	822733	.	+	0	ID=18394211;db_xref=MaGe:18394211;ec_number=1.1.5.3;function=1.4.1 : Electron donor,1.1.2 : Fatty acids %28fatty acid oxidation%29;inference=ab initio prediction:AMIGene:2.0;locus_tag=ARTHROv5_10792;note=Evidence 3 : Putative function from multiple computational evidences%3B Product type e : enzyme;product=putative Glycerol-3-phosphate dehydrogenase;transl_table=11;translation=MLYDAIIIGGGVTGCTIAR…
fw801	47.8561264822	38.2909090909	42.1003952569	27.8830039526	43.2932806324	50.5067193676	93.1470355731	37.2395256917	72.6055335968	46.4545454545	61.7778656126	17.4790513834		ARTHRO.5	feature	gene	822883	824148	.	+	.	gene=HcaD;locus_tag=ARTHROv5_10793
fw802	47.8561264822	38.2909090909	42.1003952569	27.8830039526	43.2932806324	50.5067193676	93.1470355731	37.2395256917	72.6055335968	46.4545454545	61.7778656126	17.4790513834		ARTHRO.5	feature	CDS	822883	824148	.	+	0	ID=18394212;db_xref=MaGe:18394212;ec_number=1.-.-.-;function=1.4.1 : Electron donor %3B;gene=HcaD;inference=ab initio prediction:AMIGene:2.0;locus_tag=ARTHROv5_10793;note=Evidence 2b : Function from indirect experimental evidences %28e.g. phenotypes%29%3B Product type e : enzyme;product=Pyridine nucleotide-disulphide oxidoreductase%2C class-II;transl_table=11;translation=MITESIKHLNSNYDVVVVGGGPAGI…
fw803	55.5910224439	32.0673316708	26.2593516209	14.1970074813	24.5037406484	25.7880299252	64.1895261845	31.970074813	56.9875311721	29.3865336658	47.9077306733	8.68079800499		ARTHRO.5	feature	gene	824178	824579	.	+	.	locus_tag=ARTHROv5_10794
fw804	55.5910224439	32.0673316708	26.2593516209	14.1970074813	24.5037406484	25.7880299252	64.1895261845	31.970074813	56.9875311721	29.3865336658	47.9077306733	8.68079800499		ARTHRO.5	feature	CDS	824178	824579	.	+	0	ID=18394213;db_xref=MaGe:18394213;inference=ab initio prediction:AMIGene:2.0;locus_tag=ARTHROv5_10794;note=Evidence 4 : Unknown function but conserved in other organisms;product=conserved hypothetical protein;transl_table=11;translation=MTKTTETTTETTISHYLCIGCPLGCRLEVEEENNHIVEVRGFTCKRGEEYAKQEHTEPRRMVTTTVRVNNGIWAKLPVKTTAAIPKEKVIELCQQLRQVNVTAPIHIGDTILSNVLDLGVDVVASRDMPTAPN
fw805	133.905660377	198.199460916	234.09703504	153.614555256	312.970350404	378.849056604	347.28032345	280.021563342	261.191374663	228.811320755	221.029649596	96.5283018868		ARTHRO.5	feature	gene	824808	825179	.	+	.	gene=cheY2;locus_tag=ARTHROv5_10795
fw806	133.905660377	198.199460916	234.09703504	153.614555256	312.970350404	378.849056604	347.28032345	280.021563342	261.191374663	228.811320755	221.029649596	96.5283018868		ARTHRO.5	feature	CDS	824808	825179	.	+	0	ID=18394214;db_xref=MaGe:18394214;function=2.3.3 : Posttranslational modification,3.1.2.4.3 : Two-component regulatory systems %28external signal%29,3.1.3.2 : Covalent modification%2C demodification%2C maturation,5.3 : Motility %28incl. chemotaxis%2C energytaxis%2C aerotaxis%2C redoxtaxis%29,7.1 : Cytoplasm;gene=cheY2;inference=ab initio prediction:AMIGene:2.0;locus_tag=ARTHROv5_10795;note=Eviden…
fw807	35.3102362205	69.0346456693	79.3023622047	48.8251968504	108.565354331	93.9433070866	136.748031496	77.4566929134	118.058267717	50.0692913386	63.5149606299	35.4677165354		ARTHRO.5	feature	gene	825192	825827	.	+	.	gene=cheC2;locus_tag=ARTHROv5_10796
fw808	35.3102362205	69.0346456693	79.3023622047	48.8251968504	108.565354331	93.9433070866	136.748031496	77.4566929134	118.058267717	50.0692913386	63.5149606299	35.4677165354		ARTHRO.5	feature	CDS	825192	825827	.	+	0	ID=18394215;db_xref=MaGe:18394215;function=5.3 : Motility %28incl. chemotaxis%2C energytaxis%2C aerotaxis%2C redoxtaxis%29 %3B;gene=cheC2;inference=ab initio prediction:AMIGene:2.0;locus_tag=ARTHROv5_10796;note=Evidence 2a : Function from experimental evidences in other organisms%3B PubMedId 8866475%2C 9384377%3B Product type r : regulator;product=CheC%2C inhibitor of MCP methylation;transl_table…
fw809	52.2613920881	23.3395092639	23.6564847271	10.1967951928	22.7916875313	23.9354031047	58.3810716074	14.4336504757	43.5182774161	20.4752128192	31.8412618928	9.45418127191		ARTHRO.5	feature	gene	825865	827862	.	+	.	locus_tag=ARTHROv5_10797
fw810	52.2613920881	23.3395092639	23.6564847271	10.1967951928	22.7916875313	23.9354031047	58.3810716074	14.4336504757	43.5182774161	20.4752128192	31.8412618928	9.45418127191		ARTHRO.5	feature	CDS	825865	827862	.	+	0	ID=18394216;db_xref=MaGe:18394216;ec_number=2.7.13.3;function=3.1.2.4.3 : Two-component regulatory systems %28external signal%29 %3B;inference=ab initio prediction:AMIGene:2.0;locus_tag=ARTHROv5_10797;note=Evidence 3 : Putative function from multiple computational evidences%3B Product type e : enzyme;product=putative two-component hybrid sensor and regulator%2C histidine kinase;transl_table=11;tr…
fw811	113.681237391	67.0127774042	58.1439139206	24.5978480161	51.4942837929	56.1049092132	168.051782112	75.1109616678	118.061197041	39.6597175521	55.7437794217	36.0268997983		ARTHRO.5	feature	gene	830415	831902	.	+	.	locus_tag=ARTHROv5_10802
fw812	113.681237391	67.0127774042	58.1439139206	24.5978480161	51.4942837929	56.1049092132	168.051782112	75.1109616678	118.061197041	39.6597175521	55.7437794217	36.0268997983		ARTHRO.5	feature	CDS	830415	831902	.	+	0	ID=18394221;db_xref=MaGe:18394221;inference=ab initio prediction:AMIGene:2.0;locus_tag=ARTHROv5_10802;note=Evidence 4 : Unknown function but conserved in other organisms;product=conserved hypothetical protein;transl_table=11;translation=MLSTEPIESMTMKKPRAINKNHPVGLWIERGLSMIAVVNYALVLFNISYIPWRDFYFRYFRELTELYDPIMGIEPHRDTVRYIETVEALNNQVVETGLQSPEVEVILTSLRQQSIEMVDTNPFAIANQSGALETIKNRMRDRAPNPDDSSKQAFSTFWTVEY…
fw813	244.446854664	271.04989154	245.180043384	142.648590022	208.407809111	225.809110629	749.69197397	336.021691974	546.453362256	242.095444685	358.399132321	174.563991323		ARTHRO.5	feature	gene	832218	832679	.	+	.	locus_tag=ARTHROv5_10803
fw814	244.446854664	271.04989154	245.180043384	142.648590022	208.407809111	225.809110629	749.69197397	336.021691974	546.453362256	242.095444685	358.399132321	174.563991323		ARTHRO.5	feature	CDS	832218	832679	.	+	0	ID=18394222;db_xref=MaGe:18394222;inference=ab initio prediction:AMIGene:2.0;locus_tag=ARTHROv5_10803;note=Evidence 4 : Unknown function but conserved in other organisms;product=conserved hypothetical protein;transl_table=11;translation=MVHPLIPKIIDLATPVAKPLGLEVVGAMFYTNQKPPVLRVDIRNLEQDTSLEDCERMSRALEEQLDAVDVIPDAYILEVSSPGVSRSLSCDRDFISFKGFPVTVTTSEPYKGHKQQSGKLVGRDEMAVHINQKGRQISIPNSLITEVLLEEGE
fw815	276.770346495	274.759871072	221.925866237	133.485898469	201.701047542	204.04109589	770.026591459	291.486704271	490.314262691	242.20467365	381.560838034	236.917002417		ARTHRO.5	feature	gene	832752	833993	.	+	.	gene=nusA;locus_tag=ARTHROv5_10804
fw816	276.770346495	274.759871072	221.925866237	133.485898469	201.701047542	204.04109589	770.026591459	291.486704271	490.314262691	242.20467365	381.560838034	236.917002417		ARTHRO.5	feature	CDS	832752	833993	.	+	0	ID=18394223;db_xref=MaGe:18394223;function=2.2.2 : transcription related,3.1.2 : transcriptional level;gene=nusA;inference=ab initio prediction:AMIGene:2.0;locus_tag=ARTHROv5_10804;note=Evidence 2a : Function from experimental evidences in other organisms%3B PubMedId 12213659%2C 15720542%2C 16193062%2C 1847365%2C 3027511%2C 6326058%2C 8113180%2C 8491709%2C 9242984%2C 9298646%2C 9465052%2C 9571053…
fw817	166.227863046	374.541912633	372.306965762	180.756198347	364.466942149	392.481700118	611.126918536	386.825265643	487.26918536	304.061983471	418.6635183	212.404368359		ARTHRO.5	feature	gene	834084	835778	.	+	.	locus_tag=ARTHROv5_10805
fw818	166.227863046	374.541912633	372.306965762	180.756198347	364.466942149	392.481700118	611.126918536	386.825265643	487.26918536	304.061983471	418.6635183	212.404368359		ARTHRO.5	feature	CDS	834084	835778	.	+	0	ID=18394224;db_xref=MaGe:18394224;function=8.3.1 : transposases %3B;inference=ab initio prediction:AMIGene:2.0;locus_tag=ARTHROv5_10805;note=Evidence 2b : Function from indirect experimental evidences %28e.g. phenotypes%29%3B Product type e : enzyme;product=transposase%2C IS605 family%2C OrfB;transl_table=11;translation=MRINLLPDMSNPRKPPKSFESMKEHSADGTKMAQSRLSEPPLGNDDTTLSHILLPNQAVTNAKSLSMPELVAAPSSP…
fw819	490.966165414	371.954887218	351.086466165	178.526315789	320.30075188	325.541353383	780.184210526	340.127819549	526.052631579	263.943609023	434.890977444	245.879699248		ARTHRO.5	feature	gene	835799	836065	.	+	.	locus_tag=ARTHROv5_10806
fw820	490.966165414	371.954887218	351.086466165	178.526315789	320.30075188	325.541353383	780.184210526	340.127819549	526.052631579	263.943609023	434.890977444	245.879699248		ARTHRO.5	feature	CDS	835799	836065	.	+	0	ID=18394225;db_xref=MaGe:18394225;inference=ab initio prediction:AMIGene:2.0;locus_tag=ARTHROv5_10806;note=Evidence 4 : Unknown function but conserved in other organisms;product=conserved protein of unknown function;transl_table=11;translation=MVDHLRRCVTCRRLAAKQEFWRLVRVYPSHQVELDQGMGRSAYVCQTAECLMVAQKKNRLGRALRAPVPEKVFQILWQRLATDSQPGG
fw821	559.753246753	1038.93506494	781.831168831	440.298701299	832.558441558	645.428571429	1644.03896104	681.142857143	1227.24675325	863.311688312	1280.7012987	581.61038961		ARTHRO.5	feature	gene	836999	837076	.	+	.	locus_tag=ARTHROv5_miscRNA31
fw822	559.753246753	1038.93506494	781.831168831	440.298701299	832.558441558	645.428571429	1644.03896104	681.142857143	1227.24675325	863.311688312	1280.7012987	581.61038961		ARTHRO.5	feature	misc_RNA	836999	837076	.	+	.	ID=53384209;db_xref=MaGe:53384209;inference=profile:Rfam:8.0;locus_tag=ARTHROv5_miscRNA31;note=Predicted by Rfam%2C accession%3DRF00029%2C e-value%3D5.4e-06.;product=Intron_gpII
fw823	327.773797339	633.406345957	442.580348004	250.854657114	460.698055271	530.4790174	991.364380757	442.630501535	723.270214944	483.430910952	794.272262027	389.724667349		ARTHRO.5	feature	gene	837803	838780	.	+	.	locus_tag=ARTHROv5_10809
fw824	327.773797339	633.406345957	442.580348004	250.854657114	460.698055271	530.4790174	991.364380757	442.630501535	723.270214944	483.430910952	794.272262027	389.724667349		ARTHRO.5	feature	CDS	837803	838780	.	+	0	ID=18394228;db_xref=MaGe:18394228;inference=ab initio prediction:AMIGene:2.0;locus_tag=ARTHROv5_10809;product=transposase %28fragment%29;transl_table=11;translation=MQSDLPAWVKETPGHIRQNAIFDAYLAFSASPGARFRSCRDSSQAIKFNNANFSSGSWYPRLTKGLTFMVSSAIPKTCGQGTQLVFTKGRWLAIFPEPVAVTPTEATGVIALDPGVRTFITGFDGSRFLELGSGEIGGITRLCQHLDDLMSRIAKEPCRSRRRRMRQAAQRMRTKIRNLVDEAHKQIAHYLTHNYSIIFLPTFETSNMVAKAKRKIKSKTARAMLTWAHYRFKL…
fw825	435.163859112	479.592649311	439.872894334	153.635528331	245.767228178	268.7856049	865.529862175	300.701378254	648.715160796	267.17611026	445.34762634	279.076569678		ARTHRO.5	feature	gene	839046	839699	.	+	.	locus_tag=ARTHROv5_10810
fw826	435.163859112	479.592649311	439.872894334	153.635528331	245.767228178	268.7856049	865.529862175	300.701378254	648.715160796	267.17611026	445.34762634	279.076569678		ARTHRO.5	feature	CDS	839046	839699	.	+	0	ID=18394229;db_xref=MaGe:18394229;inference=ab initio prediction:AMIGene:2.0;locus_tag=ARTHROv5_10810;product=Translation initiation factor IF-2 %28fragment%29;transl_table=11;translation=MNNVKVRIYELSRELNLENKDILAVCERLNISVKSHSSTITESDAERIQKYVASHPISAWSDENPDAAHQSHAGGAVDKKKQQILEIRRPNLIRPENQPSPADSPQPEPPAASVATPPKPPNLSESSVSSETNISELPKPNNSPQPPRQLPVEVTSSGINTAFDDVSGANRPEKAIAKMPKSTTSTSSVTTEEESPTLVGPPARPVPTASK…
fw827	439.697330595	728.972895277	718.219712526	369.778234086	595.297330595	609.619301848	1200.00616016	689.274332649	1083.69815195	511.93798768	676.655852156	394.131416838		ARTHRO.5	feature	gene	839758	842193	.	+	.	locus_tag=ARTHROv5_10811
fw828	439.697330595	728.972895277	718.219712526	369.778234086	595.297330595	609.619301848	1200.00616016	689.274332649	1083.69815195	511.93798768	676.655852156	394.131416838		ARTHRO.5	feature	CDS	839758	842193	.	+	0	ID=18394230;db_xref=MaGe:18394230;inference=ab initio prediction:AMIGene:2.0;locus_tag=ARTHROv5_10811;product=Translation initiation factor IF-2 %28fragment%29;transl_table=11;translation=MEKSADKADKADKPVASKHKKRPVTSDNQEVREVKKRVSTVKPARSMPELQPPPSRQPSVAIKTEPTEIIEDDSDIGAIPEDDGLLDSKRPKRGLTLKRPQPMTSPKRASSVDDDDDDIDEKGGKAGKAKVKRPRIKPLIDDEDDDDFDSLTTDSSESEALSISLARPPKAKTASGSGKLAAVSNQGRKKSAPSRHSGGSGGSGSGAAASR…
fw829	98.3273703041	150.914132379	152.498211091	80.7200357782	141.512522361	143.921288014	290.112701252	146.962432916	246.169946333	91.9794275492	104.071556351	77.7325581395		ARTHRO.5	feature	gene	853034	854152	.	+	.	locus_tag=ARTHROv5_10820
fw830	98.3273703041	150.914132379	152.498211091	80.7200357782	141.512522361	143.921288014	290.112701252	146.962432916	246.169946333	91.9794275492	104.071556351	77.7325581395		ARTHRO.5	feature	CDS	853034	854152	.	+	0	ID=18394239;db_xref=MaGe:18394239;function=4.S.115 : mannitol,4 : Transport;inference=ab initio prediction:AMIGene:2.0;locus_tag=ARTHROv5_10820;note=Evidence 3 : Putative function from multiple computational evidences%3B Product type t : transporter;product=putative TRAP dicarboxylate transporter%2C DctP subunit;transl_table=11;translation=MKRRNILGYAATGVATAAALAACNPQNTSPAVQSDSLPRVRWKMATSWPTSLDTLYG…
fw831	1.09818181818	1.67636363636	5.21090909091	0.625454545455	8.99636363636	12.5454545455	8.11636363636	3.12727272727	11.5236363636	3.16	2.44363636364	1.07636363636		ARTHRO.5	feature	gene	860665	860940	.	+	.	locus_tag=ARTHROv5_10829
fw832	1.09818181818	1.67636363636	5.21090909091	0.625454545455	8.99636363636	12.5454545455	8.11636363636	3.12727272727	11.5236363636	3.16	2.44363636364	1.07636363636		ARTHRO.5	feature	CDS	860665	860940	.	+	0	ID=18394248;db_xref=MaGe:18394248;inference=ab initio prediction:AMIGene:2.0;locus_tag=ARTHROv5_10829;note=Evidence 4 : Unknown function but conserved in other organisms;product=conserved protein of unknown function;transl_table=11;translation=MSAAYQPISLQSTYDGSGQTFGFPNHGWLAVVASGSWFYFTPSVPRFNPRGVSPETGGGYRRYPHLCVVPFRYVKSCYELLQSVLTLGSLP
fw833	56.0846493999	90.4819962097	94.0006317119	50.5950726469	90.7454200884	104.387871131	142.555274795	86.5767530006	134.304485155	67.7245735944	87.1433986102	41.4832596336		ARTHRO.5	feature	gene	860990	862573	.	+	.	locus_tag=ARTHROv5_10830
fw834	56.0846493999	90.4819962097	94.0006317119	50.5950726469	90.7454200884	104.387871131	142.555274795	86.5767530006	134.304485155	67.7245735944	87.1433986102	41.4832596336		ARTHRO.5	feature	CDS	860990	862573	.	+	0	ID=18394249;db_xref=MaGe:18394249;function=4 : Transport,4.2.A.1 : The Major Facilitator Superfamily %28MFS%29,6.1 : Membrane;inference=ab initio prediction:AMIGene:2.0;locus_tag=ARTHROv5_10830;note=Evidence 2b : Function from indirect experimental evidences %28e.g. phenotypes%29%3B Product type t : transporter;product=Permease of the major facilitator superfamily;transl_table=11;translation=MVRS…
fw835	73.5140186916	110.595794393	110.771028037	58.6588785047	116.948598131	82.3738317757	198.306074766	86.0046728972	180.86682243	87.8808411215	107.799065421	39.7056074766		ARTHRO.5	feature	gene	866831	867259	.	+	.	locus_tag=ARTHROv5_10834
fw836	73.5140186916	110.595794393	110.771028037	58.6588785047	116.948598131	82.3738317757	198.306074766	86.0046728972	180.86682243	87.8808411215	107.799065421	39.7056074766		ARTHRO.5	feature	CDS	866831	867259	.	+	0	ID=18394253;db_xref=MaGe:18394253;inference=ab initio prediction:AMIGene:2.0;locus_tag=ARTHROv5_10834;note=Evidence 4 : Unknown function but conserved in other organisms;product=conserved hypothetical protein;transl_table=11;translation=MRKAHQPMSAPNSVSKSIEYSSGTIARAQRAIRCSPFQIKLLTDSIDQSVKLSAISGNRGVELGYTRSPLPELRAENALLWLIQVGVLRREVDGQGITDSFRLTPLGRKVAERLADDINNSKPPSWSDRLSNALRRWLRLPL
fw837	31.5750341064	80.7701227831	86.3628922237	51.0211459754	94.1739427012	104.960436562	188.447476126	85.8915416098	165.326057299	86.4959072306	104.18212824	45.5763983629		ARTHRO.5	feature	gene	867287	868753	.	+	.	gene=cobQ;locus_tag=ARTHROv5_10835
fw838	31.5750341064	80.7701227831	86.3628922237	51.0211459754	94.1739427012	104.960436562	188.447476126	85.8915416098	165.326057299	86.4959072306	104.18212824	45.5763983629		ARTHRO.5	feature	CDS	867287	868753	.	+	0	ID=18394254;db_xref=MaGe:18394254;ec_number=6.3.5.10;function=1.5.3.13 : Cobalamin %28Vitamin B12%29 %3B;gene=cobQ;inference=ab initio prediction:AMIGene:2.0;locus_tag=ARTHROv5_10835;note=Evidence 2a : Function from experimental evidences in other organisms%3B PubMedId 12195810%2C 12869542%2C 1917839%2C 7606163%2C 8501034%3B Product type e : enzyme;product=Cobyric acid synthase;transl_table=11;tr…
fw839	171.990249187	188.588299025	192.123510293	167.388949079	270.381365114	312.846153846	518.407367281	260.031419285	397.920910076	251.31744312	358.301191766	141.541711809		ARTHRO.5	feature	gene	868918	869841	.	+	.	locus_tag=ARTHROv5_10836
fw840	171.990249187	188.588299025	192.123510293	167.388949079	270.381365114	312.846153846	518.407367281	260.031419285	397.920910076	251.31744312	358.301191766	141.541711809		ARTHRO.5	feature	CDS	868918	869841	.	+	0	ID=18394255;db_xref=MaGe:18394255;function=4 : Transport,6.1 : Membrane;inference=ab initio prediction:AMIGene:2.0;locus_tag=ARTHROv5_10836;note=Evidence 3 : Putative function from multiple computational evidences%3B Product type t : transporter;product=Putative biopolymer transport protein%2C MotA/TolQ/ExbB-like;transl_table=11;translation=MDIQQILERGGPAMWPLMVLSILSISTIIERLWFWGNTLTRERRIVNRVLDVARRG…
fw841	178.961102107	173.917341977	182.150729335	172.983792545	307.71636953	274.995137763	537.311183144	226.740680713	415.739059968	317.474878444	456.915721232	162.479740681		ARTHRO.5	feature	gene	869939	870556	.	+	.	locus_tag=ARTHROv5_10837
fw842	178.961102107	173.917341977	182.150729335	172.983792545	307.71636953	274.995137763	537.311183144	226.740680713	415.739059968	317.474878444	456.915721232	162.479740681		ARTHRO.5	feature	CDS	869939	870556	.	+	0	ID=18394256;db_xref=MaGe:18394256;function=4 : Transport,4.2.C.1 : TonB Family of Auxiliary Proteins for Energization of OMR-mediated Transport;inference=ab initio prediction:AMIGene:2.0;locus_tag=ARTHROv5_10837;note=Evidence 3 : Putative function from multiple computational evidences%3B Product type t : transporter;product=Putative biopolymer transport protein%2C ExbD/TolR -like;transl_table=11;…
fw843	35.2084942085	25.4980694981	19.3173745174	15.0463320463	24.8918918919	23.9598455598	77.3822393822	27.2023166023	69.7204633205	16.3258687259	20.8478764479	20.1868725869		ARTHRO.5	feature	gene	872436	873731	.	+	.	locus_tag=ARTHROv5_10840
fw844	35.2084942085	25.4980694981	19.3173745174	15.0463320463	24.8918918919	23.9598455598	77.3822393822	27.2023166023	69.7204633205	16.3258687259	20.8478764479	20.1868725869		ARTHRO.5	feature	CDS	872436	873731	.	+	0	ID=18394259;db_xref=MaGe:18394259;ec_number=3.4.24.-;function=2.3.6 : Turnover%2C degradation %3B;inference=ab initio prediction:AMIGene:2.0;locus_tag=ARTHROv5_10840;note=Evidence 3 : Putative function from multiple computational evidences%3B Product type e : enzyme;product=putative metalloendopeptidase%2C M16 family;transl_table=11;translation=MTSILLESNITRSLNAPTIYKLSNGLTIVAEQLPVEAVNLNVWIDVGSAVEP…
fw845	106.004945055	105.560989011	160.215384615	92.5934065934	115.973076923	114.076373626	288.206593407	110.37967033	255.62032967	73.656043956	79.510989011	39.5120879121		ARTHRO.5	feature	gene	873869	875689	.	+	.	locus_tag=ARTHROv5_10841
fw846	106.004945055	105.560989011	160.215384615	92.5934065934	115.973076923	114.076373626	288.206593407	110.37967033	255.62032967	73.656043956	79.510989011	39.5120879121		ARTHRO.5	feature	CDS	873869	875689	.	+	0	ID=18394260;db_xref=MaGe:18394260;inference=ab initio prediction:AMIGene:2.0;locus_tag=ARTHROv5_10841;note=Evidence 4 : Unknown function but conserved in other organisms;product=conserved hypothetical protein;transl_table=11;translation=MRLQDFLGTNTRYDIQQIDDDEALSRQIQTRLIDLGLLDPPVDGIFGPLSTAAFKRFQELMNISESGILATETAQKLLDTTTMRPPNMRLEDFLGTNIRYEIKAIYDNERLSRQIQTRLIDLGLLAPPVDGIFGPNSTAAFKRFQELMNISESGILGSETAK…
fw847	269.403697997	300.678736518	319.382896764	182.774268105	262.374422188	290.663328197	707.446841294	346.67642527	608.38751926	195.726502311	261.694144838	110.110939908		ARTHRO.5	feature	gene	875805	877103	.	+	.	locus_tag=ARTHROv5_10842
fw848	269.403697997	300.678736518	319.382896764	182.774268105	262.374422188	290.663328197	707.446841294	346.67642527	608.38751926	195.726502311	261.694144838	110.110939908		ARTHRO.5	feature	CDS	875805	877103	.	+	0	ID=18394261;db_xref=MaGe:18394261;inference=ab initio prediction:AMIGene:2.0;locus_tag=ARTHROv5_10842;note=Evidence 4 : Unknown function but conserved in other organisms;product=conserved hypothetical protein;transl_table=11;translation=MRLQDFVGTNTQYDIKAIYDNEALSRQIQTRLIDLGLLAPPVDGIFGPNSTAAFRSFQELMNCSEPSGILGTDTAKKLIETKSVNRQGNMRLQNFLGTDIRYDVKEINADAGLSRQIQIRLIDLGLLDPPADGIFGPKSTAALHRFQQLMECSEPGFIGSDT…
fw849	26.4670050761	39.2842639594	32.9086294416	20.9137055838	27.4263959391	29.1776649746	117.807106599	54.807106599	56.4060913706	23.2538071066	36.7664974619	14.8578680203		ARTHRO.5	feature	gene	878526	878723	.	+	.	locus_tag=ARTHROv5_10844
fw850	26.4670050761	39.2842639594	32.9086294416	20.9137055838	27.4263959391	29.1776649746	117.807106599	54.807106599	56.4060913706	23.2538071066	36.7664974619	14.8578680203		ARTHRO.5	feature	CDS	878526	878723	.	+	0	ID=18394263;db_xref=MaGe:18394263;inference=ab initio prediction:AMIGene:2.0;locus_tag=ARTHROv5_10844;note=Evidence 5 : Unknown function;product=protein of unknown function;transl_table=11;translation=MANLIRDDSLYLAISSYMDMVHREESMANWEWQYILYMCHSLCITGGLIDNYVREPNPNLICLSH
fw851	25.4322250639	53.8593350384	53.4450127877	54.8887468031	78.4769820972	84.6636828645	219.809462916	133.57544757	150.727621483	87.1061381074	114.507672634	70.8171355499		ARTHRO.5	feature	gene	878708	879490	.	+	.	locus_tag=ARTHROv5_10845
fw852	25.4322250639	53.8593350384	53.4450127877	54.8887468031	78.4769820972	84.6636828645	219.809462916	133.57544757	150.727621483	87.1061381074	114.507672634	70.8171355499		ARTHRO.5	feature	CDS	878708	879490	.	+	0	ID=18394264;db_xref=MaGe:18394264;ec_number=3.6.3.-;function=4.3.A.1.a : ATP binding component %3B;inference=ab initio prediction:AMIGene:2.0;locus_tag=ARTHROv5_10845;note=Evidence 3 : Putative function from multiple computational evidences%3B Product type t : transporter;product=putative ABC transporter %28ATP-binding protein%29;transl_table=11;translation=MSEPLIELRAISKAFGSNVILDGVDLKIYPGQALGIIGP…
fw853	66.6331403763	58.0557163531	68.2054992764	48.7322720695	84.5441389291	93.7756874096	166.52170767	97.3516642547	122.807525326	79.1143270622	84.0448625181	57.3791606368		ARTHRO.5	feature	gene	879564	880946	.	+	.	locus_tag=ARTHROv5_10846
fw854	66.6331403763	58.0557163531	68.2054992764	48.7322720695	84.5441389291	93.7756874096	166.52170767	97.3516642547	122.807525326	79.1143270622	84.0448625181	57.3791606368		ARTHRO.5	feature	CDS	879564	880946	.	+	0	ID=18394265;db_xref=MaGe:18394265;function=4 : Transport,4.3.A.1 : The ATP-binding Cassette %28ABC%29 Superfamily %2B ABC-type Uptake Permeases,4.3.A.1.p : periplasmic binding component,7.2 : Periplasmic space;inference=ab initio prediction:AMIGene:2.0;locus_tag=ARTHROv5_10846;note=Evidence 3 : Putative function from multiple computational evidences%3B Product type t : transporter;product=putativ…
fw855	176.509635974	667.869379015	600.766595289	698.749464668	917.066381156	618.785867238	2757.00214133	2398.19057816	1933.03640257	576.82869379	944.608137045	401.274089936		ARTHRO.5	feature	gene	882577	883044	.	+	.	locus_tag=ARTHROv5_10848
fw856	176.509635974	667.869379015	600.766595289	698.749464668	917.066381156	618.785867238	2757.00214133	2398.19057816	1933.03640257	576.82869379	944.608137045	401.274089936		ARTHRO.5	feature	CDS	882577	883044	.	+	0	ID=18394267;db_xref=MaGe:18394267;function=8.3.1 : transposases %3B;inference=ab initio prediction:AMIGene:2.0;locus_tag=ARTHROv5_10848;note=Evidence 2b : Function from indirect experimental evidences %28e.g. phenotypes%29%3B Product type e : enzyme;product=transposase%2C IS630 family %28fragment%29;pseudo=None;transl_table=11;translation=MPPKAHIEPHLSVDDLKNRYRQARDTTESRRWHLLHLVGSGWTIKQAAEVVGLNYDYA…
fw857	66.0559322034	98.4779661017	120.213559322	104.155932203	169.684745763	181.345762712	320.089830508	276.071186441	192.981355932	117.572881356	160.471186441	62.0779661017		ARTHRO.5	feature	gene	883073	883663	.	+	.	locus_tag=ARTHROv5_10849
fw858	66.0559322034	98.4779661017	120.213559322	104.155932203	169.684745763	181.345762712	320.089830508	276.071186441	192.981355932	117.572881356	160.471186441	62.0779661017		ARTHRO.5	feature	CDS	883073	883663	.	+	0	ID=18394268;db_xref=MaGe:18394268;inference=ab initio prediction:AMIGene:2.0;locus_tag=ARTHROv5_10849;note=Evidence 5 : Unknown function;product=conserved hypothetical protein %28secreted%29%28fragment%29;pseudo=None;transl_table=11;translation=MKPKYLFNLATGGAMAIASFFVGNGTAAEETEITQFPRHRHQLYQPHQRYNTVVEQEFFCGRSDDDVPTTFVRNSRGTFPVIRWVSLVFNQAGYVPQTRCRQVSAKFQEFYERGLLNYVTTGTVNRQPVICVSDAKDGPCLGVLFTLKPNQDAR…
fw859	20.8789370079	9.68602362205	12.4242125984	9.0688976378	22.8169291339	18.937992126	36.094488189	19.2372047244	24.4478346457	5.74409448819	15.2116141732	6.50688976378		ARTHRO.5	feature	gene	883756	884772	.	+	.	locus_tag=ARTHROv5_10850
fw860	20.8789370079	9.68602362205	12.4242125984	9.0688976378	22.8169291339	18.937992126	36.094488189	19.2372047244	24.4478346457	5.74409448819	15.2116141732	6.50688976378		ARTHRO.5	feature	CDS	883756	884772	.	+	0	ID=18394269;db_xref=MaGe:18394269;ec_number=3.4.21.-;function=2.3.6 : Turnover%2C degradation %3B;inference=ab initio prediction:AMIGene:2.0;locus_tag=ARTHROv5_10850;note=Evidence 3 : Putative function from multiple computational evidences%3B Product type e : enzyme;product=putative Trypsin-like serine protease%2C S1 family;transl_table=11;translation=MLLLPFLIANFSGIWQHHLDYFFLPNKLPAITCSTNPVCGEGECR…
fw861	45.7728136882	84.2918250951	98.7576045627	81.7328897338	157.02661597	156.658745247	192.623574144	100.979087452	165.435361217	135.745247148	186.13878327	90.1625475285		ARTHRO.5	feature	gene	884895	885947	.	+	.	locus_tag=ARTHROv5_10851
fw862	45.7728136882	84.2918250951	98.7576045627	81.7328897338	157.02661597	156.658745247	192.623574144	100.979087452	165.435361217	135.745247148	186.13878327	90.1625475285		ARTHRO.5	feature	CDS	884895	885947	.	+	0	ID=18394270;db_xref=MaGe:18394270;ec_number=3.4.24.-;function=2.3.6 : Turnover%2C degradation %3B;inference=ab initio prediction:AMIGene:2.0;locus_tag=ARTHROv5_10851;note=Evidence 3 : Putative function from multiple computational evidences%3B Product type e : enzyme;product=putative metalloendopeptidase%2C M23B subfamily;transl_table=11;translation=MLKHLRYLCLFMLGLGLSLLIGCVPPSISFSLNSEPDTVAIATDSVSL…
fw863	197.474169742	342.035055351	345.217712177	292.352398524	434.239852399	460.618081181	769.680811808	401.228782288	607.186346863	378.514760148	440.549815498	215.084870849		ARTHRO.5	feature	gene	886057	886599	.	+	.	gene=psbP;locus_tag=ARTHROv5_10852
fw864	197.474169742	342.035055351	345.217712177	292.352398524	434.239852399	460.618081181	769.680811808	401.228782288	607.186346863	378.514760148	440.549815498	215.084870849		ARTHRO.5	feature	CDS	886057	886599	.	+	0	ID=18394271;db_xref=MaGe:18394271;function=1.3 : Energy metabolism %28carbon%29,1.6 : Macromolecules %28cellular constituent%29 biosynthesis,6 : Cell structure;gene=psbP;inference=ab initio prediction:AMIGene:2.0;locus_tag=ARTHROv5_10852;note=Evidence 2a : Function from experimental evidences in other organisms%3B PubMedId 15031714%2C 15258264%2C 16049783%2C 16049784%2C 17287351%2C 17367749%2C 17…
fw865	433.07278481	240.159810127	243.705696203	207.424050633	250.455696203	277.863924051	554.696202532	232.732594937	427.670886076	258.681962025	319.783227848	148.463607595		ARTHRO.5	feature	gene	886613	887245	.	+	.	locus_tag=ARTHROv5_10853
fw866	433.07278481	240.159810127	243.705696203	207.424050633	250.455696203	277.863924051	554.696202532	232.732594937	427.670886076	258.681962025	319.783227848	148.463607595		ARTHRO.5	feature	CDS	886613	887245	.	+	0	ID=18394272;db_xref=MaGe:18394272;function=3 : Regulation,5.1 : Cell division;inference=ab initio prediction:AMIGene:2.0;locus_tag=ARTHROv5_10853;note=Evidence 3 : Putative function from multiple computational evidences%3B Product type r : regulator;product=putative septum formation inhibitor%2C Maf-like;transl_table=11;translation=MVDSAITFVLASASPARHRLLKTVGIEPVVIKSDFDESSIQIDDPTALVEQLAKAKAEAVGRRLK…
fw867	67.4993726474	65.9209535759	71.5558343789	47.9259723965	69.8306148055	63.4843161857	159.734002509	80.382685069	143.421580928	40.1104140527	32.1831869511	29.3952321205		ARTHRO.5	feature	gene	893185	893982	.	+	.	locus_tag=ARTHROv5_10860
fw868	67.4993726474	65.9209535759	71.5558343789	47.9259723965	69.8306148055	63.4843161857	159.734002509	80.382685069	143.421580928	40.1104140527	32.1831869511	29.3952321205		ARTHRO.5	feature	CDS	893185	893982	.	+	0	ID=18394279;db_xref=MaGe:18394279;ec_number=3.4.-.-;function=2.3.6 : Turnover%2C degradation %3B;inference=ab initio prediction:AMIGene:2.0;locus_tag=ARTHROv5_10860;note=Evidence 3 : Putative function from multiple computational evidences%3B Product type e : enzyme;product=putative cell wall-associated hydrolase %28invasion-associated protein%29%2C NLPC/P60 family;transl_table=11;translation=MVVD…
fw869	43.1838469713	22.3283740701	35.2507970244	17.4888416578	25.9968119022	24.1594048884	53.5164718385	26.4091392136	58.5366631243	15.954303932	11.2327311371	7.51859723698		ARTHRO.5	feature	gene	893979	894920	.	+	.	locus_tag=ARTHROv5_10861
fw870	43.1838469713	22.3283740701	35.2507970244	17.4888416578	25.9968119022	24.1594048884	53.5164718385	26.4091392136	58.5366631243	15.954303932	11.2327311371	7.51859723698		ARTHRO.5	feature	CDS	893979	894920	.	+	0	ID=18394280;db_xref=MaGe:18394280;function=6.1 : Membrane %3B;inference=ab initio prediction:AMIGene:2.0;locus_tag=ARTHROv5_10861;note=Evidence 4 : Unknown function but conserved in other organisms;product=conserved hypothetical protein %28membrane%29;transl_table=11;translation=MKSYISRCKPWLRWLVLGMTLFFLATAIKNHWREVASLQITGKSWGCLAMALAVTFLAHLWSAWVWLLILREFQSVGDAGINYRRGLQIYLKTNIAKYIPGNIWHFYGRIIAVKNTDIA…
fw871	47.5736359247	38.666344761	38.5200386287	18.4717527764	30.0881216803	35.1545147272	80.6492032834	34.1970062772	72.2071463061	23.6839690971	28.6431675519	16.4490584259		ARTHRO.5	feature	gene	895065	899207	.	+	.	locus_tag=ARTHROv5_10862
fw872	47.5736359247	38.666344761	38.5200386287	18.4717527764	30.0881216803	35.1545147272	80.6492032834	34.1970062772	72.2071463061	23.6839690971	28.6431675519	16.4490584259		ARTHRO.5	feature	CDS	895065	899207	.	+	0	ID=18394281;db_xref=MaGe:18394281;ec_number=2.7.7.65;function=3.1.2.4.3 : Two-component regulatory systems %28external signal%29,7.1 : Cytoplasm;inference=ab initio prediction:AMIGene:2.0;locus_tag=ARTHROv5_10862;note=Evidence 3 : Putative function from multiple computational evidences%3B Product type e : enzyme;product=putative signal transduction diguanylate kinase;transl_table=11;translation=M…
fw873	4.17365269461	6.47305389222	5.10778443114	5.04191616766	5.02395209581	4.05389221557	8.30538922156	6.77844311377	2.70658682635	3.0119760479	6.09580838323	2.19161676647		ARTHRO.5	feature	gene	901039	901206	.	+	.	locus_tag=ARTHROv5_10866
fw874	4.17365269461	6.47305389222	5.10778443114	5.04191616766	5.02395209581	4.05389221557	8.30538922156	6.77844311377	2.70658682635	3.0119760479	6.09580838323	2.19161676647		ARTHRO.5	feature	CDS	901039	901206	.	+	0	ID=18394285;db_xref=MaGe:18394285;inference=ab initio prediction:AMIGene:2.0;locus_tag=ARTHROv5_10866;note=Evidence 4 : Unknown function but conserved in other organisms;product=conserved protein of unknown function;transl_table=11;translation=MNGSWGRRLPFRPLTLEGEGCDQKLKPNCHGGDMPTGHGVDIDTAIIRSVVARTS
fw875	0.584415584416	2.92207792208	4.20779220779	3.85714285714	6.42857142857	5.50649350649	11.1688311688	2.45454545455	6.22077922078	1.54545454545	4.67532467532	0.0		ARTHRO.5	feature	gene	901297	901374	.	+	.	locus_tag=ARTHROv5_miscRNA33
fw876	0.584415584416	2.92207792208	4.20779220779	3.85714285714	6.42857142857	5.50649350649	11.1688311688	2.45454545455	6.22077922078	1.54545454545	4.67532467532	0.0		ARTHRO.5	feature	misc_RNA	901297	901374	.	+	.	ID=53384229;db_xref=MaGe:53384229;inference=profile:Rfam:8.0;locus_tag=ARTHROv5_miscRNA33;note=Predicted by Rfam%2C accession%3DRF00029%2C e-value%3D2.8e-05.;product=Intron_gpII
fw877	579.142857143	716.857142857	619.701298701	397.779220779	749.636363636	889.194805195	1680.49350649	735.844155844	1113.84415584	664.584415584	849.207792208	470.077922078		ARTHRO.5	feature	gene	902544	902621	.	+	.	locus_tag=ARTHROv5_miscRNA34
fw878	579.142857143	716.857142857	619.701298701	397.779220779	749.636363636	889.194805195	1680.49350649	735.844155844	1113.84415584	664.584415584	849.207792208	470.077922078		ARTHRO.5	feature	misc_RNA	902544	902621	.	+	.	ID=53384199;db_xref=MaGe:53384199;inference=profile:Rfam:8.0;locus_tag=ARTHROv5_miscRNA34;note=Predicted by Rfam%2C accession%3DRF00029%2C e-value%3D2.1e-06.;product=Intron_gpII
fw879	3210.27272727	1982.61038961	1795.16883117	1564.84415584	2547.81818182	2417.87012987	4877.61038961	2344.36363636	3192.31168831	2040.2987013	1994.67532468	1097.76623377		ARTHRO.5	feature	gene	902835	902912	.	+	.	locus_tag=ARTHROv5_miscRNA35
fw880	3210.27272727	1982.61038961	1795.16883117	1564.84415584	2547.81818182	2417.87012987	4877.61038961	2344.36363636	3192.31168831	2040.2987013	1994.67532468	1097.76623377		ARTHRO.5	feature	misc_RNA	902835	902912	.	+	.	ID=53384200;db_xref=MaGe:53384200;inference=profile:Rfam:8.0;locus_tag=ARTHROv5_miscRNA35;note=Predicted by Rfam%2C accession%3DRF00029%2C e-value%3D2.1e-06.;product=Intron_gpII
fw881	901.649350649	1586.79220779	1344.5974026	910.467532468	1397.36363636	1515.48051948	3262.16883117	1659.66233766	2182.75324675	1050.88311688	1107.03896104	615.61038961		ARTHRO.5	feature	gene	903126	903203	.	+	.	locus_tag=ARTHROv5_miscRNA36
fw882	901.649350649	1586.79220779	1344.5974026	910.467532468	1397.36363636	1515.48051948	3262.16883117	1659.66233766	2182.75324675	1050.88311688	1107.03896104	615.61038961		ARTHRO.5	feature	misc_RNA	903126	903203	.	+	.	ID=53384193;db_xref=MaGe:53384193;inference=profile:Rfam:8.0;locus_tag=ARTHROv5_miscRNA36;note=Predicted by Rfam%2C accession%3DRF00029%2C e-value%3D1.4e-06.;product=Intron_gpII
fw883	1922.81818182	1943.16883117	1647.01298701	772.220779221	1353.33766234	1515.58441558	4034.68831169	1954.07792208	2725.49350649	921.714285714	1449.92207792	745.922077922		ARTHRO.5	feature	gene	903415	903492	.	+	.	locus_tag=ARTHROv5_miscRNA37
fw884	1922.81818182	1943.16883117	1647.01298701	772.220779221	1353.33766234	1515.58441558	4034.68831169	1954.07792208	2725.49350649	921.714285714	1449.92207792	745.922077922		ARTHRO.5	feature	misc_RNA	903415	903492	.	+	.	ID=53384239;db_xref=MaGe:53384239;inference=profile:Rfam:8.0;locus_tag=ARTHROv5_miscRNA37;note=Predicted by Rfam%2C accession%3DRF00029%2C e-value%3D8.1e-05.;product=Intron_gpII
fw885	2906.2519084	2496.51145038	2016.8778626	985.259541985	1640.3129771	1699.30534351	5342.65648855	2196.71755725	3907.78625954	1140.44274809	2068.90076336	1002.20610687		ARTHRO.5	feature	gene	903576	903707	.	+	.	locus_tag=ARTHROv5_10869
fw886	2906.2519084	2496.51145038	2016.8778626	985.259541985	1640.3129771	1699.30534351	5342.65648855	2196.71755725	3907.78625954	1140.44274809	2068.90076336	1002.20610687		ARTHRO.5	feature	CDS	903576	903707	.	+	0	ID=18394288;db_xref=MaGe:18394288;inference=ab initio prediction:AMIGene:2.0;locus_tag=ARTHROv5_10869;product=Arsenical pump-driving ATPase-like protein;transl_table=11;translation=MCLAETERFLDNLKILNMHYAGIVFNRIIRQGDISQDCYNVFY
fw887	801.567139738	905.775655022	825.93941048	404.448144105	694.090065502	796.861899563	1787.69159389	718.174126638	1442.87117904	637.287117904	856.522379913	344.54639738		ARTHRO.5	feature	gene	903727	905559	.	+	.	locus_tag=ARTHROv5_10870
fw888	801.567139738	905.775655022	825.93941048	404.448144105	694.090065502	796.861899563	1787.69159389	718.174126638	1442.87117904	637.287117904	856.522379913	344.54639738		ARTHRO.5	feature	CDS	903727	905559	.	+	0	ID=18394289;db_xref=MaGe:18394289;ec_number=3.6.4.6;inference=ab initio prediction:AMIGene:2.0;locus_tag=ARTHROv5_10870;note=Evidence 3 : Putative function from multiple computational evidences%3B Product type e : enzyme;product=putative Vesicle-fusing ATPase;transl_table=11;translation=MSDLFKGFEQLLELVKALEEKVENGEIKTEYQFNSRSLSSIPRTGNIPRPNNTTSNVGTSSIRTPSSPPRNTGASDPNVQPEPNLGITLKDIGGLNQELKELKELIAIPLK…
fw889	520.243956044	501.16043956	220.448351648	103.454945055	119.821978022	132.498901099	1407.87032967	379.824175824	648.393406593	83.2087912088	193.626373626	116.905494505		ARTHRO.5	feature	gene	906449	906904	.	+	.	locus_tag=ARTHROv5_10873
fw890	520.243956044	501.16043956	220.448351648	103.454945055	119.821978022	132.498901099	1407.87032967	379.824175824	648.393406593	83.2087912088	193.626373626	116.905494505		ARTHRO.5	feature	CDS	906449	906904	.	+	0	ID=18394292;db_xref=MaGe:18394292;function=8.3.1 : transposases %3B;inference=ab initio prediction:AMIGene:2.0;locus_tag=ARTHROv5_10873;note=Evidence 2b : Function from indirect experimental evidences %28e.g. phenotypes%29%3B Product type e : enzyme;product=transposase%2C IS605 family%2C OrfB %28fragment part 1%29;pseudo=None;transl_table=11;translation=MGEVSSIPLQQYLRDLEQAYSNFFKSCKGQRKGKKVKPPKFKK…
fw891	272.718918919	183.097297297	74.227027027	49.9405405405	47.7297297297	80.4810810811	551.718918919	127.421621622	301.897297297	50.1567567568	100.567567568	70.5243243243		ARTHRO.5	feature	gene	907085	907270	.	+	.	locus_tag=ARTHROv5_10874
fw892	272.718918919	183.097297297	74.227027027	49.9405405405	47.7297297297	80.4810810811	551.718918919	127.421621622	301.897297297	50.1567567568	100.567567568	70.5243243243		ARTHRO.5	feature	CDS	907085	907270	.	+	0	ID=18394293;db_xref=MaGe:18394293;function=8.3.1 : transposases %3B;inference=ab initio prediction:AMIGene:2.0;locus_tag=ARTHROv5_10874;note=Evidence 3 : Putative function from multiple computational evidences%3B Product type e : enzyme;product=transposase%2C IS605 family%2C OrfB %28fragment part 2%29;pseudo=None;transl_table=11;translation=MKNRKLSRAISDLGWRSLRTMLEVKSVMYGRDFRVIDRWIPTSQTGSGCGFRGGKK…
fw893	4.87397260274	9.13424657534	5.8	3.15890410959	3.24109589041	4.50410958904	22.6712328767	13.8136986301	13.7917808219	7.40273972603	2.13424657534	5.07945205479		ARTHRO.5	feature	gene	908094	908459	.	+	.	locus_tag=ARTHROv5_10876
fw894	4.87397260274	9.13424657534	5.8	3.15890410959	3.24109589041	4.50410958904	22.6712328767	13.8136986301	13.7917808219	7.40273972603	2.13424657534	5.07945205479		ARTHRO.5	feature	CDS	908094	908459	.	+	0	ID=18394295;db_xref=MaGe:18394295;inference=ab initio prediction:AMIGene:2.0;locus_tag=ARTHROv5_10876;note=Evidence 5 : Unknown function;product=protein of unknown function;transl_table=11;translation=MRGLHRNYHKPNFPLMNELNRLRDTLRPHLPWHGARLNFVCLFLMALFQTKTVNLMEIATVFANPVQISSNYQRLQRFFGNSNLTGQRLPVSSLASLTFPNLGLLVSTAPVGLSVKPISTS
fw895	0.22256568779	3.87326120556	2.48686244204	2.65842349304	3.18238021638	4.14837712519	7.29366306028	7.68778979907	5.75734157651	4.12828438949	2.32766615147	2.17310664606		ARTHRO.5	feature	gene	908459	909106	.	+	.	locus_tag=ARTHROv5_10877
fw896	0.22256568779	3.87326120556	2.48686244204	2.65842349304	3.18238021638	4.14837712519	7.29366306028	7.68778979907	5.75734157651	4.12828438949	2.32766615147	2.17310664606		ARTHRO.5	feature	CDS	908459	909106	.	+	0	ID=18394296;db_xref=MaGe:18394296;inference=ab initio prediction:AMIGene:2.0;locus_tag=ARTHROv5_10877;product=transposase %28fragment%29;transl_table=11;translation=MLAVVHEGIAFPLLWKMLDKKGNSNSGERMDLFDRFEALFPDVEVACLTADREFVGRDWLSYLLIDPEVPFRLRIRHSELISPKLGGTRRSGERMFDSLRPGEFRQLSGRRWVWGRQVYVIGSRLADSGELLILITNACPETALPDYARRWGIENLFGALKTRGFCLESTHFKDPERLSRLLALLSLAFIAQDRTLRTYNGEDEMTKKTQNASPL
fw897	11.2825822168	31.8672350792	29.4774665043	13.8647990256	33.1571254568	35.6552984166	63.9330085262	22.15590743	50.4738124239	23.1461632156	36.3288672351	15.7161997564		ARTHRO.5	feature	gene	909090	909911	.	+	.	locus_tag=ARTHROv5_10878
fw898	11.2825822168	31.8672350792	29.4774665043	13.8647990256	33.1571254568	35.6552984166	63.9330085262	22.15590743	50.4738124239	23.1461632156	36.3288672351	15.7161997564		ARTHRO.5	feature	CDS	909090	909911	.	+	0	ID=18394297;db_xref=MaGe:18394297;function=8.3.1 : transposases %3B;inference=ab initio prediction:AMIGene:2.0;locus_tag=ARTHROv5_10878;note=Evidence 2b : Function from indirect experimental evidences %28e.g. phenotypes%29%3B Product type e : enzyme;product=transposase IS630 family %28fragment%29;pseudo=None;transl_table=11;translation=MPAPYSYDLRQKVIDAIELDGMPKTEASQVFHVSRNTINLWLQRKAQTGDFLPKPHHRPGN…
fw899	15.8497109827	1.03468208092	6.67052023121	1.6936416185	1.58959537572	0.578034682081	5.4161849711	2.06358381503	4.26011560694	2.4161849711	0.843930635838	1.22543352601		ARTHRO.5	feature	gene	909995	910168	.	+	.	locus_tag=ARTHROv5_10879
fw900	15.8497109827	1.03468208092	6.67052023121	1.6936416185	1.58959537572	0.578034682081	5.4161849711	2.06358381503	4.26011560694	2.4161849711	0.843930635838	1.22543352601		ARTHRO.5	feature	CDS	909995	910168	.	+	0	ID=18394298;db_xref=MaGe:18394298;inference=ab initio prediction:AMIGene:2.0;locus_tag=ARTHROv5_10879;note=Evidence 4 : Unknown function but conserved in other organisms;product=conserved protein of unknown function;transl_table=11;translation=MKVGLWIHQGSPIPLKAHGRRSQSLFRTGFDFLRRTFSNLPLFSGRFHQALQLLSCT
fw901	472.234042553	227.340425532	121.792553191	52.5478723404	111.909574468	85.5744680851	541.106382979	124.361702128	295.531914894	96.9946808511	161.904255319	128.031914894		ARTHRO.5	feature	gene	910441	910629	.	+	.	locus_tag=ARTHROv5_10880
fw902	472.234042553	227.340425532	121.792553191	52.5478723404	111.909574468	85.5744680851	541.106382979	124.361702128	295.531914894	96.9946808511	161.904255319	128.031914894		ARTHRO.5	feature	CDS	910441	910629	.	+	0	ID=18394299;db_xref=MaGe:18394299;inference=ab initio prediction:AMIGene:2.0;locus_tag=ARTHROv5_10880;product=transposase %28fragment%29;transl_table=11;translation=MSRYSLDFRKKIVEAYEKGDTSIRKVAKRFLVSPDTVRRLVKQYRLTGDLSPRKCGTKKKSI
fw903	419.90430622	262.023923445	140.444976077	61.9377990431	130.492822967	113.574162679	602.38277512	146.373205742	370.526315789	87.9330143541	165.846889952	141.660287081		ARTHRO.5	feature	gene	910648	910857	.	+	.	locus_tag=ARTHROv5_10881
fw904	419.90430622	262.023923445	140.444976077	61.9377990431	130.492822967	113.574162679	602.38277512	146.373205742	370.526315789	87.9330143541	165.846889952	141.660287081		ARTHRO.5	feature	CDS	910648	910857	.	+	0	ID=18394300;db_xref=MaGe:18394300;inference=ab initio prediction:AMIGene:2.0;locus_tag=ARTHROv5_10881;product=transposase %28fragment%29;transl_table=11;translation=MIDIVEAHPDLTLWQYSDKLRDKLGINVSTTMIDRFLKQHDISLKKNIQERKSSNRRSTESASRLLVKN
fw905	193.3307393	133.60311284	99.1245136187	31.7315175097	83.4046692607	78.2373540856	256.272373541	74.6342412451	231.035019455	31.3891050584	79.6342412451	69.1945525292		ARTHRO.5	feature	gene	910880	911137	.	+	.	locus_tag=ARTHROv5_10882
fw906	193.3307393	133.60311284	99.1245136187	31.7315175097	83.4046692607	78.2373540856	256.272373541	74.6342412451	231.035019455	31.3891050584	79.6342412451	69.1945525292		ARTHRO.5	feature	CDS	910880	911137	.	+	0	ID=18394301;db_xref=MaGe:18394301;inference=ab initio prediction:AMIGene:2.0;locus_tag=ARTHROv5_10882;product=transposase;transl_table=11;translation=MFIDDSGLWVGMSRPLARATKGKKVYELRKSYRGQKMTIICAIKLSGVVATQTLEGSMKKEDFLQFIKLDLLPKLKKGDVVVMDN
fw907	42.6343210681	20.0569846955	15.9234776946	7.01139693911	14.5060240964	10.812438945	48.7714099642	18.1042005861	34.0446108759	13.3145555194	19.8668186259	11.315206773		ARTHRO.5	feature	gene	924426	927497	.	+	.	locus_tag=ARTHROv5_10888
fw908	42.6343210681	20.0569846955	15.9234776946	7.01139693911	14.5060240964	10.812438945	48.7714099642	18.1042005861	34.0446108759	13.3145555194	19.8668186259	11.315206773		ARTHRO.5	feature	CDS	924426	927497	.	+	0	ID=18394307;db_xref=MaGe:18394307;inference=ab initio prediction:AMIGene:2.0;locus_tag=ARTHROv5_10888;product=DNA or RNA helicase of superfamily II;transl_table=11;translation=MATLNLKPSHKAVKSYYQTLQNFQKLGAANEGAVKVAFADLLTSCCQQFNWILVQENSLKLTDTKRIQVDGLFVRDDTLKHGIWEAKDTADDLPKEVQKKFAKGYPKDNIIFQSPDRVIIWQGGKQVYDQDITKPEALVESLKLFFEYRPPQIENWEKAAAEFGDKVRGLGEKLVDLIESQRKTNPQFIGAFQGFSNLCRQSINPNISDAAVEEMLIQHLLTE…
fw909	209.465037911	330.099410278	300.787700084	177.287278854	208.103622578	239.108677338	632.327716933	446.919966302	403.51305813	172.314237574	206.186183656	85.5391743892		ARTHRO.5	feature	gene	927729	928916	.	+	.	locus_tag=ARTHROv5_10889
fw910	209.465037911	330.099410278	300.787700084	177.287278854	208.103622578	239.108677338	632.327716933	446.919966302	403.51305813	172.314237574	206.186183656	85.5391743892		ARTHRO.5	feature	CDS	927729	928916	.	+	0	ID=18394308;db_xref=MaGe:18394308;inference=ab initio prediction:AMIGene:2.0;locus_tag=ARTHROv5_10889;note=Evidence 4 : Unknown function but conserved in other organisms;product=conserved protein of unknown function;transl_table=11;translation=MTILPLTVTVGLIEVGITPPSPDRIQELTSFLGAVTIPTGFRFEDTEVGGLSGITYNRQKDVYYAVSDSQGDRGDARFYTLKLHWSGDPFQLEGVEVIGVTRILDANGEAFPLYSLDPEGIAFTGETVWIASEGNIAAGYPPFIKEFSLESGRQL…
fw911	140.890410959	369.383561644	247.931506849	81.7123287671	182.876712329	134.726027397	654.493150685	506.452054795	436.356164384	167.753424658	237.547945205	71.4657534247		ARTHRO.5	feature	gene	928985	929058	.	+	.	locus_tag=ARTHROv5_tRNA4
fw912	140.890410959	369.383561644	247.931506849	81.7123287671	182.876712329	134.726027397	654.493150685	506.452054795	436.356164384	167.753424658	237.547945205	71.4657534247		ARTHRO.5	feature	tRNA	928985	929058	.	+	.	ID=18420845;db_xref=MaGe:18420845;inference=profile:tRNAscan:1.23;locus_tag=ARTHROv5_tRNA4;note=tRNA Asp anticodon GTC%2C Cove score 78.38;product=Asp tRNA
fw913	40.7563946407	17.6114494519	11.2959805116	33.4993909866	58.9695493301	43.784409257	40.0194884287	19.9853836784	26.5079171742	57.7076735688	81.3008526188	56.712545676		ARTHRO.5	feature	gene	932870	933691	.	+	.	locus_tag=ARTHROv5_10897
fw914	40.7563946407	17.6114494519	11.2959805116	33.4993909866	58.9695493301	43.784409257	40.0194884287	19.9853836784	26.5079171742	57.7076735688	81.3008526188	56.712545676		ARTHRO.5	feature	CDS	932870	933691	.	+	0	ID=18394316;db_xref=MaGe:18394316;inference=ab initio prediction:AMIGene:2.0;locus_tag=ARTHROv5_10897;note=Evidence 5 : Unknown function;product=protein of unknown function;transl_table=11;translation=MVKDSIRSSTSKNVGRSGGVSSGLAGDLGDQTSSAMDFGRGLPYARERDRAGIPGLVNPWDPITRLPRGIKPEDHGRWKREDDARRIDEEYRRRDVKKEATVKEPPKRDEPKGGKKPKGGSSGGGGNGRSFGGPGSGDKIDDEEGRDIDDDDDDGGEWIVIDDEPDPETGRGKKGSKGSDSLPENCNGCLVILHHSYY…
fw915	30.601255887	19.6507064364	17.0470957614	22.3288854003	40.3751962323	38.1852433281	41.8956043956	11.9843014129	34.7127158556	17.7064364207	48.6970172684	38.3273155416		ARTHRO.5	feature	gene	933634	934908	.	+	.	locus_tag=ARTHROv5_10898
fw916	30.601255887	19.6507064364	17.0470957614	22.3288854003	40.3751962323	38.1852433281	41.8956043956	11.9843014129	34.7127158556	17.7064364207	48.6970172684	38.3273155416		ARTHRO.5	feature	CDS	933634	934908	.	+	0	ID=18394317;db_xref=MaGe:18394317;inference=ab initio prediction:AMIGene:2.0;locus_tag=ARTHROv5_10898;note=Evidence 5 : Unknown function;product=protein of unknown function;transl_table=11;translation=METKPGASRDVPFAYWGGMTSDDNSHPPSYNRIFPERSARAIFVTSRPKQLLETIETWTGVIQPNRRYTYIDHRGILYRPNDNYWLWVPPSFSRETTEINHYGKNHRWEGEVYSITNIVHREGWEWKWFSNECGDIQWYFPKTKKRKIWIPDMKDECCGMIRRIYEFLDPESFPAEMPEKITVNAENPENRIKRINTL…
fw917	28.2958161461	12.766057749	9.6110783736	15.7159693577	25.8632881556	29.5621685327	33.3700648203	10.5698291102	28.4631703005	15.3011196229	34.96935769	18.2056570418		ARTHRO.5	feature	gene	934908	936605	.	+	.	locus_tag=ARTHROv5_10899
fw918	28.2958161461	12.766057749	9.6110783736	15.7159693577	25.8632881556	29.5621685327	33.3700648203	10.5698291102	28.4631703005	15.3011196229	34.96935769	18.2056570418		ARTHRO.5	feature	CDS	934908	936605	.	+	0	ID=18394318;db_xref=MaGe:18394318;inference=ab initio prediction:AMIGene:2.0;locus_tag=ARTHROv5_10899;note=Evidence 4 : Unknown function but conserved in other organisms;product=conserved protein of unknown function;transl_table=11;translation=MVARSARMLRRTRSLSSRQTRSSIGRNGVRQVNLAQRTSTQEMGWFGKLWAKVTGKVVEWGKSFGGWLWEGITKFLSNFSFEKVARFITSNWDSFWNFNWNISDSDIDKNIQNIAGQFISTTAGFLGNMAGKLVCGVLPVAGLAFINKAAAMHVA…
fw919	8.96734693878	15.1551020408	10.306122449	12.893877551	22.0244897959	15.9142857143	42.3632653061	12.5551020408	38.0816326531	14.3469387755	30.0571428571	24.3551020408		ARTHRO.5	feature	gene	936834	937079	.	+	.	gene=faxJ2;locus_tag=ARTHROv5_10900
fw920	8.96734693878	15.1551020408	10.306122449	12.893877551	22.0244897959	15.9142857143	42.3632653061	12.5551020408	38.0816326531	14.3469387755	30.0571428571	24.3551020408		ARTHRO.5	feature	CDS	936834	937079	.	+	0	ID=18394319;db_xref=MaGe:18394319;function=8.1 : Prophage genes and phage related functions %3B;gene=faxJ2;inference=ab initio prediction:AMIGene:2.0;locus_tag=ARTHROv5_10900;note=Evidence 5 : Unknown function;product=unknown phage of the genus Arthrospira%2C protein J;transl_table=11;translation=MATKKTLGAATLENQLLEIIEQTQRMQSVAANNPDGVTVVTSYTRNMATGLVTVSLSIPTDDVLDPTDGSIDVIATELFID
fw921	10.2540540541	15.1405405405	11.4864864865	8.86486486486	27.5081081081	24.9027027027	47.9351351351	9.56216216216	39.9027027027	28.227027027	45.3567567568	33.5891891892		ARTHRO.5	feature	gene	937157	937342	.	+	.	locus_tag=ARTHROv5_10901
fw922	10.2540540541	15.1405405405	11.4864864865	8.86486486486	27.5081081081	24.9027027027	47.9351351351	9.56216216216	39.9027027027	28.227027027	45.3567567568	33.5891891892		ARTHRO.5	feature	CDS	937157	937342	.	+	0	ID=18394320;db_xref=MaGe:18394320;inference=ab initio prediction:AMIGene:2.0;locus_tag=ARTHROv5_10901;note=Evidence 5 : Unknown function;product=protein of unknown function;transl_table=11;translation=MPLADAWNKYKDGWMEKLVTAKGPHLGRSLVVEVPVDATSKIGVPTYAYAFTPRFKWKFSN
fw923	23.45703125	19.16796875	14.166015625	24.103515625	34.490234375	33.373046875	62.71484375	24.515625	63.076171875	42.267578125	60.115234375	35.466796875		ARTHRO.5	feature	gene	937296	937808	.	+	.	locus_tag=ARTHROv5_10902
fw924	23.45703125	19.16796875	14.166015625	24.103515625	34.490234375	33.373046875	62.71484375	24.515625	63.076171875	42.267578125	60.115234375	35.466796875		ARTHRO.5	feature	CDS	937296	937808	.	+	0	ID=18394321;db_xref=MaGe:18394321;inference=ab initio prediction:AMIGene:2.0;locus_tag=ARTHROv5_10902;note=Evidence 4 : Unknown function but conserved in other organisms;product=conserved protein of unknown function;transl_table=11;translation=MPMLLLHVLSGSSVTNEPADVRNLTIWRPPVSNTSTPNANRRNILRGTRVRAYKKAEYTRFFVEAPVNPGYWRKYTQTRVGEKILRFISIKAPPIVSVSGLLYVFAHYFTVKPASLRTYNSMFRIPSSEGLTLANLGELTVGRSEAPNQVQGELF…
fw925	0.0	0.0	0.0	0.622680412371	0.59793814433	0.317525773196	0.511340206186	0.303092783505	1.11958762887	0.622680412371	0.80824742268	0.618556701031		ARTHRO.5	feature	gene	938098	938583	.	+	.	locus_tag=ARTHROv5_10903
fw926	0.0	0.0	0.0	0.622680412371	0.59793814433	0.317525773196	0.511340206186	0.303092783505	1.11958762887	0.622680412371	0.80824742268	0.618556701031		ARTHRO.5	feature	CDS	938098	938583	.	+	0	ID=18394322;db_xref=MaGe:18394322;inference=ab initio prediction:AMIGene:2.0;locus_tag=ARTHROv5_10903;note=Evidence 4 : Unknown function but conserved in other organisms;product=conserved protein of unknown function;transl_table=11;translation=MRKNQNTLVDQNTAIYQLDKDSVKTKDTHGLSPSEYLAILKRFSNFAGFLDQVVPYLPYPKTSPIYTLKEKLVFASVTDEKDFNLELTYSEIIALKNSIKAILTLIKLGGGVKIPRKVSGAIADDIAALEGHFLNLSDNHVDPDMPESLPDPDPF…
fw927	0.0	0.218023255814	0.0406976744186	0.0	0.386627906977	0.0	0.363372093023	0.0	0.75	0.0	0.436046511628	0.0		ARTHRO.5	feature	gene	938678	939022	.	+	.	locus_tag=ARTHROv5_10904
fw928	0.0	0.218023255814	0.0406976744186	0.0	0.386627906977	0.0	0.363372093023	0.0	0.75	0.0	0.436046511628	0.0		ARTHRO.5	feature	CDS	938678	939022	.	+	0	ID=18394323;db_xref=MaGe:18394323;inference=ab initio prediction:AMIGene:2.0;locus_tag=ARTHROv5_10904;note=Evidence 4 : Unknown function but conserved in other organisms;product=conserved protein of unknown function;transl_table=11;translation=MISKHWKEVRLNLRNIKLDPLMYVGMSFAIKVPNYAGRGQLQWQLTAVKFDHKFLAYYLGEMIKKLIPLHPDKIEEILNEALEYYRAEWNIYQAESGGDREPDNETYFGDVNDD
fw929	0.0	1.08958837772	2.17675544794	0.0	2.6803874092	0.721549636804	4.3196125908	0.234866828087	1.41162227603	0.72397094431	0.295399515738	3.65133171913		ARTHRO.5	feature	gene	939012	939425	.	+	.	locus_tag=ARTHROv5_10905
fw930	0.0	1.08958837772	2.17675544794	0.0	2.6803874092	0.721549636804	4.3196125908	0.234866828087	1.41162227603	0.72397094431	0.295399515738	3.65133171913		ARTHRO.5	feature	CDS	939012	939425	.	+	0	ID=18394324;db_xref=MaGe:18394324;inference=ab initio prediction:AMIGene:2.0;locus_tag=ARTHROv5_10905;note=Evidence 4 : Unknown function but conserved in other organisms;product=conserved protein of unknown function;transl_table=11;translation=MMINKYHAKGQYYDGYYFGSTLEAKVYHLLKKYDDRLLVHPQLTLVNGKKPWRPITWKPDFYSPVFNQYIEVKGALTTEFKFKMQLINYLNPGMIEDIWFVTRNRSYRWQGIYLMNIDEFQRHLKAQEFKLTGEHQP
fw931	0.0	3.46949602122	2.02652519894	2.20954907162	1.54376657825	2.4774535809	3.80371352785	0.549071618037	2.31299734748	4.1299734748	5.13262599469	2.16710875332		ARTHRO.5	feature	gene	939422	939799	.	+	.	locus_tag=ARTHROv5_10906
fw932	0.0	3.46949602122	2.02652519894	2.20954907162	1.54376657825	2.4774535809	3.80371352785	0.549071618037	2.31299734748	4.1299734748	5.13262599469	2.16710875332		ARTHRO.5	feature	CDS	939422	939799	.	+	0	ID=18394325;db_xref=MaGe:18394325;inference=ab initio prediction:AMIGene:2.0;locus_tag=ARTHROv5_10906;note=Evidence 4 : Unknown function but conserved in other organisms;product=conserved protein of unknown function;transl_table=11;translation=MRNLHYKGIFSLNGELVQTHYNPHEFDKTTIIVAYQILTHIDEHKTPEVKNITYQVMGSYRPRGDYQGSAIIRLIKQTHLVKLVKESRLRVYLSGNPLFWAACRQIAARIESPNTINNQQLTEEE
fw933	0.0	2.3514986376	4.26566757493	1.70163487738	2.19346049046	3.01907356948	4.30653950954	1.23297002725	5.73978201635	2.77520435967	4.28337874659	1.73841961853		ARTHRO.5	feature	gene	939802	940536	.	+	.	locus_tag=ARTHROv5_10907
fw934	0.0	2.3514986376	4.26566757493	1.70163487738	2.19346049046	3.01907356948	4.30653950954	1.23297002725	5.73978201635	2.77520435967	4.28337874659	1.73841961853		ARTHRO.5	feature	CDS	939802	940536	.	+	0	ID=18394326;db_xref=MaGe:18394326;inference=ab initio prediction:AMIGene:2.0;locus_tag=ARTHROv5_10907;note=Evidence 4 : Unknown function but conserved in other organisms;product=conserved protein of unknown function;transl_table=11;translation=MSIGYYGKKDDDKFAFCSAVKPGESGTYLEVTSAMFVVQSPHLWLIGYGLSGDFQNFNDRSWKFEEQLIAVRFCIAEYSSEYQGKKREYKPTPVELALLHLVESDAMLTNGKMMFTGTVNLGQSATRVAERLLEVNSENSNDFESTKIKHDLASF…
fw935	0.964970809008	0.55212677231	0.266055045872	0.628023352794	1.97247706422	0.674728940784	1.51709758132	0.250208507089	1.43953294412	0.269391159299	0.869057547957	0.73894912427		ARTHRO.5	feature	gene	940612	941811	.	+	.	locus_tag=ARTHROv5_10908
fw936	0.964970809008	0.55212677231	0.266055045872	0.628023352794	1.97247706422	0.674728940784	1.51709758132	0.250208507089	1.43953294412	0.269391159299	0.869057547957	0.73894912427		ARTHRO.5	feature	CDS	940612	941811	.	+	0	ID=18394327;db_xref=MaGe:18394327;inference=ab initio prediction:AMIGene:2.0;locus_tag=ARTHROv5_10908;note=Evidence 4 : Unknown function but conserved in other organisms;product=conserved protein of unknown function;transl_table=11;translation=MSEDYLDYRLIRDSLADELEEIIVDGALGEQIESICRACAILPYPDVQFPIITSFICSPVTLMSTAGCLFLWGSSGTGKSQIATIAASLYNTDTVLANSTFASLRNKIQQERYYDPLRSEFERNFLLVWEDITPNLLIENENMLSLFKVLNRKNS…
fw937	38.4114832536	4.88516746411	10.6985645933	7.56937799043	6.07655502392	5.45933014354	22.4976076555	3.19138755981	16.6937799043	4.57894736842	8.80861244019	3.35406698565		ARTHRO.5	feature	gene	941846	942055	.	+	.	locus_tag=ARTHROv5_10909
fw938	38.4114832536	4.88516746411	10.6985645933	7.56937799043	6.07655502392	5.45933014354	22.4976076555	3.19138755981	16.6937799043	4.57894736842	8.80861244019	3.35406698565		ARTHRO.5	feature	CDS	941846	942055	.	+	0	ID=18394328;db_xref=MaGe:18394328;inference=ab initio prediction:AMIGene:2.0;locus_tag=ARTHROv5_10909;note=Evidence 4 : Unknown function but conserved in other organisms;product=conserved protein of unknown function;transl_table=11;translation=MMQDITNQMFVKFKTMVDSLVYNSNKEEGLAALKSILDDCETELAATELKRQLLIKQLNYTQHLINKVQ
fw939	27.5291262136	43.6310679612	57.6796116505	21.3009708738	59.0631067961	69.5339805825	129.383495146	39.3398058252	117.223300971	59.3446601942	78.6262135922	42.9417475728		ARTHRO.5	feature	gene	942199	942405	.	+	.	locus_tag=ARTHROv5_10910
fw940	27.5291262136	43.6310679612	57.6796116505	21.3009708738	59.0631067961	69.5339805825	129.383495146	39.3398058252	117.223300971	59.3446601942	78.6262135922	42.9417475728		ARTHRO.5	feature	CDS	942199	942405	.	+	0	ID=18394329;db_xref=MaGe:18394329;inference=ab initio prediction:AMIGene:2.0;locus_tag=ARTHROv5_10910;note=Evidence 4 : Unknown function but conserved in other organisms;product=conserved protein of unknown function;transl_table=11;translation=MSRDIPYSNQDTRIKLAEVAHNAAIDFVTVQQQWVSSHEAIIQPAPFMPDFTGNGYSSDIFMGGDFNA
fw941	20.5058139535	22.6162790698	33.5639534884	13.8895348837	37.7819767442	45.2529069767	88.3488372093	22.6627906977	56.4186046512	32.9593023256	44.5872093023	28.6686046512		ARTHRO.5	feature	gene	942398	942742	.	+	.	locus_tag=ARTHROv5_10911
fw942	20.5058139535	22.6162790698	33.5639534884	13.8895348837	37.7819767442	45.2529069767	88.3488372093	22.6627906977	56.4186046512	32.9593023256	44.5872093023	28.6686046512		ARTHRO.5	feature	CDS	942398	942742	.	+	0	ID=18394330;db_xref=MaGe:18394330;inference=ab initio prediction:AMIGene:2.0;locus_tag=ARTHROv5_10911;note=Evidence 4 : Unknown function but conserved in other organisms;product=conserved protein of unknown function;transl_table=11;translation=MPKLLPVISLHTGNFSNFLLGYGGTCVELDTPEWFDYLRKNKSFSVELNGKRFTACKKTSINGFAYWNLKGWDGTVNHHIYIGKSDQVTTEKIQQAAMAMLYRCNPDSKVSPNS
fw943	0.0	2.28959276018	2.39819004525	2.53846153846	2.81447963801	7.25791855204	12.9140271493	10.6470588235	6.05882352941	2.16742081448	0.588235294118	0.674208144796		ARTHRO.5	feature	gene	943079	943300	.	+	.	locus_tag=ARTHROv5_10912
fw944	0.0	2.28959276018	2.39819004525	2.53846153846	2.81447963801	7.25791855204	12.9140271493	10.6470588235	6.05882352941	2.16742081448	0.588235294118	0.674208144796		ARTHRO.5	feature	CDS	943079	943300	.	+	0	ID=18394331;db_xref=MaGe:18394331;inference=ab initio prediction:AMIGene:2.0;locus_tag=ARTHROv5_10912;note=Evidence 4 : Unknown function but conserved in other organisms;product=conserved protein of unknown function;transl_table=11;translation=MVGIGLDPIGDDLDFAIAHSFPYRSSPRKGGLISLYVDSLAGSPLRLPTAIVVDFETYPPPNRNKHSLGKRPT
fw945	19.6730885009	23.8813967489	25.1667670078	7.00361228176	14.6767007827	15.4154124022	52.7453341361	20.9518362432	44.985550873	6.07525586996	8.96809151114	12.5243829019		ARTHRO.5	feature	gene	946862	948523	.	+	.	locus_tag=ARTHROv5_10917
fw946	19.6730885009	23.8813967489	25.1667670078	7.00361228176	14.6767007827	15.4154124022	52.7453341361	20.9518362432	44.985550873	6.07525586996	8.96809151114	12.5243829019		ARTHRO.5	feature	CDS	946862	948523	.	+	0	ID=18394336;db_xref=MaGe:18394336;ec_number=2.7.7.65;function=3.1.2.4.3 : Two-component regulatory systems %28external signal%29 %3B;inference=ab initio prediction:AMIGene:2.0;locus_tag=ARTHROv5_10917;note=Evidence 2b : Function from indirect experimental evidences %28e.g. phenotypes%29%3B Product type e : enzyme;product=Diguanylate kinase;transl_table=11;translation=MDQAIPPELEFSNPLGCLPCPDSPLSLDS…
fw947	753.532258065	318.649193548	359.245967742	285.076612903	332.245967742	252.165322581	777.278225806	325.338709677	635.435483871	308.608870968	272.931451613	106.661290323		ARTHRO.5	feature	gene	948800	949048	.	+	.	locus_tag=ARTHROv5_10918
fw948	753.532258065	318.649193548	359.245967742	285.076612903	332.245967742	252.165322581	777.278225806	325.338709677	635.435483871	308.608870968	272.931451613	106.661290323		ARTHRO.5	feature	CDS	948800	949048	.	+	0	ID=18394337;db_xref=MaGe:18394337;inference=ab initio prediction:AMIGene:2.0;locus_tag=ARTHROv5_10918;note=Evidence 4 : Unknown function but conserved in other organisms;product=conserved hypothetical protein;transl_table=11;translation=MCICVNCYYVDRCITYHAVETQHQERHVSDNPTFDPVEPSINVNIRTTEDSIEMEWDVVGCESFKQETGKWSKLRPGEPIPT
fw949	143.527196653	120.526001195	111.306634788	73.7627017334	128.701733413	125.690974298	237.673042439	116.271966527	188.034668261	83.4608487747	96.1392707711	61.8416019127		ARTHRO.5	feature	gene	949125	950798	.	+	.	locus_tag=ARTHROv5_10919
fw950	143.527196653	120.526001195	111.306634788	73.7627017334	128.701733413	125.690974298	237.673042439	116.271966527	188.034668261	83.4608487747	96.1392707711	61.8416019127		ARTHRO.5	feature	CDS	949125	950798	.	+	0	ID=18394338;db_xref=MaGe:18394338;function=2.3.3 : Posttranslational modification %3B;inference=ab initio prediction:AMIGene:2.0;locus_tag=ARTHROv5_10919;note=Evidence 2a : Function from experimental evidences in other organisms%3B PubMedId 12168951%2C 12732981%2C 16415589%2C 18599843%3B Product type e : enzyme;product=Ser/thr protein kinase;transl_table=11;translation=MSYCFNPHCPNPQNPGEGESCQHCGAA…
fw951	0.431818181818	3.80113636364	2.28977272727	2.61363636364	2.71022727273	9.45454545455	10.2784090909	8.54545454545	6.09659090909	2.625	9.15909090909	3.15909090909		ARTHRO.5	feature	gene	952269	952445	.	+	.	locus_tag=ARTHROv5_10923
fw952	0.431818181818	3.80113636364	2.28977272727	2.61363636364	2.71022727273	9.45454545455	10.2784090909	8.54545454545	6.09659090909	2.625	9.15909090909	3.15909090909		ARTHRO.5	feature	CDS	952269	952445	.	+	0	ID=18394342;db_xref=MaGe:18394342;inference=ab initio prediction:AMIGene:2.0;locus_tag=ARTHROv5_10923;note=Evidence 5 : Unknown function;product=protein of unknown function;transl_table=11;translation=MAFHCLDFPWYPWQLGFDYSLLLNLAAPLINAYFSAIALSPVATFRTATHKTIIMFPL
fw953	79.5202312139	105.693641618	125.132947977	47.6589595376	70.3815028902	63.7167630058	199.323699422	123.520231214	195.179190751	47.1502890173	77.1387283237	47.9479768786		ARTHRO.5	feature	gene	961124	961297	.	+	.	locus_tag=ARTHROv5_10932
fw954	79.5202312139	105.693641618	125.132947977	47.6589595376	70.3815028902	63.7167630058	199.323699422	123.520231214	195.179190751	47.1502890173	77.1387283237	47.9479768786		ARTHRO.5	feature	CDS	961124	961297	.	+	0	ID=18394351;db_xref=MaGe:18394351;inference=ab initio prediction:AMIGene:2.0;locus_tag=ARTHROv5_10932;note=Evidence 4 : Unknown function but conserved in other organisms;product=conserved hypothetical protein %28fragment part 1%29;pseudo=None;transl_table=11;translation=MAINGGLMFSKLASLLTILGVGLYFTGWIYRWAYFAFFKLEVTTLDLPIKSFFIAPI
fw955	17.2082717873	21.8330871492	40.7695716396	8.23485967504	22.8641063516	21.5775480059	43.4254062038	25.1255539143	52.2319054653	12.5612998523	20.0694239291	5.06794682422		ARTHRO.5	feature	gene	961313	961990	.	+	.	locus_tag=ARTHROv5_10933
fw956	17.2082717873	21.8330871492	40.7695716396	8.23485967504	22.8641063516	21.5775480059	43.4254062038	25.1255539143	52.2319054653	12.5612998523	20.0694239291	5.06794682422		ARTHRO.5	feature	CDS	961313	961990	.	+	0	ID=18394352;db_xref=MaGe:18394352;inference=ab initio prediction:AMIGene:2.0;locus_tag=ARTHROv5_10933;note=Evidence 4 : Unknown function but conserved in other organisms;product=conserved protein of unknown function;transl_table=11;translation=MSGGDWSTFWRTFRVAIATFLLIFLSLKLLEWSSGKFANFMNTSRHYLLKISIKQHHSRATRTLNALPDFQPINYDKNFVNELVIAGWCLAGLFYLGQTQGNLDAIRDAHNHTSMLPVVTIITPENRLPLGRKIYDLTDDPVVGNFRFIGDLELY…
fw957	9.29746835443	14.6550632911	23.3275316456	25.3417721519	30.128164557	30.9841772152	53.503164557	19.2231012658	31.875	35.9446202532	47.6882911392	22.3908227848		ARTHRO.5	feature	gene	962120	962752	.	+	.	locus_tag=ARTHROv5_10934
fw958	9.29746835443	14.6550632911	23.3275316456	25.3417721519	30.128164557	30.9841772152	53.503164557	19.2231012658	31.875	35.9446202532	47.6882911392	22.3908227848		ARTHRO.5	feature	CDS	962120	962752	.	+	0	ID=18394353;db_xref=MaGe:18394353;ec_number=3.4.24.-;function=2.3.6 : Turnover%2C degradation %3B;inference=ab initio prediction:AMIGene:2.0;locus_tag=ARTHROv5_10934;note=Evidence 3 : Putative function from multiple computational evidences%3B Product type e : enzyme;product=putative metallopeptidase%2C M22 family;transl_table=11;translation=MAKNYGFAIHTSSPELGLAMGKFGEPVRCQTWHLGRDLSTQLHQHISEFMPPQTWA…
fw959	801.285714286	994.573732719	765.926267281	607.884792627	1137.92396313	1236.45852535	2966.39400922	1597.85253456	1505.55990783	1148.35714286	1625.3156682	956.043778802		ARTHRO.5	feature	gene	966615	967049	.	+	.	locus_tag=ARTHROv5_10939
fw960	801.285714286	994.573732719	765.926267281	607.884792627	1137.92396313	1236.45852535	2966.39400922	1597.85253456	1505.55990783	1148.35714286	1625.3156682	956.043778802		ARTHRO.5	feature	CDS	966615	967049	.	+	0	ID=18394358;db_xref=MaGe:18394358;function=4.9.A : Transporters of Unknown Classification,4.S.53 : Fe;inference=ab initio prediction:AMIGene:2.0;locus_tag=ARTHROv5_10939;note=Evidence 3 : Putative function from multiple computational evidences%3B Product type c : carrier;product=putative bacterioferritin;transl_table=11;translation=MRDLDQDKTIELLNSIMEFELAGVVRYTHYSLMVTGPNRLPIVQFFQAQATESLTHAQQAGEILT…
fw961	85.0775945684	114.062075655	76.7177497575	60.9485935984	88.8263821532	95.453928225	359.301648885	147.753637245	197.574199806	90.9388942774	132.666343356	149.693501455		ARTHRO.5	feature	gene	967228	968259	.	+	.	locus_tag=ARTHROv5_10940
fw962	85.0775945684	114.062075655	76.7177497575	60.9485935984	88.8263821532	95.453928225	359.301648885	147.753637245	197.574199806	90.9388942774	132.666343356	149.693501455		ARTHRO.5	feature	CDS	967228	968259	.	+	0	ID=18394359;db_xref=MaGe:18394359;inference=ab initio prediction:AMIGene:2.0;locus_tag=ARTHROv5_10940;note=Evidence 4 : Unknown function but conserved in other organisms;product=conserved hypothetical protein;transl_table=11;translation=MKLQDIVNTDKRYDVKDIATDEELTRQIQNILVSLNLLDPPVDGIYGPKSNAAMHRFQALLECRESGFLGTITAQKLLNTKPEDIRTDIPILKITRDTILKLRPVDSAQLSESEKQGAKAGQEFQLLAFEPDRNHIRVALRSETFKQHSIWYIFDKHGEIYQ…
fw963	1228.57142857	1054.61776062	946.465250965	877.94015444	1379.68725869	1374.07528958	3033.76061776	1057.23552124	2118.21814672	1329.33590734	2336.72779923	1092.23552124		ARTHRO.5	feature	gene	970029	970547	.	+	.	locus_tag=ARTHROv5_10942
fw964	1228.57142857	1054.61776062	946.465250965	877.94015444	1379.68725869	1374.07528958	3033.76061776	1057.23552124	2118.21814672	1329.33590734	2336.72779923	1092.23552124		ARTHRO.5	feature	CDS	970029	970547	.	+	0	ID=18394361;db_xref=MaGe:18394361;function=5 : Cell processes %3B;inference=ab initio prediction:AMIGene:2.0;locus_tag=ARTHROv5_10942;note=Evidence 3 : Putative function from multiple computational evidences%3B Product type s : structure;product=putative phycobilisome protein;transl_table=11;translation=MPTINLAWEELMIQADGRYLSDAELKPFHQYIQTLPARTKTYEILRAKSPELIKIALKKFMLIHPEVMQQHSKRCIYDMNMAICLMSVAMLRDD…
fw965	376.753148615	607.574307305	560.590680101	524.958438287	875.180100756	916.710327456	1536.87405542	562.517632242	1055.7279597	741.443324937	1134.07808564	654.768261965		ARTHRO.5	feature	gene	970606	971400	.	+	.	locus_tag=ARTHROv5_10943
fw966	376.753148615	607.574307305	560.590680101	524.958438287	875.180100756	916.710327456	1536.87405542	562.517632242	1055.7279597	741.443324937	1134.07808564	654.768261965		ARTHRO.5	feature	CDS	970606	971400	.	+	0	ID=18394362;db_xref=MaGe:18394362;function=5 : Cell processes %3B;inference=ab initio prediction:AMIGene:2.0;locus_tag=ARTHROv5_10943;note=Evidence 3 : Putative function from multiple computational evidences%3B Product type s : structure;product=putative phycobilisome linker polypeptide;transl_table=11;translation=MPLHETITTTHNASVEERTFVLSKIYQQVLERQPYESERKQLWDLERDFKKGKLGIRHFLKSLVVRPVYLEHFYENSSNLKFI…
fw967	201.495702006	586.085959885	548.979942693	450.071633238	623.349570201	600.637535817	900.606017192	704.200573066	780.419770774	660.633237822	816.06017192	382.785100287		ARTHRO.5	feature	gene	976129	976827	.	+	.	gene=trmD;locus_tag=ARTHROv5_10948
fw968	201.495702006	586.085959885	548.979942693	450.071633238	623.349570201	600.637535817	900.606017192	704.200573066	780.419770774	660.633237822	816.06017192	382.785100287		ARTHRO.5	feature	CDS	976129	976827	.	+	0	ID=18394367;db_xref=MaGe:18394367;ec_number=2.1.1.-;function=2.2.3 : RNA modification,7.1 : Cytoplasm;gene=trmD;inference=ab initio prediction:AMIGene:2.0;locus_tag=ARTHROv5_10948;note=Evidence 2a : Function from experimental evidences in other organisms%3B PubMedId 14583191%2C 15060037%2C 6298574%2C 6337136%2C 6357787%3B Product type e : enzyme;product=tRNA %28guanine-N%281%29-%29-methyltransfer…
fw969	113.730878187	232.626062323	188.458923513	98.1586402266	190.328611898	222.617563739	431.260623229	219.30878187	326.8101983	198.008498584	284.518413598	108.985835694		ARTHRO.5	feature	gene	976884	977237	.	+	.	locus_tag=ARTHROv5_10949
fw970	113.730878187	232.626062323	188.458923513	98.1586402266	190.328611898	222.617563739	431.260623229	219.30878187	326.8101983	198.008498584	284.518413598	108.985835694		ARTHRO.5	feature	CDS	976884	977237	.	+	0	ID=18394368;db_xref=MaGe:18394368;inference=ab initio prediction:AMIGene:2.0;locus_tag=ARTHROv5_10949;note=Evidence 5 : Unknown function;product=protein of unknown function;transl_table=11;translation=MNHSPEQYITAIDRALSQDNFHQAADLACEAFKSYPNSDKIKRYMQLFGPKTLEFHRLPPNPEMSLNFNWVVQNRQGYRGRWVALKGGNLVSDAASLDELKQKLGDRVKFLFCTVVY
fw971	47.3068633012	33.7424844016	46.8536585366	24.710153148	43.3641520136	45.8298355077	55.023255814	23.1758366421	64.9217243335	24.9574588769	33.7708451503	22.1894498015		ARTHRO.5	feature	gene	979042	980805	.	+	.	gene=ycjM;locus_tag=ARTHROv5_10951
fw972	47.3068633012	33.7424844016	46.8536585366	24.710153148	43.3641520136	45.8298355077	55.023255814	23.1758366421	64.9217243335	24.9574588769	33.7708451503	22.1894498015		ARTHRO.5	feature	CDS	979042	980805	.	+	0	ID=18394370;db_xref=MaGe:18394370;gene=ycjM;inference=ab initio prediction:AMIGene:2.0;locus_tag=ARTHROv5_10951;note=Evidence 3 : Putative function from multiple computational evidences;product=putative glucosyltransferase;transl_table=11;translation=MKPTRSTYSDYQYFCMRLQPLLEIAYEPATIPSILDRLFAVIGENLYIPTGYENPNKWTENNVTLITYGDSIYSRHTDRKPLEVLAKFLGENLKDTITGVHILPFFPYTSDDGFAVSDYLSVNPQLGDWEDIKTIARQFNLMVDVVLN…
fw973	130.464958917	98.6959884002	94.4963750604	58.8173030449	91.7177380377	99.3823102948	184.506041566	84.6109231513	136.612373127	56.8849685839	67.6872885452	39.5398743354		ARTHRO.5	feature	gene	980917	982986	.	+	.	locus_tag=ARTHROv5_10952
fw974	130.464958917	98.6959884002	94.4963750604	58.8173030449	91.7177380377	99.3823102948	184.506041566	84.6109231513	136.612373127	56.8849685839	67.6872885452	39.5398743354		ARTHRO.5	feature	CDS	980917	982986	.	+	0	ID=18394371;db_xref=MaGe:18394371;function=4 : Transport,4.2.A.33 : The NhaA Na%2B:H%2B Antiporter %28NhaA%29 Family,4.S.132 : Na%2B/ H%2B,6.1 : Membrane,5.5 : Adaptation to stress;inference=ab initio prediction:AMIGene:2.0;locus_tag=ARTHROv5_10952;note=Evidence 2b : Function from indirect experimental evidences %28e.g. phenotypes%29%3B PubMedId 18641132%3B Product type t : transporter;product=Na…
fw975	27.1176470588	61.2941176471	50.1647058824	40.3411764706	47.7941176471	48.6294117647	126.011764706	56.0235294118	79.6941176471	44.0352941176	84.1941176471	50.6235294118		ARTHRO.5	feature	gene	985350	985520	.	+	.	locus_tag=ARTHROv5_10955
fw976	27.1176470588	61.2941176471	50.1647058824	40.3411764706	47.7941176471	48.6294117647	126.011764706	56.0235294118	79.6941176471	44.0352941176	84.1941176471	50.6235294118		ARTHRO.5	feature	CDS	985350	985520	.	+	0	ID=18394374;db_xref=MaGe:18394374;inference=ab initio prediction:AMIGene:2.0;locus_tag=ARTHROv5_10955;note=Evidence 4 : Unknown function but conserved in other organisms;product=conserved protein of unknown function;transl_table=11;translation=MSNAIHKEVVKNVSAWLEGEGCDQKLKPNCHGGDMPTGHGVDIDTAIIRSIVARTS
fw977	50.025974026	140.12987013	84.2857142857	107.818181818	104.792207792	128.818181818	207.337662338	103.441558442	146.74025974	100.571428571	156.935064935	89.7402597403		ARTHRO.5	feature	gene	985610	985687	.	+	.	locus_tag=ARTHROv5_miscRNA38
fw978	50.025974026	140.12987013	84.2857142857	107.818181818	104.792207792	128.818181818	207.337662338	103.441558442	146.74025974	100.571428571	156.935064935	89.7402597403		ARTHRO.5	feature	misc_RNA	985610	985687	.	+	.	ID=53384233;db_xref=MaGe:53384233;inference=profile:Rfam:8.0;locus_tag=ARTHROv5_miscRNA38;note=Predicted by Rfam%2C accession%3DRF00029%2C e-value%3D3.5e-05.;product=Intron_gpII
fw979	53.3165137615	109.486238532	54.4220183486	114.555045872	80.1513761468	85.9036697248	175.532110092	102.720183486	123.642201835	88.4770642202	117.756880734	77.1376146789		ARTHRO.5	feature	gene	985649	985867	.	+	.	locus_tag=ARTHROv5_10957
fw980	53.3165137615	109.486238532	54.4220183486	114.555045872	80.1513761468	85.9036697248	175.532110092	102.720183486	123.642201835	88.4770642202	117.756880734	77.1376146789		ARTHRO.5	feature	CDS	985649	985867	.	+	0	ID=18394376;db_xref=MaGe:18394376;inference=ab initio prediction:AMIGene:2.0;locus_tag=ARTHROv5_10957;note=Evidence 5 : Unknown function;product=hypothetical protein;transl_table=11;translation=MGGGEGDFTLDPYLLEGEGCDQKPMPNCNGWDMPTGHGVDIDTAMSRSTLAQKQGSTTCCIRLRTWKYESRG
fw981	9.55844155844	16.4415584416	14.7792207792	14.025974026	21.1688311688	26.1688311688	38.974025974	28.7402597403	18.4805194805	20.5714285714	14.2207792208	3.79220779221		ARTHRO.5	feature	gene	985904	985981	.	+	.	locus_tag=ARTHROv5_miscRNA39
fw982	9.55844155844	16.4415584416	14.7792207792	14.025974026	21.1688311688	26.1688311688	38.974025974	28.7402597403	18.4805194805	20.5714285714	14.2207792208	3.79220779221		ARTHRO.5	feature	misc_RNA	985904	985981	.	+	.	ID=53384225;db_xref=MaGe:53384225;inference=profile:Rfam:8.0;locus_tag=ARTHROv5_miscRNA39;note=Predicted by Rfam%2C accession%3DRF00029%2C e-value%3D1.5e-05.;product=Intron_gpII
fw983	5.66197183099	4.54929577465	0.338028169014	0.0	4.14084507042	2.74647887324	5.22535211268	2.08450704225	6.66197183099	2.74647887324	0.985915492958	0.0845070422535		ARTHRO.5	feature	gene	986005	986076	.	+	.	locus_tag=ARTHROv5_tRNA5
fw984	5.66197183099	4.54929577465	0.338028169014	0.0	4.14084507042	2.74647887324	5.22535211268	2.08450704225	6.66197183099	2.74647887324	0.985915492958	0.0845070422535		ARTHRO.5	feature	tRNA	986005	986076	.	+	.	ID=18420846;db_xref=MaGe:18420846;inference=profile:tRNAscan:1.23;locus_tag=ARTHROv5_tRNA5;note=tRNA Gly anticodon CCC%2C Cove score 61.87;product=Gly tRNA
fw985	30.0568181818	31.1164772727	32.7301136364	19.7755681818	36.7116477273	34.7372159091	46.1519886364	23.3565340909	49.1889204545	20.9460227273	31.7471590909	17.0681818182		ARTHRO.5	feature	gene	986386	987090	.	+	.	locus_tag=ARTHROv5_10959
[truncated: 12,384 more rows]

## Sheet: Raw_counts rev
P2C1rev	P2C2rev	P2C3rev	P2R1rev	P2R2rev	P2R3rev	P6C1rev	P6C2rev	P6C3rev	P6R1rev	P6R2rev	P6R3rev
[truncated: 6,796 more rows]

## Sheet: DGE
logFC [P6C-P2C]	FDR [P6C-P2C]	logFC [P6R-P2R]	FDR [P6R-P2R]	logFC [P2R-P2C]	FDR [P2R-P2C]	logFC [P6R-P6C]	FDR [P6R-P6C]	Fasta	CDS	CDS start	CDS end	Strand	Info1	Info2	Info3	Info4	Info5	Info6	Info7	Info8	Info9	Info10	Info11	Info12	Info13	Info14
[truncated: 13,369 more rows]

[truncated: 1 more sheets: Graphs]
