# Supplementary material for: Genetic Responses of Metabolically Active Limnospira indica Strain PCC 8005 Exposed to γ-Radiation during Its Lifecycle
Source: Microorganisms. 2021 Jul 30;9(8):1626. doi: 10.3390/microorganisms9081626 (PMC8400943; doi:10.3390/microorganisms9081626)
Supplement: Supplementary file 1 [file microorganisms-09-01626-s001.zip › Table_S2.xlsx]

## Sheet: Induced
	Genes with predicted function
		MaGe-ID	COG		[P6C-P2C]			[P6R-P2R]			[P2R-P2C]			[P6R-P6C]
			ID	Class	logFC	FC	FDR	logFC	FC	FDR	logFC	FC	FDR	logFC	FC	FDR
	mtnW	10760	COG1850	G	0.388917	1.30941	0.699133	-0.160405	0.894774	0.917389	1.093	2.13317	0.0139445	0.543675	1.45768	0.312413
	czcD	10962	COG1230	P	1.08062	2.11495	0.0507013	0.599124	1.5148	0.420836	1.43763	2.70875	0.000827457	0.956125	1.94009	0.0242339
	cbiN	30439	COG1930	P	0.587968	1.50313	0.349816	-0.279291	0.823996	0.777331	1.39288	2.62603	0.000114351	0.525624	1.43956	0.263366
	plsC	30643	nd	nd	0.593309	1.5087	0.450813	-0.178041	0.883902	0.902692	1.05312	2.07501	0.0202468	0.281765	1.21568	0.67466
	gcp	30658	COG0533	O	0.206785	1.15411	0.873495	-0.702028	0.614708	0.281992	1.04095	2.05758	0.00973493	0.132137	1.09592	0.860273
	mutT1	40086	COG1051	F	0.476174	1.39105	0.542908	0.0224133	1.01566	0.992758	1.25266	2.3828	0.00115634	0.7989	1.73977	0.058246
	sigG	40126	COG1595	K	0.860063	1.81512	0.0653085	0.258237	1.19602	0.789233	1.54794	2.924	5.25e-06	0.946119	1.92668	0.011569
	acaE	40592	nd	nd	0.463256	1.37865	0.490379	-0.160419	0.894765	0.894861	1.44806	2.72841	1.82e-05	0.824389	1.77078	0.0339701
	nanE	41334	COG3010	G	0.900371	1.86655	0.0619833	0.426751	1.3442	0.593825	1.27449	2.41913	0.000477132	0.800866	1.74215	0.0476331
	sseA	60026	COG2897	P	0.634808	1.55273	0.251359	-0.00812849	0.994382	1	1.33967	2.53093	0.000123983	0.696732	1.62083	0.0949659
	chlB	60133	COG2710	C	0.00565781	1.00393	0.999361	-0.239193	0.847219	0.81444	1.01813	2.02529	0.00512932	0.773279	1.70915	0.0535366
	ndhJ	60547	COG0852	C	0.48537	1.39994	0.45857	0.116394	1.08402	0.933779	1.07845	2.11177	0.00234382	0.709478	1.63521	0.0820348
	pflB	60899	COG1882	C	1.27159	2.41428	0.000960925	0.651635	1.57095	0.267153	1.47286	2.77571	1.38e-05	0.8529	1.80613	0.0267007
	isiA	61180	nd	nd	0.065412	1.04638	0.968083	-0.29124	0.817199	0.798915	1.21423	2.32017	0.00561182	0.857579	1.812	0.0739142
	rnc2	10310	COG0571	K	0.580802	1.49568	0.360388	1.06265	2.08876	0.0173819	2.23517	4.70818	9.35e-11	2.71701	6.57511	4.34e-16
	norB	10323	COG3256	P	1.08315	2.11865	0.143093	0.658681	1.57864	0.452185	1.44204	2.71706	0.00878317	1.01758	2.02452	0.0350979
	glbN	10324	COG2346	R	1.40646	2.65086	0.194116	0.46564	1.38093	0.730765	2.23696	4.71404	0.00168289	1.29614	2.45571	0.0226449
	narGb	10336	COG5013	C	0.374626	1.2965	0.958835	0.233084	1.17535	0.952661	3.5312	11.5611	0.0297441	3.38966	10.4807	0.00601195
	dnaK5	10362	COG0443	O	0.222152	1.16647	0.852712	-0.277576	0.824976	0.769614	2.59704	6.05044	2.99e-14	2.09731	4.27911	7.01e-10
	arhA	10467	nd	S	0.684851	1.60754	0.189799	0.0820431	1.05852	0.957456	3.66799	12.7109	5.73e-28	3.06518	8.36973	1.56e-20
	arhB	10468	nd	S	1.46706	2.76458	9.58e-05	0.0690727	1.04904	0.9649	4.89961	29.849	6.44e-44	3.50162	11.3264	9.71e-26
	arhC	10469	nd	S	0.732521	1.66154	0.158521	0.0772155	1.05498	0.961035	4.57209	23.7867	3.64e-39	3.91678	15.1032	5.04e-31
	arhD	10470	nd	S	0.647667	1.56663	0.242433	0.0694374	1.04931	0.9649	4.54621	23.3639	6.19e-39	3.96798	15.6488	1.32e-31
	arhE	10471	nd	S	0.425876	1.34339	0.595331	0.132564	1.09624	0.921212	4.47254	22.2007	6.38e-37	4.17922	18.1164	7.02e-34
	phaP	10501	nd	nd	0.315435	1.24439	0.707682	0.0862001	1.06157	0.954586	1.62328	3.08075	1.28e-06	1.39405	2.62815	5.03e-05
	ubiA1	10854	COG0382	H	0.395999	1.31585	0.683628	0.326646	1.25409	0.749516	1.39061	2.62189	0.000670642	1.32125	2.49883	0.000697445
	rmlA	12054	COG1209	M	0.330468	1.25742	0.772294	0.388456	1.30899	0.696084	1.03759	2.0528	0.0220311	1.09558	2.13699	0.00873332
	dusA	20088	COG0042	J	0.695233	1.61915	0.491411	0.311217	1.24075	0.781598	2.29134	4.89509	9.01e-07	1.90732	3.75112	3.73e-06
	panE	30591	COG1893	H	0.832776	1.78111	0.295416	0.441804	1.3583	0.651703	1.93944	3.83557	2.7e-05	1.54847	2.92507	0.000174809
	hsdR1a	30623	COG0610	V	0.250906	1.18995	0.902767	1.06113	2.08656	0.0388637	3.00025	8.0014	1.05e-10	3.81047	14.0303	7.55e-22
	hsdR1b	30624	COG0610	V	0.683291	1.6058	0.500545	0.86367	1.81966	0.170559	2.16712	4.49126	4.27e-06	2.3475	5.08941	2.18e-09
	hsdR1c	30625	COG0610	V	0.307816	1.23783	0.863314	0.38487	1.30574	0.761119	1.13074	2.18972	0.0594233	1.2078	2.30985	0.018282
	cas1	40678	COG1518	L	0.567038	1.48148	0.664669	0.737502	1.66729	0.394738	1.36109	2.56879	0.0236538	1.53155	2.89096	0.00107935
	folE1	40925	COG0302	H	0.14635	1.10677	0.910143	-0.0446132	0.96955	0.980295	2.4632	5.51437	4.55e-13	2.27223	4.8307	1.59e-11
	pyrD	41290	COG0159	E	1.34737	2.54448	0.000960925	1.22768	2.3419	0.00433001	1.17143	2.25234	0.00203244	1.05174	2.07302	0.00482559
	cheC1	60571	COG1776	N	0.217698	1.16288	0.864207	0.475	1.38992	0.552287	1.0179	2.02497	0.0130755	1.2752	2.42032	0.000757752
	cheB1	60572	COG2201	N	0.482935	1.39758	0.542908	0.423816	1.34147	0.61368	1.68101	3.20652	5.85e-06	1.62189	3.07778	5.66e-06
	cheW1	60576	COG0835	N	-0.425236	0.744717	0.626607	0.615151	1.53172	0.357498	1.12095	2.1749	0.00483196	2.16134	4.47329	1.09e-09
	cheA1	60577	COG0643	N	-0.141612	0.906506	0.916682	0.357913	1.28157	0.685069	1.37227	2.58878	0.000133433	1.8718	3.65988	5.73e-08
	metE	60603	COG0620	E	1.21149	2.31577	0.00306549	0.586617	1.50172	0.351455	2.92888	7.61521	3e-18	2.30401	4.93828	3.48e-12
	ppiC	60867	COG0760	O	0.47445	1.38939	0.718629	0.563453	1.4778	0.580308	1.24593	2.37171	0.0322778	1.33493	2.52263	0.00526114
	groL1	61181	COG0459	O	-3.05412	0.120398	3.11e-19	0.353268	1.27745	0.677708	1.49346	2.81563	1.02e-05	4.90085	29.8746	1.18e-43
	groS	61182	COG0234	O	-3.13303	0.11399	2.49e-20	0.637198	1.55531	0.282469	1.24491	2.37003	0.000308747	5.01513	32.3374	2.72e-45
	hyuA	10456	(a)	Q	0.746322	1.67751	0.189799	1.24294	2.3668	0.00558946	0.584436	1.49945	0.221466	1.08105	2.11558	0.00483014
	cry	10963	COG0415	L	-0.0592674	0.959751	0.971913	0.497548	1.41181	0.559852	0.856094	1.81013	0.0700725	1.41291	2.66274	0.000389446
	oppD	10748	COG0444	P	-0.230819	0.852151	0.857333	0.699563	1.62401	0.290199	0.34105	1.26668	0.560438	1.27143	2.41401	0.00104814
	rpsS	11035	COG0185	J	-0.264956	0.832224	0.792677	0.66849	1.58941	0.275832	0.165858	1.12183	0.792307	1.0993	2.14251	0.00324286
	rplV	11036	COG0091	J	-0.425005	0.744836	0.583931	0.57493	1.48961	0.393521	0.0513017	1.0362	0.94649	1.05124	2.07231	0.00564921
	rplP	11038	COG0197	J	-0.610399	0.655015	0.286448	0.625747	1.54301	0.3201	-0.0642784	0.956424	0.92869	1.17187	2.25303	0.00128716
	rplN	11041	COG0093	J	0.0461421	1.0325	0.97264	0.678883	1.6009	0.245754	0.410024	1.32871	0.378876	1.04276	2.06017	0.00457981
	dnaK3b	11998	COG0443	O	0.231649	1.17418	0.820953	0.984202	1.97822	0.0299467	0.537974	1.45193	0.202239	1.29053	2.44617	0.00021443
	mazF	12008	COG2337	T	0.154872	1.11332	0.909791	1.18558	2.27455	0.0139162	0.127268	1.09222	0.863142	1.15797	2.23144	0.00287172
	rmlD	12053	COG1091	M	0.0538376	1.03802	0.972978	0.50733	1.42142	0.556855	0.643871	1.56252	0.209026	1.09736	2.13963	0.00917304
	htpG	20229	COG0326	O	0.10165	1.073	0.939577	1.07715	2.10986	0.015203	0.350476	1.27498	0.477674	1.32598	2.50702	0.000161384
	groL2	30259	COG0459	O	-2.32123	0.200097	2.88e-11	0.621142	1.53809	0.313556	0.533427	1.44736	0.213688	3.4758	11.1255	1.74e-24
	psbI	30303	nd	nd	-0.0870563	0.941442	0.951254	0.293591	1.22569	0.758628	0.890685	1.85406	0.0209407	1.27133	2.41384	0.000404913
	cbsR	30501	COG0664	T	0.00755043	1.00525	1	0.840878	1.79114	0.388985	0.814248	1.75838	0.30761	1.64758	3.13307	0.0020442
	cysA	30503	COG1118	P	0.415648	1.3339	0.756058	0.889569	1.85262	0.219887	1.09873	2.14166	0.0518795	1.57265	2.9745	0.0003662
	ruvA	40103	COG0632	L	0.253425	1.19203	0.864207	1.46621	2.76296	0.00820219	-0.109156	0.92713	0.911776	1.10363	2.14895	0.0143196
	rbsK	40318	COG0524	G	-0.0243175	0.983286	0.987836	0.404059	1.32323	0.638769	0.620623	1.53754	0.159335	1.049	2.06909	0.00629706
	cas2	40676	COG1518	L	0.723399	1.65107	0.536456	0.949458	1.93115	0.25179	1.04849	2.06836	0.133887	1.27455	2.41923	0.0117373
	proA1	41057	COG0014	E	-0.218685	0.859348	0.866321	0.476533	1.3914	0.563266	0.79028	1.72941	0.0775002	1.4855	2.80014	8.31e-05
	clpB2	41259	COG0542	O	0.56613	1.48055	0.345266	2.4354	5.40914	3.7e-12	-0.745817	0.59633	0.0639206	1.12345	2.17868	0.00190701
	nifJ	41291	(b)	C	0.647415	1.56636	0.246824	0.952428	1.93513	0.045448	0.798243	1.73898	0.0451976	1.10326	2.14839	0.00261123
	arsI	60129	COG0346	E	-0.064775	0.956094	0.961537	0.234492	1.17649	0.825004	0.783911	1.72179	0.0501551	1.08318	2.1187	0.00373754
	cyp	60259	COG2124	Q	0.0150297	1.01047	0.992789	0.733382	1.66253	0.212354	0.863236	1.81911	0.0325073	1.58159	2.99299	7.08e-06
	cheY1	60578	COG0784	T	-0.38315	0.766762	0.626607	0.43704	1.35382	0.565368	0.982543	1.97595	0.00770998	1.80273	3.48881	9.89e-08
	hspA	61125	COG0071	O	0.376298	1.29801	0.625238	1.65501	3.14926	3.97e-06	-0.0488256	0.966723	0.94649	1.22989	2.34549	0.000455025
	cbpA	61127	COG2214	O	-0.545307	0.685246	0.366844	1.17633	2.26	0.00500591	-0.299658	0.812445	0.559205	1.42197	2.67952	3.63e-05
	bioF	61132	COG0156	H	-0.202519	0.869032	0.88952	0.252394	1.19118	0.841519	0.668594	1.58952	0.198741	1.12351	2.17876	0.0106971
	(a) COG0145, COG0146; (b) COG0674, COG1014, COG1013
	Genes transcribing non-coding RNA
		length	Rfam		[P6C-P2C]			[P6R-P2R]			[P2R-P2C]			[P6R-P6C]
		(nt)	ID	Class	logFC	FC	FDR	logFC	FC	FDR	logFC	FC	FDR	logFC	FC	FDR
	RNA73	78	RF00029	grp II intron	-0.11622	0.922602	0.952294	-0.708593	0.611917	0.41342	1.24812	2.37532	0.0125481	0.655749	1.57543	0.293747
	RNA98	187	RF01419	IsrR	0.569715	1.48423	0.808556	-0.852546	0.553807	0.580376	1.69583	3.23964	0.0462466	0.273573	1.2088	0.848383
	RNA102	79	RF00029	grp II intron	0.333563	1.26012	0.686912	-0.783125	0.581107	0.139863	1.00593	2.00824	0.00557918	-0.110754	0.926104	0.876249
	RNA110	78	RF00029	grp II intron	1.45388	2.73944	9.57e-05	0.815906	1.7604	0.110627	1.15257	2.22309	0.00102984	0.514589	1.42859	0.251937
	RNA111	139	RF02033	HEARO	0.190711	1.14133	0.865746	-0.994757	0.50182	0.0274674	1.11043	2.15909	0.001541	-0.0750418	0.949315	0.921267
	RNA153	65	RF00029	grp II intron	0.717202	1.64399	0.166037	0.532459	1.44639	0.426829	1.1406	2.20472	0.0013893	0.955853	1.93973	0.0108422
	RNA156	79	RF00029	grp II intron	0.216792	1.16215	0.903702	-0.791157	0.57788	0.349667	1.4688	2.76792	0.00316101	0.460855	1.37636	0.52636
	RNA220	78	RF00029	grp II intron	2.88245	7.37401	8.5e-18	1.23437	2.35278	0.00254066	2.12099	4.34992	2e-10	0.472907	1.3879	0.309113
	RNA224	78	RF00029	grp II intron	0.63424	1.55212	0.247155	-0.372435	0.772478	0.660531	1.09854	2.14138	0.00213979	0.0918671	1.06575	0.90043
	RNA248	78	RF00029	grp II intron	2.30333	4.93595	2.37e-11	0.298113	1.22953	0.748107	2.48552	5.60038	8.76e-14	0.480309	1.39504	0.299744
	RNA254	137	RF02033	HEARO	0.173314	1.12765	0.88403	-0.973178	0.509383	0.0334895	1.23633	2.35598	0.000362821	0.0898367	1.06425	0.902913
	RNA264	137	RF02033	HEARO	0.58314	1.49811	0.303145	-0.732637	0.601803	0.183133	1.13469	2.19571	0.0012083	-0.181086	0.882039	0.769709
	RNA273	78	RF00029	grp II intron	1.78306	3.44155	5.88e-07	0.0573584	1.04056	0.973959	2.33263	5.03722	2.76e-12	0.606928	1.52301	0.159838
	RNA276	24	RF01356	CRISPR-DR28	1.64386	3.12501	0.00408936	-0.497627	0.708271	0.64054	1.96404	3.90153	7.21e-05	-0.17745	0.884264	0.834655
	RNA285	65	RF00029	grp II intron	0.595027	1.5105	0.30577	0.179814	1.13274	0.879421	1.21072	2.31453	0.000697426	0.795506	1.73569	0.0466338
	RNA239	79	RF00029	grp II intron	1.02302	2.03217	0.379391	-0.496494	0.708827	0.756862	1.56878	2.96654	0.0311753	0.0492657	1.03474	0.97404
	RNA265	77	RF00029	grp II intron	0.40756	1.32644	0.589476	-0.113176	0.92455	0.937615	1.0449	2.06322	0.00390823	0.524161	1.4381	0.248196
	RNA2	78	RF00029	grp II intron	0.039761	1.02794	0.97734	0.0783234	1.05579	0.961035	1.22933	2.34458	0.000429471	1.26789	2.4081	0.000323501
	RNA68	79	RF00029	grp II intron	0.418504	1.33654	0.584702	0.552426	1.46655	0.402791	1.24873	2.37632	0.000454439	1.38265	2.60747	7.8e-05
	RNA269	146	RF00174	cobalamin	0.647495	1.56645	0.273205	0.244037	1.1843	0.814953	1.48869	2.80634	3.72e-05	1.08523	2.12172	0.00389715
	RNA280	65	RF00029	grp II intron	0.271711	1.20724	0.776585	0.448808	1.36491	0.546886	1.07795	2.11104	0.00263946	1.25505	2.38675	0.000379689
	RNA43	79	RF00029	grp II intron	-1.16827	0.444956	0.00367815	0.472147	1.38717	0.5203	-0.0647302	0.956124	0.927043	1.57568	2.98076	4.09e-06
	RNA44	78	RF00029	grp II intron	-0.481808	0.71608	0.459931	0.0704747	1.05006	0.96427	0.544305	1.45832	0.193626	1.09659	2.13848	0.00230452
	RNA67	78	RF00029	grp II intron	0.390059	1.31045	0.611195	0.629909	1.54747	0.297378	0.897423	1.86274	0.0164666	1.13727	2.19965	0.00156923
	RNA222	138	RF02033	HEARO	-0.481387	0.716289	0.459931	0.275905	1.21075	0.76648	0.309651	1.23941	0.534703	1.06694	2.09499	0.00315946
	RNA283	78	RF00029	grp II intron	-0.451003	0.731534	0.505084	0.497624	1.41189	0.471326	0.0950004	1.06807	0.883906	1.04363	2.0614	0.00401253

## Sheet: Repressed
	Genes with predicted function
		MaGe-ID	COG		[P6C-P2C]			[P6R-P2R]			[P2R-P2C]			[P6R-P6C]
			ID	Class	logFC	FC	FDR	logFC	FC	FDR	logFC	FC	FDR	logFC	FC	FDR
	purN	10062	COG0299	F	-0.591302	0.663744	0.360388	0.417964	1.33604	0.694519	-1.48958	0.356116	0.000171133	-0.480313	0.716822	0.378047
	faxB1	10168	nd	nd	-0.263585	0.833015	0.877365	0.708742	1.63438	0.665424	-1.36245	0.388923	0.0480796	-0.390118	0.763067	0.668801
	pmbA1	10219	COG0312	R	-0.580597	0.668687	0.31767	0.0305117	1.02137	0.986757	-0.836132	0.560143	0.0295501	-0.225023	0.855581	0.710178
	nrdR	10244	COG1327	K	-0.704258	0.613758	0.169647	-0.118275	0.921289	0.933779	-0.987522	0.504343	0.006658	-0.401538	0.757051	0.417974
	norR	10321	COG0664	T	-0.39044	0.762897	0.72158	1.51966	2.86723	0.0105403	-0.971231	0.510071	0.0875724	0.938867	1.91702	0.0543054
	narM	10384	nd	S	-0.793276	0.577032	0.115531	0.503059	1.41722	0.511134	-1.03413	0.48831	0.00624077	0.262205	1.19931	0.65939
	valS	10769	COG0525	J	-0.32336	0.799206	0.707682	-0.122415	0.918649	0.936604	-0.948097	0.518316	0.0140023	-0.747151	0.595779	0.0811874
	purE	11375	COG0041	F	0.0725094	1.05154	0.960872	0.248803	1.18822	0.862506	-1.01178	0.495934	0.0256623	-0.835487	0.560394	0.0775795
	hisI	11384	COG0139	E	-0.944585	0.519579	0.0360027	0.158447	1.11609	0.899065	-0.801839	0.573618	0.0391412	0.301194	1.23216	0.587872
	dnaE	11648	COG0587	L	0.0227637	1.0159	0.988408	0.30937	1.23917	0.7977	-0.987356	0.504401	0.0274798	-0.700749	0.615253	0.153963
	sigE	11781	COG1595	K	-0.991435	0.502977	0.0496888	0.279737	1.21397	0.825293	-1.1233	0.459042	0.00809552	0.14787	1.10793	0.853039
	pilC	11821	COG1459	U	-0.903253	0.53468	0.0488393	0.407364	1.32626	0.618553	-0.769922	0.586449	0.0480796	0.540695	1.45467	0.229549
	rfaE	11853	COG2870	M	-0.478281	0.717832	0.488593	0.300878	1.23189	0.760203	-0.918298	0.529133	0.0184208	-0.139138	0.908061	0.843692
	argF	12086	COG0078	E	-0.400545	0.757572	0.611322	0.105039	1.07552	0.949369	-0.830211	0.562447	0.039998	-0.324627	0.798505	0.566193
	faxB2	20055	nd	nd	-1.07768	0.47379	0.252672	1.04997	2.07049	0.567363	-1.87906	0.271861	0.0199657	0.248599	1.18805	0.852994
	rpsO	20177	COG0184	J	-0.956002	0.515484	0.0300366	0.654471	1.57404	0.27434	-1.5043	0.352501	1e-05	0.106174	1.07637	0.881684
	hisR	30044	COG0745	T	-0.350473	0.784327	0.816094	0.64105	1.55946	0.736215	-1.5254	0.347384	0.0293131	-0.533873	0.690698	0.550344
	insB	30106	COG1662	L	-0.897468	0.536828	0.0522501	0.400672	1.32012	0.648637	-1.72871	0.301723	6.55e-07	-0.430565	0.741971	0.388021
	plsX	30178	COG0416	I	-0.661997	0.632003	0.225246	-0.174512	0.886067	0.893453	-0.88107	0.542965	0.0235176	-0.393585	0.761236	0.450002
	rfpX	30213	nd	nd	-0.575767	0.67093	0.32083	1.73112	3.31984	3.51e-06	-2.46109	0.181609	3.22e-13	-0.154211	0.898624	0.814878
	rnc1	30253	COG0571	K	-0.900618	0.535657	0.0614921	-0.355529	0.781583	0.724318	-1.03721	0.487268	0.007807	-0.492124	0.710977	0.339767
	perR	30342	COG0735	P	-0.602224	0.658738	0.280608	0.369851	1.29222	0.663736	-0.893254	0.538399	0.0165717	0.0788212	1.05615	0.917779
	ainR	30352	COG3587	V	-0.304693	0.809615	0.774865	0.827178	1.77421	0.278522	-1.27763	0.412473	0.00391577	-0.145757	0.903905	0.854812
	dcm	30353	COG0270	L	-0.607093	0.656518	0.458702	0.978674	1.97065	0.272496	-1.42653	0.372024	0.00601401	0.159234	1.11669	0.858704
	gvpV	30356	nd	nd	-1.50007	0.353535	4.61e-05	0.138717	1.10093	0.916577	-1.03114	0.489324	0.00381256	0.607654	1.52378	0.157525
	cysP	30505	COG1613	P	-0.0448014	0.969423	0.979441	1.29935	2.46117	0.061782	-1.37406	0.385804	0.00677047	-0.0299135	0.979479	0.978414
	smpB2	30583	COG0691	O	-0.445772	0.734191	0.517641	0.286763	1.2199	0.760203	-1.02105	0.492759	0.00454207	-0.288511	0.818746	0.600546
	faxB3	30751	nd	nd	-2.31255	0.201304	7.67e-05	1.12497	2.18097	0.508067	-2.80732	0.142861	1.26e-05	0.630202	1.54778	0.542455
	ppnK2	30759	COG0061	G	-0.70184	0.614788	0.205598	-0.42116	0.746824	0.660531	-0.829087	0.562885	0.0476905	-0.548407	0.683775	0.28
	petJ2	40025	COG2010	C	-1.073	0.475331	0.010948	0.1082	1.07788	0.942656	-0.972736	0.509539	0.00919376	0.208459	1.15545	0.735988
	pdxA	40188	COG1995	H	-0.126578	0.916002	0.928122	0.360993	1.28431	0.760203	-1.1424	0.453005	0.00935094	-0.654829	0.635151	0.199304
	ainM	40255	COG2189	L	-0.526414	0.694278	0.6418	1.55547	2.93929	0.119347	-1.96842	0.255532	0.00255003	0.113461	1.08182	0.921267
	hliA	40644	nd	nd	-0.476879	0.71853	0.469178	1.57053	2.97015	1.78e-05	-2.44843	0.183211	8.66e-14	-0.401012	0.757327	0.410369
	aroK	40741	COG0703	E	-0.780332	0.582233	0.139029	-0.142222	0.906123	0.925764	-1.14938	0.450819	0.00316101	-0.511269	0.701605	0.325564
	chlL	41143	COG1348	P	-0.274005	0.827021	0.772268	0.16643	1.12228	0.893453	-1.1282	0.457486	0.00154216	-0.687765	0.620815	0.10147
	chlN	41145	COG2710	C	-0.593696	0.662643	0.295748	0.33013	1.25713	0.724318	-1.6778	0.31256	1.07e-06	-0.75397	0.59297	0.0663899
	pvuIIR1	50004	COG3587	V	-0.747491	0.595638	0.201711	0.38471	1.3056	0.742173	-1.31471	0.402007	0.00193989	-0.182505	0.881172	0.811436
	pvuIIR2	50009	COG3587	V	-1.30242	0.405445	0.00838849	0.825794	1.77251	0.391036	-1.95481	0.257955	2.03e-05	0.173409	1.12772	0.848383
	hsdR3	50203	COG0610	V	-0.0794784	0.9464	0.960517	0.582785	1.49774	0.629579	-1.23883	0.423717	0.0165047	-0.576563	0.670559	0.343935
	faxB4	50359	nd	nd	-1.11244	0.46251	0.1504	1.36746	2.58016	0.361074	-2.53527	0.172507	0.000309037	-0.0553675	0.962349	0.972558
	kaiA	60140	nd	nd	-0.594616	0.662221	0.300907	0.0339765	1.02383	0.986581	-1.36661	0.387803	0.000114351	-0.738013	0.599565	0.0816585
	kaiB	60141	COG0526	C , O	-0.839611	0.558794	0.0800725	0.158753	1.11632	0.911579	-1.91247	0.265638	4.44e-08	-0.914103	0.530674	0.0238396
	kaiC	60142	COG0467	T	0.00200928	1.00139	1	0.428587	1.34591	0.685899	-1.12062	0.459897	0.00905377	-0.69404	0.618121	0.153432
	ndhD3	60389	COG1008	C	-0.945229	0.519347	0.0424198	-0.585571	0.666386	0.421217	-1.00377	0.498695	0.00894913	-0.644113	0.639886	0.169507
	dam	60398	COG0338	L	0.392276	1.31246	0.678973	0.758547	1.69179	0.426829	-1.28886	0.409275	0.0095264	-0.922585	0.527563	0.0586247
	trmH	60580	COG0565	J	-0.137822	0.90889	0.918709	0.462731	1.37815	0.602318	-1.04166	0.485769	0.00952618	-0.441103	0.736571	0.39848
	terD	60676	COG2310	T	-0.855173	0.552799	0.0646489	0.257482	1.19539	0.79325	-0.973728	0.509188	0.00754301	0.138927	1.10109	0.838008
	terX	60677	COG2310	T	-1.21913	0.42954	0.00195397	0.224083	1.16803	0.834056	-1.15211	0.449968	0.00113468	0.291112	1.22358	0.599982
	ddpX	60722	COG2173	M	-0.269232	0.829761	0.785647	1.03642	2.05114	0.0334895	-1.14422	0.452433	0.00238317	0.161433	1.1184	0.808584
	corA	60812	COG0598	P	-0.0590682	0.959884	0.967191	0.350478	1.27498	0.758628	-1.2105	0.432118	0.00361713	-0.800956	0.573969	0.0833557
	sigD	60941	COG0568	K	-0.00632295	0.995627	0.999361	0.921521	1.89411	0.0520109	-0.758629	0.591058	0.0492556	0.169215	1.12445	0.788595
	secE	60950	COG0690	U	-0.460895	0.726535	0.490379	0.384539	1.30544	0.638769	-0.762274	0.589566	0.0462704	0.0831596	1.05934	0.911506
	nblA2	61095	nd	S	0.441061	1.3576	0.526216	0.991737	1.98858	0.0306643	-1.07839	0.473555	0.00259641	-0.527718	0.693651	0.240213
	stpA	10080	nd	nd	0.31381	1.24299	0.75977	0.751702	1.68378	0.41219	-1.62243	0.324788	0.000295514	-1.18454	0.439965	0.00714289
	glmS	10231	COG0449	M	-0.0483502	0.967042	0.97264	0.0393089	1.02762	0.985204	-0.997761	0.500776	0.0156542	-0.910102	0.532147	0.0350979
	yhdJ	10381	COG0863	L	-0.00270662	0.998126	1	-0.227749	0.853966	0.909433	-1.12326	0.459055	0.0295501	-1.3483	0.392753	0.00729854
	livG	10485	COG4674	R	-0.24455	0.844079	0.814574	-0.260557	0.834765	0.825449	-1.69208	0.309481	2.88e-06	-1.70809	0.306066	3.38e-06
	nadC	10738	COG0157	H	0.434095	1.35106	0.552484	0.0878229	1.06277	0.957209	-0.849444	0.554999	0.029791	-1.19572	0.43657	0.00106906
	bcp4	10833	COG1225	O	-0.287939	0.819071	0.752515	-0.181756	0.881629	0.885997	-1.32077	0.400321	0.000184182	-1.21459	0.430896	0.000941202
	cheY6	10887	COG0784	T	0.177821	1.13117	0.882269	0.0171285	1.01194	0.995462	-1.17815	0.441917	0.00124834	-1.33885	0.395337	0.00021443
	intA9	11275	nd	nd	0.170136	1.12516	0.885875	1.19122	2.28347	0.00739784	-2.02003	0.246553	4.18e-09	-0.998943	0.500367	0.00812302
	hsdS	11311	COG0732	V	-0.234981	0.849696	0.854596	0.0625539	1.04431	0.980295	-1.45182	0.36556	0.00108368	-1.15428	0.449289	0.0140962
	nrtP	11808	COG2223	P	0.209068	1.15594	0.857333	0.152596	1.11157	0.922139	-2.65121	0.159186	8.66e-14	-2.70768	0.153076	2.41e-14
	narB	11809	COG0243	C	-0.0421501	0.971206	0.976216	0.124385	1.09004	0.940556	-2.45037	0.182964	3.04e-12	-2.28384	0.205351	8.01e-11
	cynB	11877	COG0600	P	0.292002	1.22434	0.741043	-0.394518	0.760744	0.645534	-1.78113	0.290955	1.5e-07	-2.46765	0.180785	1.85e-13
	cynD	11878	COG1116	P	1.29934	2.46117	0.00077893	-0.23956	0.847004	0.824629	-0.914787	0.530422	0.0160011	-2.45369	0.182543	2.63e-13
	cynX	11879	COG3558	S	0.844767	1.79597	0.0685439	-0.262234	0.833796	0.791439	-1.26718	0.415471	0.000274427	-2.37418	0.192886	9.32e-13
	cynS	11880	COG1513	P	0.71922	1.64629	0.155526	0.0727859	1.05175	0.9649	-2.09486	0.234091	4.87e-10	-2.74129	0.149551	2.79e-16
	cobA	11943	COG0007	H	-0.110519	0.926255	0.931046	0.880646	1.8412	0.0907416	-2.32373	0.199751	5.35e-12	-1.33256	0.397062	0.000166147
	nirA	11944	COG0155	P	0.578391	1.49318	0.309821	0.329082	1.25621	0.719528	-1.57287	0.336139	3.7e-06	-1.82218	0.282794	6.24e-08
	arsR	12041	COG0640	K	0.218463	1.16349	0.852664	-0.106573	0.928792	0.952403	-0.822563	0.565437	0.0499808	-1.1476	0.451376	0.00326554
	glpK	12110	COG0554	C	-0.66688	0.629868	0.225912	-0.47778	0.718082	0.56491	-1.07467	0.474778	0.00447091	-0.885575	0.541272	0.0343634
	msrA	20193	COG0225	O	-0.0213705	0.985296	0.988061	-0.0367782	0.974829	0.983882	-1.19676	0.436253	0.000707325	-1.21217	0.431619	0.000730848
	fmdA	20218	COG2421	C	0.35538	1.27932	0.656284	-0.224984	0.855605	0.834056	-1.08684	0.470793	0.00237247	-1.6672	0.314864	1.03e-06
	intB2	20252	nd	nd	-0.441115	0.736565	0.528773	-0.31533	0.803667	0.742173	-1.85859	0.275745	4.23e-08	-1.73281	0.300866	5.13e-07
	msrPb	30294	COG2041	R	-0.791191	0.577867	0.296716	-0.291035	0.817315	0.918753	-1.8866	0.270444	0.00100456	-1.38644	0.382507	0.0466673
	msrPa	30295	COG2041	R	-0.540452	0.687556	0.583931	-0.203516	0.868431	0.952857	-2.11941	0.230141	0.000251625	-1.78247	0.290685	0.00556986
	hypA1	40490	COG0375	R	0.368105	1.29066	0.638	0.425636	1.34316	0.593825	-1.64083	0.320672	1.41e-06	-1.5833	0.333718	3.78e-06
	ndhD2	40540	COG1008	C	-0.0722052	0.951183	0.958835	-0.770404	0.586253	0.25179	-1.00028	0.499902	0.011893	-1.69848	0.30811	6.11e-06
	murG	40561	COG0707	M	0.375977	1.29772	0.696256	0.153309	1.11212	0.942646	-1.23057	0.42615	0.0109213	-1.45323	0.365202	0.00124653
	nrtD	40618	COG1116	P	0.876517	1.83594	0.0646489	0.42595	1.34346	0.644543	-1.37865	0.384577	0.000214419	-1.82922	0.281416	2.11e-07
	nrtC	40619	(b)	P	0.693953	1.61771	0.199342	0.716138	1.64278	0.278522	-1.21139	0.431852	0.00168413	-1.1892	0.438544	0.00163848
	nrtB	40620	(a)	P , L	0.820072	1.76549	0.0842053	0.317209	1.24592	0.738554	-1.15552	0.448904	0.00133424	-1.65839	0.316794	1.38e-06
	nrtA	40621	COG0715	P	0.952245	1.93488	0.0303456	0.692037	1.61556	0.234535	-1.37554	0.385407	6.22e-05	-1.63575	0.321803	1.39e-06
	banIR	40641	COG3587	V	-0.365669	0.776109	0.681474	-0.280988	0.823027	0.835417	-1.23963	0.423481	0.00292043	-1.15495	0.449082	0.00873332
	gmk	40786	COG0194	F	-0.038776	0.973481	0.98093	-0.0999497	0.933066	0.961035	-1.30255	0.405409	0.00179906	-1.36372	0.388578	0.00118197
	snaRb	40882	COG3587	V	-1.33336	0.396843	0.0019634	0.0163588	1.0114	0.999988	-2.65802	0.158437	8.58e-11	-1.3083	0.403797	0.00615657
	snaRa	40883	COG3587	V	-0.952547	0.516719	0.0388084	-0.290794	0.817452	0.803992	-2.27034	0.207281	2.05e-10	-1.60859	0.327919	2.39e-05
	snaX	40884	COG1396	K	-0.960091	0.514024	0.0363089	-0.147401	0.902876	0.924501	-2.32837	0.199109	7.62e-11	-1.51568	0.349731	7.68e-05
	pcrA	41347	COG0210	L	-0.520412	0.697173	0.486912	-0.370943	0.773277	0.764137	-1.15566	0.448861	0.00769778	-1.00619	0.49786	0.0362025
	sodB	50113	COG0605	P	-0.246236	0.843093	0.802362	-0.282472	0.822181	0.761119	-0.828734	0.563023	0.0275214	-0.86497	0.549058	0.0244031
	nthB	60176	nd	nd	0.355385	1.27933	0.654544	-0.0582406	0.960435	0.973959	-1.4735	0.360108	1.49e-05	-1.88712	0.270345	1.87e-08
	ptpS	60189	COG0720	H	-0.172147	0.887521	0.885875	-0.182879	0.880943	0.888833	-0.978972	0.507341	0.0106936	-0.989704	0.503581	0.0118595
	glcD	60706	COG0277	C	-0.41794	0.748493	0.584702	-0.346702	0.78638	0.724318	-1.12067	0.459879	0.00263637	-1.04943	0.483157	0.00752975
	nblA1	61056	nd	S	-1.09334	0.468677	0.00717038	0.585693	1.50076	0.361074	-2.89065	0.134843	3e-18	-1.21162	0.431783	0.000656162
	mreB	10081	COG1077	D	0.372536	1.29463	0.654305	-0.041497	0.971646	0.982486	-0.616822	0.652106	0.167689	-1.03085	0.48942	0.00918132
	lepB2	10203	COG0681	U	-0.123321	0.918072	0.925373	-0.636556	0.643247	0.32435	-0.488438	0.712796	0.276072	-1.00167	0.499421	0.00917304
	clpS1	10221	COG2127	S	0.394979	1.31492	0.601987	-0.0161955	0.988837	0.995535	-0.384189	0.766209	0.415873	-0.795364	0.576198	0.0461884
	aapJ	10389	COG0834	T	0.163458	1.11997	0.889931	-0.464324	0.724811	0.538546	-0.251949	0.839761	0.643398	-0.879731	0.543469	0.0239051
	trxA3	11001	COG0526	C	-0.565363	0.675785	0.353535	-1.26499	0.416103	0.00477263	-0.498205	0.707987	0.268942	-1.19783	0.435931	0.00169898
	folB	11313	COG1539	H	-0.231835	0.851551	0.832365	-0.502122	0.706068	0.538897	-0.794379	0.576591	0.0537964	-1.06467	0.478084	0.00738387
	amt1	11376	COG0004	P	0.319328	1.24775	0.702683	-0.92908	0.525193	0.0518613	-0.0074802	0.994829	0.996453	-1.25589	0.418736	0.000389446
	gap1	11456	COG0057	G	0.632638	1.5504	0.244537	-0.196194	0.87285	0.863842	-0.0450434	0.969261	0.950483	-0.873875	0.545679	0.0243964
	gvpJ	12040	nd	nd	-0.5253	0.694814	0.403117	-1.18273	0.440518	0.00618835	-0.196275	0.872801	0.736602	-0.853702	0.553363	0.0323404
	glnA	12133	COG0174	E	0.504089	1.41823	0.433114	-0.82999	0.562533	0.110202	-0.745012	0.596663	0.0548456	-2.07909	0.236663	4.89e-10
	psb27	20093	nd	nd	0.260503	1.1979	0.786455	-0.699186	0.61592	0.227336	0.0391386	1.0275	0.959885	-0.92055	0.528307	0.0160728
	hisIE	30028	(e)	E	0.0155326	1.01082	0.992419	-0.580085	0.668924	0.410351	-0.532148	0.691524	0.236229	-1.12777	0.457624	0.00311711
	cobK	30030	COG2099	H	0.322336	1.25035	0.748316	-0.276322	0.825693	0.835417	-0.415928	0.749537	0.473382	-1.01459	0.49497	0.0251262
	purD	30320	COG0151	F	0.221497	1.16594	0.845864	-0.308308	0.807589	0.758628	-0.353038	0.782934	0.492711	-0.882843	0.542298	0.0312081
	trkA-N	30371	(c)	P	0.61561	1.53221	0.351845	-0.200899	0.870008	0.892524	-0.156622	0.897123	0.828436	-0.973131	0.509399	0.0273112
	cyaB1	30420	(d)	T	0.0496641	1.03502	0.97682	-0.50568	0.704328	0.691654	-0.492843	0.710623	0.43137	-1.04819	0.483575	0.0490253
	gpmI	30574	COG0696	G	-0.00703529	0.995135	0.998914	-0.474306	0.719813	0.538546	-0.408937	0.753178	0.38806	-0.876208	0.544797	0.0275766
	smpB1	30581	COG0691	O	0.437215	1.35399	0.72158	-0.596491	0.66136	0.720511	-0.314709	0.804013	0.738598	-1.34841	0.392723	0.0326296
	murC	30611	COG0773	M	0.394371	1.31437	0.609786	-0.628337	0.646922	0.327259	0.0404533	1.02844	0.959247	-0.982255	0.506188	0.0102805
	aat2	30789	COG0436	E	0.635519	1.5535	0.254516	-0.593489	0.662738	0.391036	-0.28476	0.820878	0.601613	-1.51377	0.350195	2.54e-05
	ntcB	30796	COG0583	K	0.693289	1.61697	0.290638	0.522232	1.43618	0.660342	-0.946534	0.518878	0.0724308	-1.11759	0.460863	0.0153473
	psaX	40172	nd	nd	-0.137776	0.908919	0.910621	-1.10848	0.463783	0.0103189	0.0669714	1.04752	0.923066	-0.903732	0.534502	0.0177577
	carA	40314	COG0505	E	0.612024	1.5284	0.281067	-0.126178	0.916255	0.931289	-0.515967	0.699324	0.250559	-1.25417	0.419235	0.00057204
	susA1	40478	COG0438	M	0.594868	1.51033	0.341472	-0.309304	0.807031	0.779104	-0.536001	0.68968	0.270574	-1.44017	0.368523	0.00017558
	hypB1	40489	COG0378	K	1.44689	2.7262	0.000164377	0.356577	1.28038	0.707537	-0.497952	0.708111	0.285035	-1.58827	0.332571	6.11e-06
	psbN	40753	nd	nd	-0.0558876	0.962002	0.966328	-0.709118	0.611694	0.211064	-0.127433	0.915459	0.83788	-0.780663	0.582099	0.0489326
	proA2	40817	COG0014	E	0.159586	1.11697	0.900485	-0.107403	0.928258	0.94738	-0.620586	0.650407	0.152156	-0.887574	0.540522	0.0290395
	fabZ	41232	COG1043	M	0.0793302	1.05653	0.957395	-0.243137	0.844906	0.832873	-0.52282	0.69601	0.260712	-0.845287	0.5566	0.0440463
	glk	41418	COG0837	G	0.353497	1.27765	0.676162	-0.46486	0.724541	0.575669	-0.0842626	0.943267	0.90893	-0.90262	0.534914	0.0280929
	nblB1	50028	COG1413	C	-0.132581	0.912198	0.919881	-0.912538	0.53125	0.0893056	-0.756975	0.591736	0.0601947	-1.53693	0.344617	2.11e-05
	hup1	50038	COG0776	L	0.287776	1.22076	0.799947	-0.053999	0.963263	0.981855	-0.728623	0.60348	0.16295	-1.0704	0.476188	0.0222782
	glnB	50271	COG0347	E	0.569307	1.48381	0.321992	-0.177689	0.884118	0.879258	-0.589153	0.664733	0.150209	-1.33615	0.396076	0.000117474
	nthA	60175	nd	nd	0.946433	1.9271	0.0320617	-0.292953	0.81623	0.75576	-0.509295	0.702566	0.239459	-1.74868	0.297574	2.11e-07
	helD	60750	COG0210	L	-0.215996	0.860952	0.861029	-0.39377	0.761138	0.718338	-0.769447	0.586642	0.0871011	-0.947222	0.51863	0.0352026
	pstB2	61058	COG1117	P	0.509402	1.42346	0.450552	-0.18602	0.879028	0.887021	-0.474157	0.719887	0.318534	-1.16958	0.444551	0.00201618
	(a) COG0600, COG0675; (b) COG1116, COG0715; (c) COG1226, COG0569; (d) COG2203, COG2202, COG2114; (e) COG0139, COG0140
	Genes transcribing non-coding RNA
		length	Rfam		[P6C-P2C]			[P6R-P2R]			[P2R-P2C]			[P6R-P6C]
		(nt)	ID	Class	logFC	FC	FDR	logFC	FC	FDR	logFC	FC	FDR	logFC	FC	FDR
	RNA60	85	RF00029	grp II intron	-0.844873	0.55676	0.0719473	0.315852	1.24475	0.731743	-0.809223	0.570689	0.0357184	0.351503	1.27589	0.500844
	RNA105	78	RF00029	grp II intron	-0.598922	0.660247	0.511464	0.0395035	1.02776	0.992089	-1.43027	0.371062	0.0124328	-0.791844	0.577605	0.262814
	RNA120	142	RF01482	AdoCbl_ribo	-0.572687	0.672363	0.353535	0.0721717	1.0513	0.967466	-0.931329	0.524375	0.0182891	-0.28647	0.819906	0.626664
	RNA157	79	RF00029	grp II intron	-0.242415	0.845329	0.865746	1.21668	2.32412	0.118682	-1.31247	0.402631	0.0170019	0.146628	1.10698	0.871579
	RNA228	80	RF00029	grp II intron	-0.319871	0.801142	0.727344	0.457745	1.37339	0.622891	-1.19025	0.438226	0.0025622	-0.412636	0.751249	0.448154
	RNA229	65	RF00029	grp II intron	-0.430158	0.74218	0.553454	0.356637	1.28044	0.685069	-0.789382	0.578592	0.0423024	-0.00258632	0.998209	1
	tRNA8	73	RF00005	Ala tRNA	-0.299497	0.812536	0.740035	0.692051	1.61558	0.275832	-1.36965	0.386984	0.000158168	-0.378105	0.769448	0.471206
	tRNA15	74	RF00005	Pro tRNA	-0.406183	0.754617	0.681742	0.665915	1.58657	0.569072	-1.61665	0.326091	0.00111557	-0.544555	0.685603	0.394491
	tRNA17	73	RF00005	Trp tRNA	-0.510435	0.702011	0.418983	0.57725	1.492	0.363677	-1.91102	0.265904	8.71e-09	-0.823338	0.565133	0.0348571
	tRNA20	85	RF00005	Ser tRNA	-0.475766	0.719085	0.598688	0.486619	1.40116	0.705981	-1.2807	0.411595	0.00953284	-0.318318	0.802004	0.671099
	tRNA30	85	RF00005	Leu tRNA	0.0285805	1.02001	0.98436	0.442677	1.35912	0.565575	-1.10921	0.463547	0.00200542	-0.695116	0.61766	0.0957475
	tRNA35	73	RF00005	Phe tRNA	-0.371527	0.772964	0.634483	0.353781	1.27791	0.693159	-1.53669	0.344676	8.19e-06	-0.811378	0.569837	0.0417802
	tRNA40	87	RF00005	Ser tRNA	-0.0701915	0.952512	0.95878	0.401001	1.32042	0.618553	-0.915081	0.530314	0.0125966	-0.443888	0.73515	0.346022
	tRNA41	75	RF00005	Thr tRNA	-0.508381	0.703011	0.596122	-0.168989	0.889466	0.945615	-1.18277	0.440505	0.0298031	-0.843379	0.557337	0.192313
	tRNA4	74	RF00005	Asp tRNA	0.337489	1.26356	0.686912	0.273096	1.2084	0.787437	-0.872124	0.546342	0.0257759	-0.936516	0.522493	0.0160463
	tRNA11	74	RF00005	Arg tRNA	0.0477569	1.03366	0.973484	0.293634	1.22572	0.846687	-2.15983	0.223783	2.21e-07	-1.91395	0.265364	2.39e-06
	tRNA13	77	RF00005	Val tRNA	-0.305389	0.809224	0.74383	0.143277	1.10441	0.940556	-2.4695	0.180554	1.1e-10	-2.02083	0.246416	1.75e-07
	tRNA14	72	RF00005	Gln tRNA	-0.394993	0.760493	0.614363	-0.062872	0.957356	0.973959	-1.65265	0.318055	4.73e-06	-1.32053	0.400388	0.000480103
	tRNA18	82	RF00005	Tyr tRNA	0.651838	1.57117	0.248196	0.261618	1.19882	0.829509	-1.36292	0.388795	0.000435044	-1.75314	0.296655	1.52e-06
	tRNA19	72	RF00005	Thr tRNA	0.651776	1.5711	0.235434	0.33305	1.25967	0.746884	-1.41943	0.37386	0.000120298	-1.73816	0.299752	9.55e-07
	tRNA26	83	RF00005	Leu tRNA	-0.288288	0.818873	0.762086	0.271731	1.20726	0.824755	-2.08186	0.236209	1.5e-08	-1.52184	0.348241	5.11e-05
	tRNA27	72	RF00005	Val tRNA	-0.468714	0.722608	0.504562	-0.520254	0.697249	0.538897	-1.51558	0.349756	3.16e-05	-1.56712	0.337481	2.87e-05
	tRNA31	71	RF00005	Gly tRNA	-0.28661	0.819826	0.75436	-0.510282	0.702085	0.508221	-1.48871	0.356331	1.93e-05	-1.71238	0.305156	1.06e-06
	tRNA32	72	RF00005	Gly tRNA	0.521649	1.4356	0.499681	-0.333581	0.793564	0.858772	-1.76871	0.293471	0.000160439	-2.62394	0.162224	4.19e-09
	tRNA37	73	RF00005	His tRNA	-0.208378	0.86551	0.857333	0.910669	1.87992	0.101666	-2.37849	0.192311	1.01e-11	-1.25944	0.417706	0.000595776
	tRNA39	90	RF00005	Ser tRNA	0.316288	1.24512	0.704525	-0.207859	0.865821	0.849262	-1.06518	0.477913	0.00280724	-1.58933	0.332327	3.07e-06
	RNA182	149	RF00442	ykkC-yxkD	0.499528	1.41375	0.439631	-0.00925881	0.993603	1	-1.25429	0.419201	0.000287838	-1.76307	0.29462	1.53e-07
	tRNA9	74	RF00005	Arg tRNA	0.209366	1.15618	0.852428	-0.0156442	0.989215	0.995705	-0.742125	0.597858	0.055718	-0.967136	0.511521	0.0093821
	tRNA16	71	RF00005	Cys tRNA	0.12316	1.08912	0.926539	-0.419745	0.747557	0.65515	-0.468834	0.722548	0.339451	-1.01174	0.495948	0.0133198
	tRNA29	81	RF00005	Leu tRNA	0.486686	1.40122	0.490912	0.0614712	1.04353	0.973959	-0.441863	0.736184	0.380543	-0.867077	0.548256	0.0374306
	tRNA38	73	RF00005	Arg tRNA	-0.421076	0.746867	0.569386	-0.603934	0.657958	0.360214	-0.954656	0.515965	0.0109913	-1.13751	0.454542	0.00226491
	RNA9	139	RF02033	HEARO	0.400081	1.31958	0.594538	-0.600362	0.659589	0.344861	0.20701	1.15429	0.714874	-0.793432	0.57697	0.0457646
	RNA45	121	RF02033	HEARO	-0.0168267	0.988404	0.991277	-0.131609	0.912813	0.933779	-0.756458	0.591948	0.0755729	-0.87124	0.546677	0.0404491
	RNA49	79	RF00029	grp II intron	0.305556	1.23589	0.718629	-0.472075	0.720927	0.514869	-0.00998728	0.993101	0.993474	-0.787617	0.5793	0.0448487
	RNA81	65	RF00029	grp II intron	0.774275	1.71033	0.595571	-2.12054	0.229961	0.222746	0.266966	1.20327	0.853753	-2.62785	0.161785	0.00723565
	RNA90	78	RF00029	grp II intron	-0.122332	0.918701	0.939577	-0.676103	0.625854	0.580308	-0.920284	0.528405	0.0874367	-1.47405	0.359969	0.00440783
	RNA116	237	RF00028	grp I intron	0.19265	1.14286	0.864207	-0.297908	0.813431	0.750191	-0.859634	0.551092	0.0216012	-1.35019	0.39224	0.000104312
	RNA124	78	RF00029	grp II intron	-1.10061	0.466318	0.270692	-4.70906	0.0382324	0.0575733	-1.54308	0.343153	0.0650575	-5.15152	0.0281344	0.00196544
	RNA131	78	RF00029	grp II intron	0.0990286	1.07105	0.94265	-0.109842	0.92669	0.952403	-0.681755	0.623406	0.12977	-0.890626	0.53938	0.0383785
	RNA134	79	RF00029	grp II intron	-0.165837	0.891411	0.930381	-1.56619	0.3377	0.223029	-0.655689	0.634772	0.399644	-2.05604	0.240476	0.00530186
	RNA162	57	RF02399	NsiR1	1.90466	3.7442	6.97e-05	0.0503774	1.03554	0.982486	0.910743	1.88001	0.112797	-0.943537	0.519957	0.048393
	RNA200	75	RF01701	Cyano-1 (Yfr2)	0.39124	1.31152	0.623629	-0.513646	0.70045	0.510148	-0.153979	0.898768	0.81063	-1.05886	0.48001	0.00629683
	RNA242	185	RF00013	6S (SsaA)	0.368066	1.29062	0.642957	-0.515938	0.699338	0.466391	-0.145512	0.904059	0.815148	-1.02952	0.489875	0.00582131

## Sheet: extra
	Table S2 - sheet 3 . Non-coding RNA genes involved in the regulation of GS activity
		MaGe-ID	COG / Rfam		[P6C-P2C]			[P6R-P2R]			[P2R-P2C]			[P6R-P6C]
			ID	Class	logFC	FC	FDR	logFC	FC	FDR	logFC	FC	FDR	logFC	FC	FDR
	gifA1	60802	nd	IF7	0.667472	1.58829	0.203603	0.827877	1.77507	0.1084	-0.16891	0.889515	0.777839	-0.00850548	0.994122	0.995523
	gifA2	60803	nd	IF7	-0.133513	0.911609	0.916416	1.01862	2.02598	0.0231411	-0.951304	0.517165	0.00883452	0.200832	1.14936	0.737053
	gifA3	60804	nd	IF7	0.295003	1.22689	0.734743	1.11565	2.16692	0.00880162	-0.550078	0.682983	0.188681	0.270567	1.20628	0.625966
	gifA4	60805	nd	IF7	0.094021	1.06734	0.94265	1.13229	2.19206	0.00739784	-0.874066	0.545607	0.0186629	0.164202	1.12055	0.796534
	gifB1	11960	nd	IF17	0.9	1.86607	0.0497	0.17	1.12506	0.8935	0.83	1.77769	0.0276	0.11	1.07923	0.8827
	gifB2	41129	nd	IF17	0.53	1.44393	0.398	0.49	1.40444	0.4885	0.45	1.36604	0.3173	0.42	1.33793	0.3904
	RNA94		RF01739 (glu riboswitch)		0.93	1.90528	0.0378	0.17	1.12506	0.8823	0.85	1.8025	0.0232	0.1	1.07177	0.8881
	RNA199		RF01739 (glu riboswitch)		0.13	1.09429	0.9179	-0.42	0.747425	0.5804	0.72	1.64718	0.0615	0.17	1.12506	0.7873
