# Supplementary material for: Genetic Responses of Metabolically Active Limnospira indica Strain PCC 8005 Exposed to γ-Radiation during Its Lifecycle
Source: Microorganisms. 2021 Jul 30;9(8):1626. doi: 10.3390/microorganisms9081626 (PMC8400943; doi:10.3390/microorganisms9081626)
Supplement: Supplementary file 1 [file microorganisms-09-01626-s001.zip › Table_S3.xlsx]

## Sheet: Blad1
Table S3. Differential expression values for cyanobacterial house-keeping genes (see text)
refgene	MaGe-ID	logFC [P6C-P2C]	FC	FDR	logFC [P6R-P2R]	FC	FDR	logFC [P2R-P2C]	FC	FDR	logFC [P6R-P6C]	FC	FDR
rrnB1	16s_rRNA_1	-0.702862	0.614352	0.166037	0.0587165	1.04154	0.973792	0.147313	1.1075	0.808642	0.908891	1.8776	0.0156234
rrnB2	16s_rRNA_2	-0.702083	0.614684	0.166859	0.0504606	1.0356	0.97615	0.153616	1.11235	0.797616	0.906159	1.87405	0.0160552
ilvD	10603	0.124891	1.09043	0.924539	-0.0932555	0.937405	0.952857	0.0451515	1.03179	0.950802	-0.172995	0.886999	0.788594
rnpA	10273	0.224823	1.16863	0.830037	0.567433	1.48188	0.371988	0.110389	1.07952	0.8633	0.452999	1.36888	0.336289
secA	40988	-0.530618	0.692258	0.397994	-0.244173	0.8443	0.813147	-0.405659	0.754891	0.387209	-0.119214	0.920689	0.866047
petB	30364	-0.416371	0.749307	0.565509	-0.247187	0.842538	0.799337	0.281324	1.21531	0.584686	0.450508	1.36652	0.336928
ppc	10293	0.0230162	1.01608	0.987836	-0.364692	0.776635	0.698906	0.0882188	1.06306	0.902678	-0.299489	0.81254	0.612757
rimM	11124	0.011627	1.00809	0.995266	-0.0145415	0.989971	0.998782	-0.0133347	0.9908	0.99262	-0.0395032	0.97299	0.96952
prs	60297	-0.244514	0.8441	0.811626	-0.506712	0.703825	0.478342	0.254632	1.19303	0.639462	-0.00756576	0.99477	0.996028
purC	61086	0.288118	1.22105	0.758542	-0.460553	0.726707	0.550407	0.448913	1.36501	0.335123	-0.299758	0.812388	0.595879
									1.09133			1.18874
