# Supplementary material for: Genetic Responses of Metabolically Active Limnospira indica Strain PCC 8005 Exposed to γ-Radiation during Its Lifecycle
Source: Microorganisms. 2021 Jul 30;9(8):1626. doi: 10.3390/microorganisms9081626 (PMC8400943; doi:10.3390/microorganisms9081626)
Supplement: Supplementary file 1 [file microorganisms-09-01626-s001.zip › Table_S5.xlsx]

## Sheet: filtered
gene	MaGeID	logFC	FC	FDR
arhE	10471	4.32536	20.0477	1.18739e-55
arhD	10470	4.25701	19.1201	1.89857e-55
arhC	10469	4.24411	18.9497	2.21208e-55
arhB	10468	4.20067	18.3877	6.97562e-55
	10473	4.11304	17.304	9.11559e-43
	30018	3.98512	15.8358	4.68742e-35
	10474	3.82609	14.183	8.51953e-37
narG	10336	3.46404	11.0352	0.000157871
hsdR1a	30623	3.40706	10.6078	1.06378e-26
arhA	10467	3.36624	10.3119	5.8872e-38
	10126	3.34267	10.1448	3.32194e-33
groL1	61181	3.19684	9.16951	2.20455e-34
groS	61182	3.12959	8.75184	2.72834e-33
	40599	2.88294	7.3765	5.3751e-27
	30649	2.79075	6.9199	3.24847e-27
	30622	2.73639	6.66403	6.17823e-23
	60748	2.70228	6.50831	8.53423e-26
	30648	2.63164	6.19728	1.44108e-24
	40597	2.61859	6.14148	1.18963e-23
metE	60603	2.61665	6.13326	5.05142e-24
	30511	2.58876	6.01582	0.000202536
	50061	2.58846	6.01456	0.000966339
	41028	2.5849	5.99973	3.90258e-15
	11618	2.54878	5.8514	1.32638e-18
	11773	2.48808	5.61032	0.00055716
rnc2	10310	2.47566	5.56223	3.31403e-21
	60755	2.47397	5.5557	1.24925e-19
	60604	2.45686	5.4902	1.22998e-20
	40595	2.3922	5.24959	1.22998e-20
	10311	2.38771	5.23326	1.32638e-18
folE1	40925	2.36716	5.15923	1.25401e-19
	11777	2.35702	5.12313	1.46729e-06
dnaK5	10362	2.34775	5.0903	3.20832e-19
	40655	2.34073	5.06559	5.32247e-20
	30621	2.32689	5.01722	3.10703e-17
	60606	2.29815	4.91825	1.67452e-17
	10950	2.2648	4.80588	3.44224e-17
hsdR1b	30624	2.2569	4.77963	9.51194e-13
	40239	2.25241	4.76478	2.07843e-18
	41029	2.25178	4.76272	1.65572e-13
	40917	2.2382	4.71807	4.7521e-11
	40927	2.21227	4.63403	4.04193e-17
	20087	2.19651	4.58371	2.58145e-08
	10098	2.13279	4.38566	1.5813e-15
	30306	2.10336	4.29709	0.00105111
dusA	20088	2.09974	4.28631	5.47173e-11
	60162	2.07726	4.22005	6.70843e-05
	30307	2.04569	4.12872	5.14841e-05
	60890	2.04224	4.11884	2.77124e-14
	60349	2.03332	4.09346	0.0114973
	10750	2.01493	4.04161	1.8307e-14
	60605	2.01221	4.03399	5.62642e-14
	11750	2.00769	4.02139	2.89656e-08
groL2	30259	2.0048	4.01334	1.12039e-14
	60266	2.00386	4.01073	1.18103e-14
	11779	1.95137	3.86743	5.62063e-14
	61021	1.94856	3.85988	2.94663e-14
	10745	1.9389	3.83413	8.68977e-13
	40584	1.92609	3.80024	7.87418e-14
	40688	1.9226	3.79105	4.77943e-12
	60367	1.92082	3.78638	6.38478e-11
	40582	1.91602	3.7738	9.00754e-14
	11735	1.8973	3.72517	5.12735e-08
	11208	1.88838	3.7022	1.2296e-07
	50331	1.86797	3.6502	3.57123e-11
	61138	1.86244	3.63622	1.06193e-10
	40583	1.85839	3.62602	6.07627e-13
	10744	1.85603	3.6201	1.06193e-10
	60856	1.85259	3.61148	1.63117e-11
	40701	1.82941	3.55391	2.86694e-12
	61179	1.82559	3.54451	0.00485792
	11203	1.81602	3.5211	0.0124534
	61046	1.81576	3.52046	1.88329e-12
	40700	1.81412	3.51644	8.33789e-12
	40581	1.79652	3.4738	3.06117e-12
	10361	1.78918	3.45619	1.97544e-11
	60268	1.78527	3.44682	1.20978e-11
	11778	1.77936	3.43274	4.88498e-07
	61045	1.77341	3.4186	6.97376e-12
	10127	1.77018	3.41095	5.91801e-07
	40690	1.76944	3.40923	5.44175e-11
	60697	1.76914	3.40851	1.26254e-10
	40653	1.76391	3.39618	1.0162e-09
	30308	1.76358	3.39539	5.4653e-05
	60345	1.76324	3.39458	3.59369e-08
glbN	10324	1.76311	3.39429	5.56572e-05
	40585	1.75489	3.37501	1.01393e-11
	11143	1.75275	3.37	1.31737e-11
	60348	1.74691	3.35639	0.00682224
panE	30591	1.74399	3.34961	3.76375e-08
	10201	1.7297	3.3166	4.79556e-11
	40579	1.72756	3.31167	1.46302e-10
	60346	1.72324	3.30178	3.98009e-07
	40918	1.71684	3.28716	3.54742e-09
	60695	1.7118	3.2757	4.89864e-11
	10890	1.70844	3.26807	0.0315704
	40591	1.70646	3.2636	3.158e-10
	60864	1.70506	3.26043	6.38478e-11
	40717	1.68835	3.22288	9.40588e-09
	11209	1.68736	3.22068	1.06053e-05
	60780	1.68208	3.2089	6.15263e-10
	40577	1.67447	3.19202	1.19876e-08
	10493	1.66478	3.17065	3.83158e-10
	60781	1.66154	3.16354	1.01751e-09
	60865	1.66099	3.16234	2.16802e-10
	60863	1.65874	3.15741	1.71694e-09
	60870	1.65478	3.14874	1.68156e-07
cheB1	60572	1.65277	3.14438	1.59889e-09
	60862	1.64241	3.12187	1.19876e-08
cheW1	60576	1.6422	3.12141	2.91929e-09
	40699	1.63806	3.11248	3.88399e-09
	20086	1.63182	3.09904	6.0348e-06
cheA1	60577	1.62245	3.07897	1.08821e-09
	60698	1.61675	3.06684	8.18109e-09
	10494	1.61628	3.06584	9.01798e-10
	40578	1.61583	3.06489	4.77072e-09
	30559	1.61377	3.06051	0.000590215
	40580	1.61287	3.0586	4.18617e-10
	60265	1.60996	3.05243	5.50047e-08
	60696	1.6041	3.04007	2.68042e-09
	40692	1.60032	3.03211	2.91929e-09
	11086	1.59744	3.02605	1.41799e-08
	40224	1.59426	3.01939	2.82856e-09
	11734	1.57119	2.9715	3.26515e-09
	50366	1.56932	2.96765	0.00583014
	20100	1.55677	2.94195	2.21995e-08
	40689	1.55423	2.93676	4.55685e-08
	40691	1.5493	2.92675	6.23308e-09
	10897	1.54848	2.92509	2.9543e-07
	10495	1.54049	2.90893	4.5348e-09
	60779	1.5401	2.90815	4.54303e-08
	40687	1.5373	2.9025	2.58145e-08
	41025	1.53539	2.89868	5.46727e-09
	10360	1.53038	2.88863	2.59613e-08
	40715	1.52686	2.88157	3.35645e-06
	11664	1.52373	2.87534	1.03935e-07
	60846	1.51898	2.86589	4.24843e-08
	10113	1.51616	2.86029	1.70415e-08
	11205	1.51591	2.85979	3.55765e-05
	40718	1.5146	2.85719	6.7517e-08
	40250	1.51376	2.85553	1.52848e-07
	10743	1.50908	2.84628	1.52068e-05
	11529	1.50886	2.84585	0.00859881
phaP	10501	1.50848	2.8451	5.46727e-09
	10181	1.50823	2.8446	6.96182e-06
	40719	1.50691	2.84201	6.86684e-08
	11987	1.50482	2.83789	1.52325e-08
	60607	1.50045	2.82932	1.70298e-08
	11097	1.49304	2.81481	7.21991e-07
	20219	1.48378	2.79681	8.34474e-08
	miscRNA248	1.48302	2.79534	1.36572e-08
	40693	1.48093	2.79129	1.73595e-07
	20117	1.47952	2.78856	2.27097e-05
	10895	1.47344	2.77684	0.000609556
	11211	1.47299	2.77596	4.18186e-08
	miscRNA273	1.46962	2.76949	1.87715e-08
	40924	1.46573	2.76202	7.55079e-06
	10953	1.46444	2.75955	0.000161686
	40594	1.45685	2.74508	6.55965e-08
	20067	1.45284	2.73747	9.88437e-05
cas	40678	1.44599	2.7245	9.13843e-05
	40616	1.44062	2.71437	4.48355e-05
	10131	1.43697	2.70752	1.34202e-07
	60855	1.43405	2.70205	9.20435e-08
	11206	1.4209	2.67753	4.72694e-05
	11023	1.41966	2.67523	7.3027e-08
	11085	1.41381	2.66439	1.24068e-07
	60694	1.41304	2.66299	5.28877e-08
	30083	1.40981	2.65701	5.38468e-05
	60689	1.40726	2.65233	7.02889e-08
	20096	1.40617	2.65032	1.53046e-07
	60869	1.40298	2.64448	5.32435e-05
	60076	1.39916	2.63749	3.22429e-05
	11621	1.39852	2.6363	6.59006e-07
	10256	1.39266	2.62562	2.37833e-05
cheY1	60578	1.39216	2.62472	1.19943e-07
	11204	1.38217	2.60661	0.00549976
	20204	1.37663	2.59661	0.000104308
	50019	1.36434	2.57458	0.000203594
	10896	1.35983	2.56655	7.23972e-05
	60270	1.35964	2.56621	6.1751e-06
	30596	1.35675	2.56107	4.72148e-07
ubiA	10854	1.35523	2.55838	3.50801e-06
	40716	1.3531	2.5546	1.46383e-05
	11605	1.34924	2.54778	1.2708e-06
	40587	1.34696	2.54375	3.02043e-06
	60336	1.34616	2.54234	0.0138612
	40426	1.34446	2.53936	9.25498e-07
	30019	1.34413	2.53877	8.23191e-07
	60516	1.34141	2.53399	3.08952e-06
cysA	30503	1.33317	2.51955	0.000125517
	30350	1.3204	2.49735	1.36228e-06
	40575	1.31858	2.49421	7.21714e-07
	61149	1.31669	2.49093	5.25909e-07
	miscRNA68	1.31607	2.48987	7.31005e-07
	30632	1.31597	2.48969	8.56158e-07
	10358	1.30005	2.46237	5.26922e-06
	miscRNA220	1.29694	2.45706	7.94588e-07
	30510	1.29674	2.45674	0.00269406
ppiC	60867	1.29264	2.44977	0.000409237
	40573	1.2917	2.44817	1.08728e-06
	40546	1.29069	2.44644	3.84177e-05
	20095	1.28827	2.44235	3.43874e-06
	miscRNA269	1.2863	2.43901	2.48058e-06
	30626	1.28622	2.43888	0.00229944
	10182	1.28063	2.42945	0.00423505
	30588	1.27921	2.42706	1.81493e-06
	40926	1.27766	2.42446	2.15644e-05
	60335	1.27752	2.42422	0.00238507
	11067	1.26542	2.40397	6.57745e-06
	30502	1.26041	2.39564	0.00071544
	60469	1.25781	2.39132	0.000111239
	11084	1.25353	2.38424	6.41698e-06
	miscRNA2	1.24815	2.37537	2.34101e-06
sigG	40126	1.24679	2.37313	2.36378e-06
	40589	1.24223	2.36563	2.80128e-06
	40571	1.23975	2.36157	4.46587e-06
	40238	1.23816	2.35897	6.61133e-06
	60907	1.23302	2.35059	7.52487e-05
norB	10323	1.23116	2.34756	0.000588639
cysR	30501	1.22959	2.34501	0.00414181
	41097	1.22773	2.34198	3.39765e-05
	40637	1.22442	2.33662	5.26922e-06
cyp	60259	1.22302	2.33435	9.06904e-06
	40125	1.22184	2.33244	4.6598e-06
	40698	1.2187	2.32736	0.000112353
	60347	1.21773	2.3258	0.00498551
	11487	1.21375	2.31939	6.41698e-06
	20068	1.21146	2.31572	0.00331791
	40694	1.21048	2.31414	5.40275e-05
	30558	1.20039	2.29802	0.00269406
narH	10325	1.19913	2.29601	0.0478537
czcD	10962	1.19779	2.29388	8.40652e-05
	40574	1.19249	2.28547	7.67846e-06
	40685	1.19006	2.28163	1.42556e-05
	10505	1.18931	2.28043	1.55826e-05
	40712	1.18677	2.27642	0.000105466
	40590	1.18628	2.27565	8.08918e-06
	11742	1.18534	2.27416	9.41527e-06
	60926	1.18426	2.27246	0.0293505
	40435	1.18187	2.26871	8.08918e-06
	61243	1.17752	2.26187	0.00030193
hsdR1c	30625	1.17103	2.25172	0.00198398
	60471	1.16881	2.24826	0.000824814
	miscRNA280	1.16655	2.24475	1.24418e-05
	20066	1.16423	2.24113	0.0110964
	40679	1.16323	2.23958	3.19518e-05
pflB	60899	1.16277	2.23887	1.15708e-05
cas2	40676	1.16018	2.23485	0.00424865
	41098	1.15745	2.23063	6.50872e-05
	60329	1.15266	2.22324	4.54098e-05
	40604	1.1517	2.22176	0.000879949
	11146	1.15027	2.21955	0.00019079
	41229	1.1484	2.21668	3.05145e-05
cheC1	60571	1.14577	2.21263	6.69027e-05
	30733	1.14343	2.20905	0.000440359
	61150	1.14175	2.20648	1.63006e-05
	40686	1.14044	2.20448	5.38468e-05
	60811	1.14036	2.20436	4.27023e-05
	10359	1.14014	2.20402	5.90617e-05
proA1	41057	1.13961	2.20322	0.000102676
	11783	1.1384	2.20137	0.000195724
	30340	1.13627	2.19811	0.00359317
acaE	40592	1.13619	2.19799	1.8879e-05
cry	10963	1.13348	2.19387	0.00022514
	41432	1.13328	2.19356	1.97097e-05
	11104	1.13219	2.19191	4.97051e-05
	40703	1.12794	2.18546	7.90851e-05
	40713	1.12654	2.18335	0.00124204
	50164	1.12256	2.17733	0.000372482
	40710	1.12094	2.17489	0.000260193
	10133	1.11238	2.16201	6.739e-05
pyrD	41290	1.1117	2.16101	6.30184e-05
	40221	1.11074	2.15956	0.000332945
	30785	1.11024	2.15881	3.31784e-05
	11133	1.10713	2.15417	3.34604e-05
	10102	1.1065	2.15323	6.52731e-05
	40697	1.10247	2.14721	5.56648e-05
	30598	1.09877	2.14172	8.26025e-05
	30143	1.09844	2.14122	4.89557e-05
	30678	1.09764	2.14004	4.98806e-05
	40425	1.08839	2.12636	0.000643482
	11983	1.08764	2.12526	4.66526e-05
	11207	1.08711	2.12448	0.00346305
	10789	1.08626	2.12323	0.00466909
	11090	1.08592	2.12273	0.000661268
	61228	1.08502	2.1214	4.88583e-05
	61022	1.08353	2.11921	4.97213e-05
psbI	30303	1.08111	2.11567	8.19271e-05
	40588	1.0809	2.11535	6.39208e-05
	11145	1.07126	2.10126	0.000404545
	40652	1.07033	2.09991	0.000379514
	11452	1.0687	2.09755	7.10068e-05
	61044	1.068	2.09652	0.000128981
rmlA	12054	1.06691	2.09495	0.00059907
	11711	1.0667	2.09464	0.000101212
	60845	1.06064	2.08585	0.000744666
	10066	1.05749	2.0813	8.35422e-05
	41343	1.05723	2.08093	0.000218059
	20069	1.05674	2.08022	0.00232595
	40824	1.05626	2.07953	0.00328305
	30561	1.0536	2.07571	0.0185564
	60075	1.05119	2.07224	0.000744073
	10356	1.05095	2.07189	0.000117082
	miscRNA153	1.04838	2.0682	0.000111478
	60575	1.04328	2.0609	0.000228985
	40359	1.04195	2.05902	0.00169318
nanE	41334	1.03847	2.05405	0.000192548
isiA	61180	1.03583	2.05029	0.00121681
	60074	1.03482	2.04886	0.0116713
	60271	1.0333	2.04671	0.00310422
	11024	1.03329	2.04669	0.000699756
	60778	1.03199	2.04484	0.000708259
	40702	1.03037	2.04255	0.000219227
	30042	1.0303	2.04245	0.000141853
	11210	1.03017	2.04227	0.000271921
	61039	1.02922	2.04092	0.000447352
	60913	1.02864	2.0401	0.000239695
	30560	1.02489	2.0348	0.000694374
mutT	40086	1.02473	2.03458	0.000405478
	11011	1.02285	2.03192	0.000205288
sseA	60026	1.01818	2.02537	0.00020201
	60770	1.01786	2.02491	0.000895129
	miscRNA67	1.01755	2.02447	0.000180311
	30635	1.01514	2.02109	0.000161686
	40709	1.01458	2.02031	0.000970108
	10180	1.01421	2.01979	0.010096
	40919	1.01407	2.01961	0.000390943
	30786	1.01039	2.01445	0.000210559
	41055	1.00394	2.00547	0.000394256
	miscRNA285	1.0036	2.005	0.000265567
	60517	1.00115	2.00159	0.000578178
corA	60812	-1.00567	0.498038	0.00111324
	40274	-1.00618	0.497862	0.00197242
	10210	-1.00667	0.497692	0.000957833
	12028	-1.00698	0.497587	0.0236637
	20185	-1.00971	0.496646	0.0159038
	10838	-1.01032	0.496435	0.0444851
	40821	-1.01314	0.495465	0.000643482
	10026	-1.01492	0.494856	0.000179787
	30061	-1.01527	0.494736	0.000579991
	10668	-1.01604	0.49447	0.000744488
	40996	-1.01606	0.494466	0.00286196
	11930	-1.01621	0.494415	0.000394575
	tRNA41	-1.01852	0.493624	0.00967787
	30537	-1.01883	0.493517	0.0215552
nadC	10738	-1.02262	0.492222	0.000229912
	10590	-1.02301	0.492089	0.000249069
	10588	-1.02319	0.492028	0.000419173
	41144	-1.02395	0.491767	0.000152521
	10191	-1.0252	0.491343	0.000196102
	40196	-1.02578	0.491143	0.000341805
	10101	-1.02593	0.491094	0.000314169
	20045	-1.02685	0.490781	0.000234652
ntcB	30796	-1.03048	0.489548	0.00265606
	10008	-1.03122	0.489296	0.000142057
	40860	-1.03239	0.488898	0.00200464
hisR	30044	-1.0335	0.488525	0.0329921
	30079	-1.0335	0.488523	0.000957833
	40491	-1.03526	0.487927	0.000141411
	50251	-1.03987	0.486371	0.0120687
	40470	-1.04016	0.486273	0.000343741
	41113	-1.041	0.485992	0.000896849
	30707	-1.0413	0.485889	0.00023548
hypB1	40489	-1.04242	0.485512	0.000203913
	40471	-1.04532	0.484536	0.000343741
	10563	-1.04596	0.484322	0.00022514
	10059	-1.04602	0.484301	0.000247427
	tRNA38	-1.04667	0.484083	0.00014844
	30382	-1.04814	0.48359	0.000107977
	41155	-1.04916	0.483249	0.0006193
	60191	-1.05007	0.482944	0.000863332
kaiA	60140	-1.0517	0.482401	0.000152521
	10583	-1.05224	0.482219	0.0114973
	60139	-1.05316	0.48191	9.60337e-05
	10091	-1.05821	0.480228	0.000767546
	11344	-1.05945	0.479815	0.0112906
	11221	-1.0607	0.479401	0.000735443
	30509	-1.06316	0.478582	0.00621198
	30349	-1.06538	0.477847	0.00159134
	40515	-1.06615	0.477591	0.000157078
	60843	-1.06701	0.477308	0.00160673
	40447	-1.06804	0.476967	0.00235797
	10060	-1.0683	0.476879	0.000465051
	40165	-1.07073	0.476077	0.0315064
	11638	-1.07196	0.475673	0.0306246
	50051	-1.07198	0.475666	0.00867656
	41363	-1.0739	0.475033	0.00357202
	41255	-1.07412	0.474962	0.00494397
	41121	-1.07414	0.474954	0.000148925
	30729	-1.07458	0.474811	0.000104152
	40197	-1.07536	0.474553	0.000233129
pcrA	41347	-1.07895	0.473373	0.00078976
	40521	-1.07935	0.473242	0.00105111
insB	30106	-1.08041	0.472894	9.4241e-05
	41335	-1.08229	0.47228	0.000403933
	41114	-1.08386	0.471766	0.000164648
	tRNA15	-1.08425	0.471636	0.00282719
glcD	60706	-1.08511	0.471356	0.000112353
	40805	-1.08566	0.471176	0.00344899
	30313	-1.08791	0.470444	0.000300091
	10516	-1.0898	0.469826	0.0355116
	10601	-1.08982	0.469819	0.000104538
faxB1	30751	-1.09342	0.46865	0.0478524
	10005	-1.09449	0.468303	5.85323e-05
	30793	-1.09541	0.468005	0.00346799
	60956	-1.09623	0.467736	0.000904714
	40477	-1.09802	0.467158	8.5668e-05
asp8005ORF4843M	60398	-1.1039	0.465256	0.00124083
	miscRNA116	-1.10496	0.464915	3.64507e-05
	30023	-1.11028	0.463204	4.85361e-05
	40519	-1.11063	0.463093	0.00507354
	40645	-1.11356	0.462152	3.22429e-05
	41266	-1.11364	0.462128	0.00171573
	miscRNA105	-1.11535	0.461579	0.00705281
	40367	-1.11537	0.461572	0.000152218
	11915	-1.11546	0.461545	0.000588639
	11886	-1.12044	0.459953	0.00121774
	30575	-1.12461	0.458624	0.00639664
nthA1	60175	-1.12898	0.457239	2.4308e-05
	10400	-1.12967	0.457021	2.4308e-05
	10009	-1.1299	0.456949	0.0479879
	60100	-1.13206	0.456263	2.55462e-05
	30222	-1.13359	0.455781	3.44347e-05
	40514	-1.13587	0.45506	0.000307836
	41321	-1.1367	0.4548	6.12783e-05
	10502	-1.14073	0.453531	3.18098e-05
	60200	-1.14215	0.453085	0.00587776
	10544	-1.145	0.452191	0.0327813
nblB1	50028	-1.1474	0.451438	3.38684e-05
	11070	-1.15032	0.450526	2.41097e-05
	20063	-1.15524	0.448993	0.00308042
	20077	-1.15842	0.448004	4.90703e-05
	10100	-1.16204	0.446881	3.17223e-05
	20172	-1.16338	0.446465	0.00334158
	10589	-1.16391	0.446302	2.4308e-05
	41185	-1.16752	0.445187	0.00468392
	60195	-1.16786	0.445081	5.62074e-05
	20173	-1.16847	0.444892	3.27582e-05
	tRNA35	-1.17428	0.443106	1.28001e-05
	10564	-1.19342	0.437264	1.55826e-05
	50003	-1.19534	0.436683	0.000301546
	miscRNA90	-1.19593	0.436506	0.00098517
	30531	-1.19634	0.436382	2.37833e-05
nrtC	40619	-1.19892	0.435601	2.0368e-05
banIR	40641	-1.19939	0.435458	9.45221e-05
	12044	-1.20262	0.434484	1.41413e-05
msrA1	20193	-1.2045	0.433921	6.57745e-06
	30381	-1.21157	0.431799	9.67045e-06
	20007	-1.212	0.431671	0.00768949
	50298	-1.2142	0.431011	0.00033833
chlN	41145	-1.21634	0.430373	6.2692e-06
	40488	-1.22611	0.427467	1.30087e-05
	30753	-1.22715	0.42716	0.000338626
	60174	-1.2283	0.426819	3.79594e-06
	40385	-1.23116	0.425975	0.000184783
	10571	-1.23187	0.425766	0.0006193
	30482	-1.23382	0.42519	0.000113528
	30007	-1.23388	0.425171	0.00100794
	60190	-1.23748	0.424113	0.000570761
yhdJ	10381	-1.2394	0.42355	0.000447352
	11936	-1.2408	0.423138	3.11193e-06
	40076	-1.24111	0.423046	0.0280876
	11222	-1.2433	0.422406	1.22337e-05
	61091	-1.24374	0.422277	3.43635e-06
	50035	-1.24961	0.420561	3.63564e-06
	30175	-1.25034	0.420349	3.1531e-06
	30819	-1.2518	0.419923	1.02867e-05
	60119	-1.25588	0.418739	3.17223e-05
cheY1	10887	-1.25805	0.418109	3.56491e-06
	11252	-1.25853	0.417971	9.83479e-06
	11885	-1.26187	0.417002	0.00159152
	40392	-1.26684	0.41557	0.00016467
	40118	-1.26741	0.415406	4.44877e-06
bcp4	10833	-1.26789	0.415266	2.58061e-06
	40462	-1.26832	0.415144	0.000439939
	30214	-1.27074	0.414447	1.22709e-06
	20006	-1.27106	0.414355	6.30184e-05
	40034	-1.27147	0.414237	4.50285e-06
	10525	-1.27468	0.413318	7.85971e-05
	60120	-1.27704	0.412641	1.67196e-05
	61196	-1.28465	0.410471	5.91373e-06
	60399	-1.28629	0.410004	0.000129312
	11314	-1.2878	0.409576	3.82023e-06
	10105	-1.28802	0.409511	0.000666517
	10507	-1.29734	0.406876	0.00258843
	50010	-1.29765	0.40679	9.13843e-05
faxB1	50359	-1.29766	0.406786	0.0118507
	10054	-1.30066	0.405941	1.04228e-05
	41325	-1.30135	0.405747	1.18275e-05
hsdS	11311	-1.30176	0.405632	5.56572e-05
	40486	-1.30429	0.404921	2.08556e-06
	50260	-1.30644	0.404316	0.000343741
rfpX	30213	-1.30745	0.404034	9.23691e-07
	10658	-1.30875	0.403671	5.49092e-07
	40461	-1.31	0.403321	2.19727e-05
	40960	-1.31044	0.403199	0.000937693
	12089	-1.31175	0.402833	8.0099e-07
	10874	-1.3182	0.401036	2.0386e-06
	41146	-1.32509	0.399125	0.000118988
	tRNA39	-1.32711	0.398566	4.12385e-07
	30278	-1.32805	0.398306	5.72758e-07
	40455	-1.32926	0.397973	3.54016e-07
	20075	-1.33093	0.397511	1.18432e-06
gmk	40786	-1.33459	0.396504	1.0668e-05
	10487	-1.33525	0.396322	9.41318e-07
	41152	-1.33674	0.395914	2.99137e-05
	10259	-1.33816	0.395525	0.0209743
murG	40561	-1.33964	0.39512	4.97051e-05
	60401	-1.34519	0.393603	0.001309
	61273	-1.34545	0.393532	1.73757e-05
	40914	-1.34823	0.392773	1.35002e-05
ndhD	40540	-1.34995	0.392306	1.74e-06
	30800	-1.35088	0.392053	0.0209743
	11551	-1.35306	0.39146	0.00113307
	60194	-1.35324	0.391412	0.000512994
	40812	-1.3538	0.391259	9.23691e-07
	30383	-1.3547	0.391017	2.37317e-07
	11876	-1.35924	0.389787	2.1326e-07
	miscRNA134	-1.36078	0.389372	0.00506183
	10641	-1.36186	0.389081	2.32856e-07
	10488	-1.3623	0.388961	2.2696e-07
	30385	-1.36534	0.388142	3.54016e-07
	tRNA17	-1.36723	0.387635	1.53046e-07
	10702	-1.37095	0.386637	9.60021e-06
	10767	-1.3766	0.385124	0.000283891
fmdA	20218	-1.37709	0.384994	1.52848e-07
	40393	-1.38071	0.38403	1.02623e-06
	61262	-1.38285	0.383459	1.08433e-06
	20217	-1.39225	0.380969	1.52848e-07
	10434	-1.39588	0.380014	4.12385e-07
	30405	-1.39666	0.379807	1.05209e-07
stpA	10080	-1.40151	0.378532	1.00906e-05
	10379	-1.40292	0.378162	0.000336508
nrtB	40620	-1.4067	0.377175	1.03935e-07
	10195	-1.41088	0.376083	1.47174e-05
glnA	12133	-1.41218	0.375744	6.33119e-08
kaiB	60141	-1.41289	0.37556	1.83269e-07
	10439	-1.41739	0.374388	0.000935197
	10784	-1.42396	0.372688	1.61902e-05
hliA	40644	-1.42483	0.372462	3.98182e-08
	50297	-1.42752	0.371769	0.000872874
	20269	-1.42806	0.37163	7.41709e-08
	11310	-1.43417	0.37006	2.58464e-06
	11320	-1.43808	0.369059	2.654e-05
	20116	-1.4456	0.367139	6.52747e-05
	20135	-1.44887	0.366307	4.94707e-06
	11942	-1.4535	0.365134	1.53046e-07
	11315	-1.45451	0.364879	2.50198e-08
	10879	-1.45562	0.364597	0.0418481
	10106	-1.45655	0.364363	7.41205e-08
	40036	-1.45882	0.363791	2.74844e-07
	50205	-1.46232	0.36291	8.07497e-06
	20227	-1.46278	0.362793	1.30229e-07
	60733	-1.46777	0.361541	2.58145e-08
	20005	-1.47133	0.36065	5.28877e-08
	20076	-1.47809	0.358963	8.30545e-08
	40787	-1.48438	0.357402	5.87855e-07
	tRNA14	-1.48502	0.357244	6.4219e-08
	11637	-1.48714	0.356719	1.82483e-05
	60101	-1.48833	0.356425	2.89656e-08
	30024	-1.49911	0.35377	4.43027e-08
	20078	-1.50337	0.352728	1.91756e-07
	10440	-1.50348	0.352702	1.47028e-05
nrtA	40621	-1.50547	0.352216	7.08256e-09
	11907	-1.50654	0.351955	2.40591e-08
	miscRNA182	-1.50855	0.351465	6.09147e-09
intA9	11275	-1.50971	0.351181	1.25141e-08
	10667	-1.50988	0.35114	1.49233e-07
	11276	-1.51222	0.350572	5.31497e-09
	60021	-1.51382	0.350183	1.15503e-06
	10484	-1.51982	0.348729	4.55685e-08
	40940	-1.5341	0.345294	2.36816e-08
	40842	-1.53525	0.345019	4.30336e-08
	10441	-1.54057	0.343749	4.31459e-07
	tRNA27	-1.54103	0.343641	2.54967e-08
	11277	-1.54432	0.342856	2.48253e-09
	40682	-1.55131	0.3412	2.76437e-09
	tRNA18	-1.55649	0.339977	2.59054e-08
	10380	-1.56197	0.338689	6.6016e-06
	40552	-1.5623	0.33861	6.53373e-09
	60628	-1.57601	0.335408	0.0184138
	tRNA19	-1.57721	0.33513	6.67135e-09
	10003	-1.58081	0.334293	7.08256e-09
	50204	-1.58544	0.333222	1.72672e-07
	tRNA31	-1.60065	0.329728	1.64158e-09
nrtD	40618	-1.60242	0.329324	4.05061e-09
	11875	-1.60685	0.328314	5.47253e-10
	10486	-1.61037	0.327514	4.85441e-09
hypA1	40490	-1.61227	0.327083	5.85898e-10
	40450	-1.61637	0.326155	7.57761e-07
	40475	-1.62308	0.324642	2.02423e-05
	20228	-1.63091	0.322885	1.28316e-07
yedY	30294	-1.63366	0.322269	0.000115369
	60193	-1.63794	0.321316	2.36227e-09
	40643	-1.65714	0.317067	1.15939e-10
	10873	-1.67021	0.314208	2.5674e-10
	40683	-1.67695	0.312742	9.74882e-11
	61078	-1.67702	0.312727	5.8831e-10
nthB2	60176	-1.68041	0.311993	7.96018e-11
cynD	11878	-1.68412	0.311192	1.27952e-10
nirA	11944	-1.69734	0.308353	5.44175e-11
	11908	-1.6993	0.307936	1.20178e-06
livG	10485	-1.70169	0.307425	5.25748e-10
	10322	-1.70199	0.307362	0.0334353
	10768	-1.72274	0.302973	3.54016e-07
	20003	-1.72808	0.301854	0.00144131
	10625	-1.73852	0.299677	2.41849e-10
	20035	-1.74809	0.297696	1.29482e-06
	10004	-1.75125	0.297045	1.9325e-11
	41249	-1.77364	0.292469	0.0189362
	10299	-1.7884	0.289494	3.52041e-11
intB2	20252	-1.79612	0.287947	6.36055e-12
	tRNA26	-1.80161	0.286853	8.61099e-11
	tRNA37	-1.819	0.283418	1.03343e-11
	11879	-1.82046	0.28313	2.04912e-12
cobA	11943	-1.82719	0.281813	2.46574e-12
	40617	-1.8418	0.278974	4.79556e-11
	41235	-1.85725	0.276003	5.08906e-08
	11465	-1.85769	0.275918	2.72826e-12
	60196	-1.86962	0.273645	9.06771e-13
	11831	-1.87295	0.273015	0.00629315
	40386	-1.91495	0.265181	4.80759e-13
asp8005ORF1427C	40884	-1.92476	0.263384	3.1988e-12
	60177	-1.93082	0.262281	9.32261e-14
asp8005ORF1428	40883	-1.94239	0.260185	2.1201e-12
	41236	-1.94713	0.259332	0.00017852
yedY	30295	-1.95072	0.258687	3.12406e-06
asp8005ORF1429	40882	-1.98442	0.252714	2.46945e-10
	tRNA11	-2.03362	0.244241	1.92952e-11
	40970	-2.04612	0.242134	0.0131952
nblA	61056	-2.05145	0.241241	1.42549e-15
	41205	-2.121	0.229887	0.022799
cynB	11877	-2.12438	0.229349	2.25711e-16
	60178	-2.13056	0.228369	2.46261e-16
	61251	-2.14527	0.226052	3.68591e-06
	50362	-2.16454	0.223054	0.00932255
	10682	-2.18338	0.22016	2.22053e-17
	30224	-2.19004	0.219145	6.94548e-16
	tRNA32	-2.19368	0.218594	3.68868e-11
	50286	-2.20133	0.217437	1.78343e-17
	50257	-2.21698	0.21509	0.00586236
	tRNA13	-2.2492	0.210341	5.4408e-15
	60381	-2.25627	0.209313	1.91388e-18
	50170	-2.2911	0.20432	4.26628e-18
	30802	-2.3281	0.199147	6.28414e-05
narB	11809	-2.36628	0.193945	1.24139e-18
	20004	-2.37366	0.192956	2.01291e-20
cynS	11880	-2.41826	0.187082	1.20373e-20
	60988	-2.45798	0.182001	7.29965e-08
	10681	-2.6218	0.162465	3.27542e-24
	11649	-2.65604	0.158654	0.00172394
nrtP	11808	-2.67589	0.156487	7.36154e-23
	60813	-2.70847	0.152992	8.32048e-26
	10459	-2.77965	0.145627	2.80187e-23
	60904	-2.98046	0.126705	3.24983e-28
	20222	-3.23387	0.106294	0.00727388
	miscRNA124	-3.35497	0.0977356	9.61083e-05
	11807	-3.55371	0.0851585	2.55078e-37
	10460	-3.56803	0.084317	5.8872e-38

## Sheet: complete
gene	MaGeID	logFC	FC	FDR
arhE	10471	4.32536	20.0477	1.18739e-55
arhD	10470	4.25701	19.1201	1.89857e-55
arhC	10469	4.24411	18.9497	2.21208e-55
arhB	10468	4.20067	18.3877	6.97562e-55
	10473	4.11304	17.304	9.11559e-43
arhA	10467	3.36624	10.3119	5.8872e-38
	10460	-3.56803	0.084317	5.8872e-38
	11807	-3.55371	0.0851585	2.55078e-37
	10474	3.82609	14.183	8.51953e-37
	30018	3.98512	15.8358	4.68742e-35
groL1	61181	3.19684	9.16951	2.20455e-34
groS	61182	3.12959	8.75184	2.72834e-33
	10126	3.34267	10.1448	3.32194e-33
	60904	-2.98046	0.126705	3.24983e-28
	30649	2.79075	6.9199	3.24847e-27
	40599	2.88294	7.3765	5.3751e-27
hsdR1a	30623	3.40706	10.6078	1.06378e-26
	60813	-2.70847	0.152992	8.32048e-26
	60748	2.70228	6.50831	8.53423e-26
	30648	2.63164	6.19728	1.44108e-24
	10681	-2.6218	0.162465	3.27542e-24
metE	60603	2.61665	6.13326	5.05142e-24
	40597	2.61859	6.14148	1.18963e-23
	10459	-2.77965	0.145627	2.80187e-23
	30622	2.73639	6.66403	6.17823e-23
nrtP	11808	-2.67589	0.156487	7.36154e-23
rnc2	10310	2.47566	5.56223	3.31403e-21
cynS	11880	-2.41826	0.187082	1.20373e-20
	60604	2.45686	5.4902	1.22998e-20
	40595	2.3922	5.24959	1.22998e-20
	20004	-2.37366	0.192956	2.01291e-20
	40655	2.34073	5.06559	5.32247e-20
	60755	2.47397	5.5557	1.24925e-19
folE1	40925	2.36716	5.15923	1.25401e-19
dnaK5	10362	2.34775	5.0903	3.20832e-19
narB	11809	-2.36628	0.193945	1.24139e-18
	11618	2.54878	5.8514	1.32638e-18
	10311	2.38771	5.23326	1.32638e-18
	60381	-2.25627	0.209313	1.91388e-18
	40239	2.25241	4.76478	2.07843e-18
	50170	-2.2911	0.20432	4.26628e-18
	60606	2.29815	4.91825	1.67452e-17
	50286	-2.20133	0.217437	1.78343e-17
	10682	-2.18338	0.22016	2.22053e-17
	30621	2.32689	5.01722	3.10703e-17
	10950	2.2648	4.80588	3.44224e-17
	40927	2.21227	4.63403	4.04193e-17
cynB	11877	-2.12438	0.229349	2.25711e-16
	60178	-2.13056	0.228369	2.46261e-16
	30224	-2.19004	0.219145	6.94548e-16
nblA	61056	-2.05145	0.241241	1.42549e-15
	10098	2.13279	4.38566	1.5813e-15
	41028	2.5849	5.99973	3.90258e-15
	tRNA13	-2.2492	0.210341	5.4408e-15
groL2	30259	2.0048	4.01334	1.12039e-14
	60266	2.00386	4.01073	1.18103e-14
	10750	2.01493	4.04161	1.8307e-14
	60890	2.04224	4.11884	2.77124e-14
	61021	1.94856	3.85988	2.94663e-14
	11779	1.95137	3.86743	5.62063e-14
	60605	2.01221	4.03399	5.62642e-14
	40584	1.92609	3.80024	7.87418e-14
	40582	1.91602	3.7738	9.00754e-14
	60177	-1.93082	0.262281	9.32261e-14
	41029	2.25178	4.76272	1.65572e-13
	40386	-1.91495	0.265181	4.80759e-13
	40583	1.85839	3.62602	6.07627e-13
	10745	1.9389	3.83413	8.68977e-13
	60196	-1.86962	0.273645	9.06771e-13
hsdR1b	30624	2.2569	4.77963	9.51194e-13
	61046	1.81576	3.52046	1.88329e-12
	11879	-1.82046	0.28313	2.04912e-12
asp8005ORF1428	40883	-1.94239	0.260185	2.1201e-12
cobA	11943	-1.82719	0.281813	2.46574e-12
	11465	-1.85769	0.275918	2.72826e-12
	40701	1.82941	3.55391	2.86694e-12
	40581	1.79652	3.4738	3.06117e-12
asp8005ORF1427C	40884	-1.92476	0.263384	3.1988e-12
	40688	1.9226	3.79105	4.77943e-12
intB2	20252	-1.79612	0.287947	6.36055e-12
	61045	1.77341	3.4186	6.97376e-12
	40700	1.81412	3.51644	8.33789e-12
	40585	1.75489	3.37501	1.01393e-11
	tRNA37	-1.819	0.283418	1.03343e-11
	60268	1.78527	3.44682	1.20978e-11
	11143	1.75275	3.37	1.31737e-11
	60856	1.85259	3.61148	1.63117e-11
	tRNA11	-2.03362	0.244241	1.92952e-11
	10004	-1.75125	0.297045	1.9325e-11
	10361	1.78918	3.45619	1.97544e-11
	10299	-1.7884	0.289494	3.52041e-11
	50331	1.86797	3.6502	3.57123e-11
	tRNA32	-2.19368	0.218594	3.68868e-11
	40917	2.2382	4.71807	4.7521e-11
	40617	-1.8418	0.278974	4.79556e-11
	10201	1.7297	3.3166	4.79556e-11
	60695	1.7118	3.2757	4.89864e-11
	40690	1.76944	3.40923	5.44175e-11
nirA	11944	-1.69734	0.308353	5.44175e-11
dusA	20088	2.09974	4.28631	5.47173e-11
	60367	1.92082	3.78638	6.38478e-11
	60864	1.70506	3.26043	6.38478e-11
nthB2	60176	-1.68041	0.311993	7.96018e-11
	tRNA26	-1.80161	0.286853	8.61099e-11
	40683	-1.67695	0.312742	9.74882e-11
	10744	1.85603	3.6201	1.06193e-10
	61138	1.86244	3.63622	1.06193e-10
	40643	-1.65714	0.317067	1.15939e-10
	60697	1.76914	3.40851	1.26254e-10
cynD	11878	-1.68412	0.311192	1.27952e-10
	40579	1.72756	3.31167	1.46302e-10
	60865	1.66099	3.16234	2.16802e-10
	10625	-1.73852	0.299677	2.41849e-10
asp8005ORF1429	40882	-1.98442	0.252714	2.46945e-10
	10873	-1.67021	0.314208	2.5674e-10
	40591	1.70646	3.2636	3.158e-10
	10493	1.66478	3.17065	3.83158e-10
	40580	1.61287	3.0586	4.18617e-10
livG	10485	-1.70169	0.307425	5.25748e-10
	11875	-1.60685	0.328314	5.47253e-10
hypA1	40490	-1.61227	0.327083	5.85898e-10
	61078	-1.67702	0.312727	5.8831e-10
	60780	1.68208	3.2089	6.15263e-10
	10494	1.61628	3.06584	9.01798e-10
	40653	1.76391	3.39618	1.0162e-09
	60781	1.66154	3.16354	1.01751e-09
cheA1	60577	1.62245	3.07897	1.08821e-09
cheB1	60572	1.65277	3.14438	1.59889e-09
	tRNA31	-1.60065	0.329728	1.64158e-09
	60863	1.65874	3.15741	1.71694e-09
	60193	-1.63794	0.321316	2.36227e-09
	11277	-1.54432	0.342856	2.48253e-09
	60696	1.6041	3.04007	2.68042e-09
	40682	-1.55131	0.3412	2.76437e-09
	40224	1.59426	3.01939	2.82856e-09
	40692	1.60032	3.03211	2.91929e-09
cheW1	60576	1.6422	3.12141	2.91929e-09
	11734	1.57119	2.9715	3.26515e-09
	40918	1.71684	3.28716	3.54742e-09
	40699	1.63806	3.11248	3.88399e-09
nrtD	40618	-1.60242	0.329324	4.05061e-09
	10495	1.54049	2.90893	4.5348e-09
	40578	1.61583	3.06489	4.77072e-09
	10486	-1.61037	0.327514	4.85441e-09
	11276	-1.51222	0.350572	5.31497e-09
	41025	1.53539	2.89868	5.46727e-09
phaP	10501	1.50848	2.8451	5.46727e-09
	miscRNA182	-1.50855	0.351465	6.09147e-09
	40691	1.5493	2.92675	6.23308e-09
	40552	-1.5623	0.33861	6.53373e-09
	tRNA19	-1.57721	0.33513	6.67135e-09
nrtA	40621	-1.50547	0.352216	7.08256e-09
	10003	-1.58081	0.334293	7.08256e-09
	60698	1.61675	3.06684	8.18109e-09
	40717	1.68835	3.22288	9.40588e-09
	40577	1.67447	3.19202	1.19876e-08
	60862	1.64241	3.12187	1.19876e-08
intA9	11275	-1.50971	0.351181	1.25141e-08
	miscRNA248	1.48302	2.79534	1.36572e-08
	11086	1.59744	3.02605	1.41799e-08
	11987	1.50482	2.83789	1.52325e-08
	60607	1.50045	2.82932	1.70298e-08
	10113	1.51616	2.86029	1.70415e-08
	miscRNA273	1.46962	2.76949	1.87715e-08
	20100	1.55677	2.94195	2.21995e-08
	40940	-1.5341	0.345294	2.36816e-08
	11907	-1.50654	0.351955	2.40591e-08
	11315	-1.45451	0.364879	2.50198e-08
	tRNA27	-1.54103	0.343641	2.54967e-08
	60733	-1.46777	0.361541	2.58145e-08
	20087	2.19651	4.58371	2.58145e-08
	40687	1.5373	2.9025	2.58145e-08
	tRNA18	-1.55649	0.339977	2.59054e-08
	10360	1.53038	2.88863	2.59613e-08
	60101	-1.48833	0.356425	2.89656e-08
	11750	2.00769	4.02139	2.89656e-08
	60345	1.76324	3.39458	3.59369e-08
panE	30591	1.74399	3.34961	3.76375e-08
hliA	40644	-1.42483	0.372462	3.98182e-08
	11211	1.47299	2.77596	4.18186e-08
	60846	1.51898	2.86589	4.24843e-08
	40842	-1.53525	0.345019	4.30336e-08
	30024	-1.49911	0.35377	4.43027e-08
	60779	1.5401	2.90815	4.54303e-08
	40689	1.55423	2.93676	4.55685e-08
	10484	-1.51982	0.348729	4.55685e-08
	41235	-1.85725	0.276003	5.08906e-08
	11735	1.8973	3.72517	5.12735e-08
	60694	1.41304	2.66299	5.28877e-08
	20005	-1.47133	0.36065	5.28877e-08
	60265	1.60996	3.05243	5.50047e-08
glnA	12133	-1.41218	0.375744	6.33119e-08
	tRNA14	-1.48502	0.357244	6.4219e-08
	40594	1.45685	2.74508	6.55965e-08
	40718	1.5146	2.85719	6.7517e-08
	40719	1.50691	2.84201	6.86684e-08
	60689	1.40726	2.65233	7.02889e-08
	60988	-2.45798	0.182001	7.29965e-08
	11023	1.41966	2.67523	7.3027e-08
	10106	-1.45655	0.364363	7.41205e-08
	20269	-1.42806	0.37163	7.41709e-08
	20076	-1.47809	0.358963	8.30545e-08
	20219	1.48378	2.79681	8.34474e-08
	60855	1.43405	2.70205	9.20435e-08
nrtB	40620	-1.4067	0.377175	1.03935e-07
	11664	1.52373	2.87534	1.03935e-07
	30405	-1.39666	0.379807	1.05209e-07
cheY1	60578	1.39216	2.62472	1.19943e-07
	11208	1.88838	3.7022	1.2296e-07
	11085	1.41381	2.66439	1.24068e-07
	20228	-1.63091	0.322885	1.28316e-07
	20227	-1.46278	0.362793	1.30229e-07
	10131	1.43697	2.70752	1.34202e-07
	10667	-1.50988	0.35114	1.49233e-07
	40250	1.51376	2.85553	1.52848e-07
	20217	-1.39225	0.380969	1.52848e-07
fmdA	20218	-1.37709	0.384994	1.52848e-07
	11942	-1.4535	0.365134	1.53046e-07
	20096	1.40617	2.65032	1.53046e-07
	tRNA17	-1.36723	0.387635	1.53046e-07
	60870	1.65478	3.14874	1.68156e-07
	50204	-1.58544	0.333222	1.72672e-07
	40693	1.48093	2.79129	1.73595e-07
kaiB	60141	-1.41289	0.37556	1.83269e-07
	20078	-1.50337	0.352728	1.91756e-07
	11876	-1.35924	0.389787	2.1326e-07
	10488	-1.3623	0.388961	2.2696e-07
	10641	-1.36186	0.389081	2.32856e-07
	30383	-1.3547	0.391017	2.37317e-07
	40036	-1.45882	0.363791	2.74844e-07
	10897	1.54848	2.92509	2.9543e-07
	30385	-1.36534	0.388142	3.54016e-07
	40455	-1.32926	0.397973	3.54016e-07
	10768	-1.72274	0.302973	3.54016e-07
	60346	1.72324	3.30178	3.98009e-07
	tRNA39	-1.32711	0.398566	4.12385e-07
	10434	-1.39588	0.380014	4.12385e-07
	10441	-1.54057	0.343749	4.31459e-07
	30596	1.35675	2.56107	4.72148e-07
	11778	1.77936	3.43274	4.88498e-07
	61149	1.31669	2.49093	5.25909e-07
	10658	-1.30875	0.403671	5.49092e-07
	30278	-1.32805	0.398306	5.72758e-07
	40787	-1.48438	0.357402	5.87855e-07
	10127	1.77018	3.41095	5.91801e-07
	11621	1.39852	2.6363	6.59006e-07
	40575	1.31858	2.49421	7.21714e-07
	11097	1.49304	2.81481	7.21991e-07
	miscRNA68	1.31607	2.48987	7.31005e-07
	40450	-1.61637	0.326155	7.57761e-07
	miscRNA220	1.29694	2.45706	7.94588e-07
	12089	-1.31175	0.402833	8.0099e-07
	30019	1.34413	2.53877	8.23191e-07
	30632	1.31597	2.48969	8.56158e-07
rfpX	30213	-1.30745	0.404034	9.23691e-07
	40812	-1.3538	0.391259	9.23691e-07
	40426	1.34446	2.53936	9.25498e-07
	10487	-1.33525	0.396322	9.41318e-07
	40393	-1.38071	0.38403	1.02623e-06
	61262	-1.38285	0.383459	1.08433e-06
	40573	1.2917	2.44817	1.08728e-06
	60021	-1.51382	0.350183	1.15503e-06
	20075	-1.33093	0.397511	1.18432e-06
	11908	-1.6993	0.307936	1.20178e-06
	30214	-1.27074	0.414447	1.22709e-06
	11605	1.34924	2.54778	1.2708e-06
	20035	-1.74809	0.297696	1.29482e-06
	30350	1.3204	2.49735	1.36228e-06
	11777	2.35702	5.12313	1.46729e-06
ndhD	40540	-1.34995	0.392306	1.74e-06
	30588	1.27921	2.42706	1.81493e-06
	10874	-1.3182	0.401036	2.0386e-06
	40486	-1.30429	0.404921	2.08556e-06
	miscRNA2	1.24815	2.37537	2.34101e-06
sigG	40126	1.24679	2.37313	2.36378e-06
	miscRNA269	1.2863	2.43901	2.48058e-06
bcp4	10833	-1.26789	0.415266	2.58061e-06
	11310	-1.43417	0.37006	2.58464e-06
	40589	1.24223	2.36563	2.80128e-06
	40587	1.34696	2.54375	3.02043e-06
	60516	1.34141	2.53399	3.08952e-06
	11936	-1.2408	0.423138	3.11193e-06
yedY	30295	-1.95072	0.258687	3.12406e-06
	30175	-1.25034	0.420349	3.1531e-06
	40715	1.52686	2.88157	3.35645e-06
	61091	-1.24374	0.422277	3.43635e-06
	20095	1.28827	2.44235	3.43874e-06
ubiA	10854	1.35523	2.55838	3.50801e-06
cheY1	10887	-1.25805	0.418109	3.56491e-06
	50035	-1.24961	0.420561	3.63564e-06
	61251	-2.14527	0.226052	3.68591e-06
	60174	-1.2283	0.426819	3.79594e-06
	11314	-1.2878	0.409576	3.82023e-06
	40118	-1.26741	0.415406	4.44877e-06
	40571	1.23975	2.36157	4.46587e-06
	40034	-1.27147	0.414237	4.50285e-06
	40125	1.22184	2.33244	4.6598e-06
	20135	-1.44887	0.366307	4.94707e-06
	10358	1.30005	2.46237	5.26922e-06
	40637	1.22442	2.33662	5.26922e-06
	61196	-1.28465	0.410471	5.91373e-06
	20086	1.63182	3.09904	6.0348e-06
	60270	1.35964	2.56621	6.1751e-06
chlN	41145	-1.21634	0.430373	6.2692e-06
	11487	1.21375	2.31939	6.41698e-06
	11084	1.25353	2.38424	6.41698e-06
msrA1	20193	-1.2045	0.433921	6.57745e-06
	11067	1.26542	2.40397	6.57745e-06
	10380	-1.56197	0.338689	6.6016e-06
	40238	1.23816	2.35897	6.61133e-06
	10181	1.50823	2.8446	6.96182e-06
	40924	1.46573	2.76202	7.55079e-06
	40574	1.19249	2.28547	7.67846e-06
	50205	-1.46232	0.36291	8.07497e-06
	40590	1.18628	2.27565	8.08918e-06
	40435	1.18187	2.26871	8.08918e-06
cyp	60259	1.22302	2.33435	9.06904e-06
	11742	1.18534	2.27416	9.41527e-06
	10702	-1.37095	0.386637	9.60021e-06
	30381	-1.21157	0.431799	9.67045e-06
	11252	-1.25853	0.417971	9.83479e-06
stpA	10080	-1.40151	0.378532	1.00906e-05
	30819	-1.2518	0.419923	1.02867e-05
	10054	-1.30066	0.405941	1.04228e-05
	11209	1.68736	3.22068	1.06053e-05
gmk	40786	-1.33459	0.396504	1.0668e-05
pflB	60899	1.16277	2.23887	1.15708e-05
	41325	-1.30135	0.405747	1.18275e-05
	11222	-1.2433	0.422406	1.22337e-05
	miscRNA280	1.16655	2.24475	1.24418e-05
	tRNA35	-1.17428	0.443106	1.28001e-05
	40488	-1.22611	0.427467	1.30087e-05
	40914	-1.34823	0.392773	1.35002e-05
	12044	-1.20262	0.434484	1.41413e-05
	40685	1.19006	2.28163	1.42556e-05
	40716	1.3531	2.5546	1.46383e-05
	10440	-1.50348	0.352702	1.47028e-05
	10195	-1.41088	0.376083	1.47174e-05
	10743	1.50908	2.84628	1.52068e-05
	10564	-1.19342	0.437264	1.55826e-05
	10505	1.18931	2.28043	1.55826e-05
	10784	-1.42396	0.372688	1.61902e-05
	61150	1.14175	2.20648	1.63006e-05
	60120	-1.27704	0.412641	1.67196e-05
	61273	-1.34545	0.393532	1.73757e-05
	11637	-1.48714	0.356719	1.82483e-05
acaE	40592	1.13619	2.19799	1.8879e-05
	41432	1.13328	2.19356	1.97097e-05
	40475	-1.62308	0.324642	2.02423e-05
nrtC	40619	-1.19892	0.435601	2.0368e-05
	40926	1.27766	2.42446	2.15644e-05
	40461	-1.31	0.403321	2.19727e-05
	20117	1.47952	2.78856	2.27097e-05
	10256	1.39266	2.62562	2.37833e-05
	30531	-1.19634	0.436382	2.37833e-05
	11070	-1.15032	0.450526	2.41097e-05
	10589	-1.16391	0.446302	2.4308e-05
	10400	-1.12967	0.457021	2.4308e-05
nthA1	60175	-1.12898	0.457239	2.4308e-05
	60100	-1.13206	0.456263	2.55462e-05
	11320	-1.43808	0.369059	2.654e-05
	41152	-1.33674	0.395914	2.99137e-05
	41229	1.1484	2.21668	3.05145e-05
	10100	-1.16204	0.446881	3.17223e-05
	60119	-1.25588	0.418739	3.17223e-05
	10502	-1.14073	0.453531	3.18098e-05
	40679	1.16323	2.23958	3.19518e-05
	40645	-1.11356	0.462152	3.22429e-05
	60076	1.39916	2.63749	3.22429e-05
	20173	-1.16847	0.444892	3.27582e-05
	30785	1.11024	2.15881	3.31784e-05
	11133	1.10713	2.15417	3.34604e-05
nblB1	50028	-1.1474	0.451438	3.38684e-05
	41097	1.22773	2.34198	3.39765e-05
	30222	-1.13359	0.455781	3.44347e-05
	11205	1.51591	2.85979	3.55765e-05
	miscRNA116	-1.10496	0.464915	3.64507e-05
	40546	1.29069	2.44644	3.84177e-05
	60811	1.14036	2.20436	4.27023e-05
	40616	1.44062	2.71437	4.48355e-05
	60329	1.15266	2.22324	4.54098e-05
	11983	1.08764	2.12526	4.66526e-05
	11206	1.4209	2.67753	4.72694e-05
	30023	-1.11028	0.463204	4.85361e-05
	61228	1.08502	2.1214	4.88583e-05
	30143	1.09844	2.14122	4.89557e-05
	20077	-1.15842	0.448004	4.90703e-05
	11104	1.13219	2.19191	4.97051e-05
murG	40561	-1.33964	0.39512	4.97051e-05
	61022	1.08353	2.11921	4.97213e-05
	30678	1.09764	2.14004	4.98806e-05
	30307	2.04569	4.12872	5.14841e-05
	60869	1.40298	2.64448	5.32435e-05
	30083	1.40981	2.65701	5.38468e-05
	40686	1.14044	2.20448	5.38468e-05
	40694	1.21048	2.31414	5.40275e-05
	30308	1.76358	3.39539	5.4653e-05
hsdS	11311	-1.30176	0.405632	5.56572e-05
glbN	10324	1.76311	3.39429	5.56572e-05
	40697	1.10247	2.14721	5.56648e-05
	60195	-1.16786	0.445081	5.62074e-05
	10005	-1.09449	0.468303	5.85323e-05
	10359	1.14014	2.20402	5.90617e-05
	41321	-1.1367	0.4548	6.12783e-05
	30802	-2.3281	0.199147	6.28414e-05
	20006	-1.27106	0.414355	6.30184e-05
pyrD	41290	1.1117	2.16101	6.30184e-05
	40588	1.0809	2.11535	6.39208e-05
	41098	1.15745	2.23063	6.50872e-05
	10102	1.1065	2.15323	6.52731e-05
	20116	-1.4456	0.367139	6.52747e-05
cheC1	60571	1.14577	2.21263	6.69027e-05
	60162	2.07726	4.22005	6.70843e-05
	10133	1.11238	2.16201	6.739e-05
	11452	1.0687	2.09755	7.10068e-05
	10896	1.35983	2.56655	7.23972e-05
	60907	1.23302	2.35059	7.52487e-05
	10525	-1.27468	0.413318	7.85971e-05
	40703	1.12794	2.18546	7.90851e-05
psbI	30303	1.08111	2.11567	8.19271e-05
	30598	1.09877	2.14172	8.26025e-05
	10066	1.05749	2.0813	8.35422e-05
czcD	10962	1.19779	2.29388	8.40652e-05
	40477	-1.09802	0.467158	8.5668e-05
cas	40678	1.44599	2.7245	9.13843e-05
	50010	-1.29765	0.40679	9.13843e-05
insB	30106	-1.08041	0.472894	9.4241e-05
banIR	40641	-1.19939	0.435458	9.45221e-05
	60139	-1.05316	0.48191	9.60337e-05
	miscRNA124	-3.35497	0.0977356	9.61083e-05
	20067	1.45284	2.73747	9.88437e-05
	11711	1.0667	2.09464	0.000101212
proA1	41057	1.13961	2.20322	0.000102676
	30729	-1.07458	0.474811	0.000104152
	20204	1.37663	2.59661	0.000104308
	10601	-1.08982	0.469819	0.000104538
	40712	1.18677	2.27642	0.000105466
	30382	-1.04814	0.48359	0.000107977
	60469	1.25781	2.39132	0.000111239
	miscRNA153	1.04838	2.0682	0.000111478
	40698	1.2187	2.32736	0.000112353
glcD	60706	-1.08511	0.471356	0.000112353
	30482	-1.23382	0.42519	0.000113528
yedY	30294	-1.63366	0.322269	0.000115369
	10356	1.05095	2.07189	0.000117082
	41146	-1.32509	0.399125	0.000118988
cysA	30503	1.33317	2.51955	0.000125517
	61044	1.068	2.09652	0.000128981
	60399	-1.28629	0.410004	0.000129312
	40491	-1.03526	0.487927	0.000141411
	30042	1.0303	2.04245	0.000141853
	10008	-1.03122	0.489296	0.000142057
	tRNA38	-1.04667	0.484083	0.00014844
	41121	-1.07414	0.474954	0.000148925
	40367	-1.11537	0.461572	0.000152218
kaiA	60140	-1.0517	0.482401	0.000152521
	41144	-1.02395	0.491767	0.000152521
	40515	-1.06615	0.477591	0.000157078
narG	10336	3.46404	11.0352	0.000157871
	30635	1.01514	2.02109	0.000161686
	10953	1.46444	2.75955	0.000161686
	41114	-1.08386	0.471766	0.000164648
	40392	-1.26684	0.41557	0.00016467
	41236	-1.94713	0.259332	0.00017852
	10026	-1.01492	0.494856	0.000179787
	miscRNA67	1.01755	2.02447	0.000180311
	40385	-1.23116	0.425975	0.000184783
	11146	1.15027	2.21955	0.00019079
nanE	41334	1.03847	2.05405	0.000192548
	11783	1.1384	2.20137	0.000195724
	10191	-1.0252	0.491343	0.000196102
sseA	60026	1.01818	2.02537	0.00020201
	30511	2.58876	6.01582	0.000202536
	50019	1.36434	2.57458	0.000203594
hypB1	40489	-1.04242	0.485512	0.000203913
	11011	1.02285	2.03192	0.000205288
	30786	1.01039	2.01445	0.000210559
	41343	1.05723	2.08093	0.000218059
	40702	1.03037	2.04255	0.000219227
cry	10963	1.13348	2.19387	0.00022514
	10563	-1.04596	0.484322	0.00022514
	60575	1.04328	2.0609	0.000228985
nadC	10738	-1.02262	0.492222	0.000229912
	40197	-1.07536	0.474553	0.000233129
	20045	-1.02685	0.490781	0.000234652
	30707	-1.0413	0.485889	0.00023548
	60913	1.02864	2.0401	0.000239695
	11494	-0.994128	0.502039	0.000241987
	10059	-1.04602	0.484301	0.000247427
	10590	-1.02301	0.492089	0.000249069
	40710	1.12094	2.17489	0.000260193
	miscRNA285	1.0036	2.005	0.000265567
	11210	1.03017	2.04227	0.000271921
	10767	-1.3766	0.385124	0.000283891
	30313	-1.08791	0.470444	0.000300091
	50003	-1.19534	0.436683	0.000301546
	61243	1.17752	2.26187	0.00030193
	40514	-1.13587	0.45506	0.000307836
	10101	-1.02593	0.491094	0.000314169
	40221	1.11074	2.15956	0.000332945
	10379	-1.40292	0.378162	0.000336508
	50298	-1.2142	0.431011	0.00033833
	30753	-1.22715	0.42716	0.000338626
	40196	-1.02578	0.491143	0.000341805
	40470	-1.04016	0.486273	0.000343741
	50260	-1.30644	0.404316	0.000343741
	40471	-1.04532	0.484536	0.000343741
	30782	0.974429	1.96486	0.000357378
	50164	1.12256	2.17733	0.000372482
	40652	1.07033	2.09991	0.000379514
	40919	1.01407	2.01961	0.000390943
	41055	1.00394	2.00547	0.000394256
	11930	-1.01621	0.494415	0.000394575
	41335	-1.08229	0.47228	0.000403933
	11145	1.07126	2.10126	0.000404545
mutT	40086	1.02473	2.03458	0.000405478
ppiC	60867	1.29264	2.44977	0.000409237
glnB	50271	-0.962779	0.513068	0.000410119
	10588	-1.02319	0.492028	0.000419173
	60321	0.975514	1.96634	0.000429667
	10112	0.982423	1.97578	0.000439939
	40462	-1.26832	0.415144	0.000439939
	30733	1.14343	2.20905	0.000440359
	61039	1.02922	2.04092	0.000447352
	10880	-0.994154	0.50203	0.000447352
yhdJ	10381	-1.2394	0.42355	0.000447352
	11451	0.957001	1.94127	0.000447352
	60816	-0.988171	0.504116	0.000457116
	10060	-1.0683	0.476879	0.000465051
	40148	-0.95604	0.51547	0.00047868
	10640	-0.982191	0.50621	0.000481806
	60194	-1.35324	0.391412	0.000512994
ptpS	60189	-0.982777	0.506005	0.000546734
	11773	2.48808	5.61032	0.00055716
	60190	-1.23748	0.424113	0.000570761
	60517	1.00115	2.00159	0.000578178
	30061	-1.01527	0.494736	0.000579991
norB	10323	1.23116	2.34756	0.000588639
	11915	-1.11546	0.461545	0.000588639
	30559	1.61377	3.06051	0.000590215
rmlA	12054	1.06691	2.09495	0.00059907
	10895	1.47344	2.77684	0.000609556
	41155	-1.04916	0.483249	0.0006193
	10571	-1.23187	0.425766	0.0006193
	40425	1.08839	2.12636	0.000643482
	40821	-1.01314	0.495465	0.000643482
	11090	1.08592	2.12273	0.000661268
	10105	-1.28802	0.409511	0.000666517
glpK	12110	-0.979846	0.507034	0.000678187
nifJ	41291	0.950747	1.93287	0.000692339
	30560	1.02489	2.0348	0.000694374
	30431	-0.970437	0.510352	0.00069541
	11135	0.928592	1.90342	0.000695535
	11024	1.03329	2.04669	0.000699756
	40111	0.957762	1.94229	0.000705728
	60778	1.03199	2.04484	0.000708259
	30502	1.26041	2.39564	0.00071544
	11282	-0.951178	0.51721	0.00071544
	50026	0.957492	1.94193	0.000717024
	11221	-1.0607	0.479401	0.000735443
	60075	1.05119	2.07224	0.000744073
	10668	-1.01604	0.49447	0.000744488
	11379	-0.924949	0.526699	0.000744488
	60845	1.06064	2.08585	0.000744666
arsR	12041	-0.986095	0.504842	0.000747067
cbiN	30439	0.959638	1.94482	0.000750709
	10091	-1.05821	0.480228	0.000767546
	11712	0.926271	1.90036	0.000786345
pcrA	41347	-1.07895	0.473373	0.00078976
	40487	-0.984572	0.505375	0.000806537
	41026	-0.929363	0.52509	0.000817432
	60471	1.16881	2.24826	0.000824814
	40195	-0.986989	0.50453	0.00085863
	60191	-1.05007	0.482944	0.000863332
	50297	-1.42752	0.371769	0.000872874
	40604	1.1517	2.22176	0.000879949
dnaK	11998	0.914011	1.88428	0.000894663
	60768	0.957693	1.9422	0.000895129
	60770	1.01786	2.02491	0.000895129
	41113	-1.041	0.485992	0.000896849
	30400	-0.981212	0.506554	0.000896849
	60956	-1.09623	0.467736	0.000904714
	40939	-0.925612	0.526457	0.000914684
	40259	0.96385	1.95051	0.000915805
	10439	-1.41739	0.374388	0.000935197
	40960	-1.31044	0.403199	0.000937693
susA1	40478	-0.988383	0.504043	0.000955824
	30079	-1.0335	0.488523	0.000957833
	10210	-1.00667	0.497692	0.000957833
	50061	2.58846	6.01456	0.000966339
arsI	60129	0.93241	1.90846	0.000966997
	40709	1.01458	2.02031	0.000970108
	miscRNA90	-1.19593	0.436506	0.00098517
	10639	-0.922264	0.52768	0.00099558
	30007	-1.23388	0.425171	0.00100794
	61005	-0.935773	0.522762	0.00102738
	10881	-0.935215	0.522965	0.00102738
	20215	-0.954347	0.516075	0.00102738
	60520	0.924957	1.89863	0.00102738
	30306	2.10336	4.29709	0.00105111
	40521	-1.07935	0.473242	0.00105111
	61129	0.908313	1.87685	0.00105111
	30818	-0.980822	0.506691	0.00105771
	41120	-0.936129	0.522633	0.00106099
	10749	0.953704	1.93684	0.00107266
	30027	-0.998021	0.500687	0.00108136
chlL	41143	-0.908631	0.53269	0.00109228
corA	60812	-1.00567	0.498038	0.00111324
	10736	0.990645	1.98707	0.00112685
	50134	-0.936693	0.522429	0.00113291
	11551	-1.35306	0.39146	0.00113307
	30174	-0.917657	0.529368	0.0011647
	60765	-0.899996	0.535888	0.00117815
	40223	0.905747	1.87351	0.0011999
ndhJ	60547	0.893866	1.85815	0.00121259
	tRNA30	-0.902719	0.534878	0.00121681
isiA	61180	1.03583	2.05029	0.00121681
	11886	-1.12044	0.459953	0.00121774
	10006	-0.901425	0.535358	0.00123535
asp8005ORF4843M	60398	-1.1039	0.465256	0.00124083
	40713	1.12654	2.18335	0.00124204
	60718	-0.962094	0.513311	0.00128358
	60401	-1.34519	0.393603	0.001309
chlB	60133	0.895679	1.86049	0.00131838
	60546	0.885223	1.84705	0.00132358
	60156	-0.922913	0.527443	0.00132358
	11134	0.885256	1.84709	0.00132358
	40638	0.928996	1.90395	0.00136474
	60915	0.887373	1.8498	0.00140411
	40370	-0.980777	0.506707	0.00141812
	40114	-0.966257	0.511832	0.00142483
purN	10062	-0.985313	0.505116	0.00143721
folB	11313	-0.930967	0.524507	0.00144131
	20003	-1.72808	0.301854	0.00144131
	tRNA4	-0.905572	0.533821	0.00144851
	41203	-0.91239	0.531304	0.00145166
	10433	-0.883486	0.542056	0.0014527
	10450	-0.921143	0.52809	0.00148044
	30783	0.879765	1.84008	0.00149867
	40705	0.889983	1.85315	0.00154901
	40704	0.939357	1.91767	0.00155931
	60260	0.881695	1.84254	0.00158512
	30349	-1.06538	0.477847	0.00159134
glmS	10231	-0.952311	0.516804	0.00159152
	11885	-1.26187	0.417002	0.00159152
	60843	-1.06701	0.477308	0.00160673
	11464	-0.940267	0.521137	0.00162488
	30781	0.874408	1.83326	0.00162503
	60593	0.882282	1.84329	0.0016841
	40359	1.04195	2.05902	0.00169318
	20216	-0.901545	0.535313	0.00169318
	20027	-0.90137	0.535378	0.00169599
	41266	-1.11364	0.462128	0.00171573
	11649	-2.65604	0.158654	0.00172394
	miscRNA201	0.879874	1.84021	0.00173581
	10454	-0.895634	0.537511	0.00173581
rsbW	60964	0.866889	1.82373	0.00174228
	60945	0.877978	1.8378	0.00178734
	10209	-0.866173	0.5486	0.00183179
aat2	30789	-0.898858	0.536311	0.00183179
	50152	0.868723	1.82605	0.00185143
	40560	-0.861699	0.550304	0.00191721
	40274	-1.00618	0.497862	0.00197242
carA	40314	-0.884881	0.541532	0.00197484
	30585	0.858538	1.8132	0.00197484
	40128	-0.897848	0.536687	0.00197622
hsdR1c	30625	1.17103	2.25172	0.00198398
	40860	-1.03239	0.488898	0.00200464
	41119	-0.88824	0.540273	0.00202945
	12063	-0.938017	0.52195	0.00204552
	60699	0.955235	1.9389	0.00204892
	10300	-0.916984	0.529615	0.00205093
	30855	-0.862964	0.549822	0.00206384
	40829	-0.937585	0.522106	0.00211722
	11468	-0.906888	0.533334	0.00212678
	30407	-0.855564	0.552649	0.00214026
	10007	-0.863415	0.54965	0.00214281
	60308	0.869468	1.82699	0.00215056
	tRNA9	-0.854929	0.552892	0.00219129
	40108	0.889443	1.85246	0.00221584
	10183	0.93884	1.91699	0.00223907
	10587	-0.953952	0.516216	0.00224303
	60771	0.935381	1.9124	0.00226956
	30626	1.28622	2.43888	0.00229944
	40790	-0.928213	0.525509	0.00232333
	40363	-0.871776	0.546474	0.00232333
	12134	-0.907672	0.533045	0.00232333
	20069	1.05674	2.08022	0.00232595
	50178	-0.97709	0.508003	0.00234904
	40447	-1.06804	0.476967	0.00235797
	10040	-0.89875	0.536351	0.00235898
sodB	50113	-0.846902	0.555977	0.00236553
	30856	0.889749	1.85285	0.00236826
	60335	1.27752	2.42422	0.00238507
	60330	0.899379	1.86526	0.00239561
	50091	0.869239	1.8267	0.00239561
	miscRNA75	0.843983	1.795	0.00244451
	40110	0.876231	1.83557	0.00249597
	41204	-0.905628	0.5338	0.00249597
	41258	-0.966776	0.511648	0.00250712
	10758	0.9242	1.89763	0.00250712
	tRNA8	-0.873326	0.545887	0.00256258
	11909	-0.965296	0.512173	0.00257531
	10507	-1.29734	0.406876	0.00258843
	10338	-0.89225	0.538773	0.00262187
	20192	0.909859	1.87886	0.00263485
	41021	-0.892093	0.538832	0.00265571
ntcB	30796	-1.03048	0.489548	0.00265606
	10390	-0.864406	0.549272	0.00267373
	61099	-0.890849	0.539296	0.00267373
	30558	1.20039	2.29802	0.00269406
	30510	1.29674	2.45674	0.00269406
	11741	0.842746	1.79346	0.00270925
	60594	0.843751	1.79471	0.00275993
	50208	-0.958183	0.514705	0.00276679
	10504	-0.992793	0.502504	0.00279145
	40376	-0.898524	0.536435	0.00279662
	10202	-0.847804	0.55563	0.00280327
	30399	-0.875977	0.544885	0.00280494
	tRNA15	-1.08425	0.471636	0.00282719
	40143	-0.922463	0.527607	0.00282821
	30102	-0.839376	0.558885	0.00283784
	40996	-1.01606	0.494466	0.00286196
	miscRNA110	0.833378	1.78185	0.00287422
	40900	-0.895503	0.53756	0.00288098
	10283	-0.8787	0.543857	0.00296621
	10979	-0.937023	0.522309	0.00298332
	60763	-0.846652	0.556074	0.00299445
	60148	-0.867456	0.548112	0.00302382
htpG	20229	0.838361	1.78802	0.00303802
	50101	-0.855824	0.55255	0.00304953
	20063	-1.15524	0.448993	0.00308042
	11071	-0.90428	0.534299	0.00310225
	11069	-0.837979	0.559427	0.00310225
	60271	1.0333	2.04671	0.00310422
	10882	-0.881472	0.542813	0.00312657
	60688	0.850349	1.80294	0.00324415
	40824	1.05626	2.07953	0.00328305
	20068	1.21146	2.31572	0.00331791
	30116	-0.865599	0.548818	0.00332804
	miscRNA44	0.820348	1.76583	0.00334135
	10107	-0.868806	0.5476	0.00334135
	20172	-1.16338	0.446465	0.00334158
	11482	-0.823886	0.564918	0.00343135
	40805	-1.08566	0.471176	0.00344899
	30194	-0.940137	0.521184	0.00344988
	60817	-0.902735	0.534872	0.00345832
	11207	1.08711	2.12448	0.00346305
	30793	-1.09541	0.468005	0.00346799
	miscRNA188	0.869178	1.82662	0.00350501
	20226	-0.844178	0.557028	0.00350501
	41363	-1.0739	0.475033	0.00357202
	60510	0.901673	1.86823	0.00358023
	30340	1.13627	2.19811	0.00359317
	11894	-0.936074	0.522653	0.00359346
	61226	0.901235	1.86766	0.00363058
trxA3	11001	-0.847564	0.555722	0.00363058
	11620	0.851653	1.80457	0.00363058
valS	10769	-0.84705	0.55592	0.00363058
	60513	0.839967	1.79001	0.00363547
	11525	0.814698	1.75893	0.00363547
	60262	0.846378	1.79798	0.00380855
	61055	0.820526	1.76605	0.00388084
	60390	-0.864857	0.549101	0.00388287
	61131	0.865593	1.82209	0.00399818
	30772	-0.855109	0.552824	0.00406339
kaiC	60142	-0.907529	0.533097	0.00413086
purE	11375	-0.925844	0.526373	0.00414001
cysR	30501	1.22959	2.34501	0.00414181
	50033	0.834425	1.78315	0.00417766
	10122	-0.844744	0.55681	0.00419046
	10182	1.28063	2.42945	0.00423505
cas2	40676	1.16018	2.23485	0.00424865
	50273	-0.855077	0.552836	0.0042832
	41056	0.82058	1.76612	0.00433764
	50305	-0.872948	0.54603	0.00435706
	10090	-0.898707	0.536367	0.00437789
	41053	-0.855145	0.55281	0.00439779
	61128	0.804423	1.74645	0.0044543
	40666	0.86161	1.81707	0.00446071
	61038	0.824362	1.77075	0.00454811
talB	11453	0.827245	1.77429	0.00456951
rbsK	40318	0.834103	1.78275	0.00462007
nblA	61095	-0.802841	0.573219	0.00462037
hisIE	30028	-0.828795	0.562999	0.00463632
	50285	-0.803942	0.572782	0.00463632
	40120	-0.82251	0.565457	0.00463632
	60434	-0.798552	0.574926	0.00463632
	10669	-0.807352	0.57143	0.00463632
	10789	1.08626	2.12323	0.00466909
	40665	0.865089	1.82145	0.00467114
	41185	-1.16752	0.445187	0.00468392
	41268	-0.868961	0.547541	0.00469457
	40947	-0.875683	0.544996	0.00470697
	60574	0.845484	1.79687	0.00473013
	61179	1.82559	3.54451	0.00485792
	11481	-0.869118	0.547481	0.00486095
	41255	-1.07412	0.474962	0.00494397
	10934	0.966966	1.95473	0.00494397
	60347	1.21773	2.3258	0.00498551
	miscRNA134	-1.36078	0.389372	0.00506183
	40519	-1.11063	0.463093	0.00507354
	60509	0.878149	1.83801	0.00507354
	10212	0.80276	1.74443	0.00535356
	10982	-0.886581	0.540895	0.00537652
	10229	-0.911927	0.531475	0.0054235
	60127	0.788167	1.72688	0.0054235
	11204	1.38217	2.60661	0.00549976
pstB2	61058	-0.820753	0.566146	0.00554779
	11964	-0.890753	0.539333	0.00562911
	10617	-0.840852	0.558314	0.00563734
ndhD3	60389	-0.82583	0.564157	0.00563734
	30006	-0.901414	0.535362	0.00569773
	41008	-0.788127	0.579095	0.00569773
pdxA	40188	-0.896976	0.537011	0.00576595
	30221	-0.848753	0.555264	0.00577225
hyuA	10456	0.834194	1.78286	0.00577225
	60312	-0.782398	0.581399	0.00577225
	50366	1.56932	2.96765	0.00583014
	50257	-2.21698	0.21509	0.00586236
	60200	-1.14215	0.453085	0.00587776
	40081	-0.783353	0.581015	0.00590291
mreB	10081	-0.823665	0.565005	0.00598942
	60668	-0.831077	0.562109	0.00605006
	miscRNA265	0.784634	1.72265	0.00612724
	41214	-0.912809	0.53115	0.00612724
	10078	-0.820671	0.566179	0.00615027
	30509	-1.06316	0.478582	0.00621198
	40465	-0.80817	0.571106	0.00626997
	11831	-1.87295	0.273015	0.00629315
	60777	0.895982	1.86088	0.00633946
	30575	-1.12461	0.458624	0.00639664
	11130	0.824075	1.7704	0.00639664
	30144	0.780375	1.71758	0.00639969
tyrA	30216	-0.984578	0.505374	0.0064943
	30489	0.782582	1.72021	0.00653257
	10898	0.923511	1.89673	0.00660734
	10585	0.773878	1.70986	0.00663248
bioF	61132	0.89589	1.86076	0.00678769
aroK	40741	-0.831152	0.56208	0.00682197
	60348	1.74691	3.35639	0.00682224
	40520	-0.889645	0.539747	0.00682224
	10306	-0.780197	0.582287	0.00682224
helD	60750	-0.858298	0.551603	0.00684954
	40976	-0.781602	0.581721	0.00687089
	11199	-0.866485	0.548482	0.00694517
	40423	0.797042	1.73753	0.00703859
	miscRNA105	-1.11535	0.461579	0.00705281
rmlD	12053	0.87064	1.82847	0.00712249
	50175	0.897555	1.86291	0.00712249
	40989	0.823435	1.76961	0.00713229
	40041	-0.788237	0.579051	0.00718967
	60358	0.764225	1.69846	0.00723236
	20222	-3.23387	0.106294	0.00727388
	30005	-0.858862	0.551387	0.0074651
	10851	0.800116	1.74124	0.00755854
	60756	0.902757	1.86964	0.00755854
	30277	-0.771795	0.585688	0.00758087
	50264	-0.810284	0.57027	0.00758087
	20007	-1.212	0.431671	0.00768949
	30117	-0.78595	0.57997	0.00770116
	miscRNA45	-0.810722	0.570097	0.00773773
	60503	-0.786937	0.579573	0.00778866
	30631	-0.976682	0.508147	0.00791117
	10901	0.955706	1.93953	0.00792142
hup1	50038	-0.904774	0.534116	0.00792962
	60286	-0.897738	0.536728	0.00803277
	30276	-0.819863	0.566496	0.00807989
	60786	0.760396	1.69396	0.00819454
	60764	-0.763524	0.589056	0.00820214
	30257	-0.821351	0.565912	0.00833699
	10401	-0.779399	0.582609	0.0083402
	20102	-0.950451	0.517471	0.00836705
	60097	-0.878239	0.544031	0.00837723
	30724	-0.792858	0.577199	0.00856892
	40981	-0.77205	0.585585	0.00858429
	11529	1.50886	2.84585	0.00859881
	miscRNA43	0.755567	1.6883	0.00866561
	50051	-1.07198	0.475666	0.00867656
	20001	-0.838799	0.559109	0.00880722
	60470	0.832927	1.7813	0.0088402
	41241	-0.878723	0.543849	0.00892475
	41304	-0.753162	0.593302	0.00901975
	10405	-0.773918	0.584827	0.00903416
dnaE	11648	-0.846343	0.556193	0.00905511
	11189	0.85667	1.81085	0.00926661
	41331	0.835168	1.78406	0.00927987
	50362	-2.16454	0.223054	0.00932255
	10010	-0.77322	0.58511	0.00947432
	miscRNA228	-0.802573	0.573326	0.00967787
	tRNA41	-1.01852	0.493624	0.00967787
	30430	-0.749831	0.594673	0.00968347
	40229	0.749124	1.68077	0.00976134
	30149	-0.744949	0.596689	0.00981594
	10192	-0.746141	0.596196	0.00984718
	10452	0.758782	1.69206	0.00986834
	60766	0.939123	1.91736	0.00986893
	miscRNA73	0.954581	1.93802	0.00990589
	10426	-0.828407	0.563151	0.00993019
	60790	0.737273	1.66702	0.0100335
	40009	-0.780976	0.581973	0.010096
	10180	1.01421	2.01979	0.010096
	30803	-0.738798	0.599238	0.010102
	miscRNA271	0.746944	1.67823	0.0101146
	60767	0.788077	1.72677	0.0101765
ahcY	60906	0.739722	1.66985	0.0103029
	40828	-0.79625	0.575844	0.0103675
	30275	-0.928855	0.525275	0.0103971
	41221	-0.751492	0.593989	0.0104577
	10373	0.772033	1.70767	0.0104887
	10108	-0.944797	0.519503	0.0104887
	11197	-0.764211	0.588775	0.0105884
	11454	0.775944	1.71231	0.0105925
	60149	-0.780003	0.582366	0.0105925
	50118	0.733557	1.66273	0.0106527
oppD	10748	0.803022	1.74475	0.0107358
	11695	0.853188	1.80649	0.0107862
	10591	-0.757904	0.591355	0.0108093
grxC2	11647	-0.778506	0.58297	0.010944
	60914	0.737141	1.66687	0.0110573
	20066	1.16423	2.24113	0.0110964
	40771	0.753484	1.68586	0.011104
	miscRNA156	0.966832	1.95454	0.011104
	40740	-0.832912	0.561395	0.0111175
	30846	-0.776127	0.583932	0.0112445
	11344	-1.05945	0.479815	0.0112906
	20264	-0.770594	0.586176	0.0114035
	40880	-0.929106	0.525184	0.0114773
	60349	2.03332	4.09346	0.0114973
	10583	-1.05224	0.482219	0.0114973
	40334	-0.731143	0.602427	0.0115155
	60821	0.76199	1.69583	0.0115223
	41223	-0.758823	0.590978	0.011542
	40112	0.742637	1.67323	0.0115788
lepB2	10203	-0.745129	0.596615	0.0115788
opcA	61109	0.738233	1.66813	0.0116474
	60074	1.03482	2.04886	0.0116713
	11721	-0.738584	0.599327	0.0116757
faxB1	50359	-1.29766	0.406786	0.0118507
	61177	-0.884295	0.541752	0.0119378
	miscRNA131	-0.783999	0.580755	0.0119378
	10089	-0.75275	0.593471	0.0119995
	41371	-0.763212	0.589183	0.0120301
	50251	-1.03987	0.486371	0.0120687
	20137	-0.845015	0.556705	0.012138
proA2	40817	-0.752973	0.593379	0.0122374
	10917	-0.966005	0.511922	0.0122835
	60028	-0.785322	0.580222	0.0122835
	41122	-0.780414	0.5822	0.0123283
	50200	0.75135	1.68337	0.0123507
	30824	-0.749352	0.594871	0.0123569
rplN	11041	0.726696	1.65484	0.0124485
	11203	1.81602	3.5211	0.0124534
	11162	-0.746008	0.596251	0.0127751
	50176	0.758881	1.69218	0.0129176
	41337	-0.776444	0.583804	0.013116
rnc1	30253	-0.764127	0.588809	0.0131735
	20041	-0.824168	0.564808	0.0131735
	40970	-2.04612	0.242134	0.0131952
	11937	-0.994729	0.50183	0.0131952
mtnW	10760	0.819051	1.76425	0.013209
	11225	-0.883681	0.541983	0.013209
	30251	-0.813449	0.56902	0.0133339
	11690	-0.817506	0.567422	0.013415
cbiO2	60040	0.77381	1.70978	0.0134423
sigB	30695	0.712505	1.63865	0.0135075
minC	12016	-0.768239	0.587134	0.0135075
	60336	1.34616	2.54234	0.0138612
	60331	0.791563	1.73095	0.0140322
	10002	-0.720224	0.607003	0.0141582
	40843	-0.809741	0.570484	0.0146478
hsdR	50203	-0.904569	0.534192	0.0146503
	60433	-0.829633	0.562672	0.0149565
	miscRNA59	0.709499	1.63524	0.0149565
	30092	-0.746898	0.595884	0.0150029
	40109	0.733559	1.66274	0.0150405
	60842	-0.904718	0.534137	0.0150405
	60032	0.789961	1.72903	0.0151106
	30285	0.713093	1.63931	0.015143
	10120	-0.747818	0.595504	0.0152089
	40629	-0.774567	0.584564	0.0152193
	60815	-0.719592	0.607269	0.0153181
	40562	0.718638	1.64563	0.0153888
	61255	-0.747542	0.595617	0.0154437
	11286	0.710149	1.63597	0.0155458
	miscRNA145	0.73738	1.66715	0.015588
cobM	30838	-0.70575	0.613123	0.0156516
	10680	-0.847036	0.555926	0.0156558
	61261	-0.752929	0.593398	0.0159038
	30771	-0.728094	0.603701	0.0159038
	20185	-1.00971	0.496646	0.0159038
	41064	-0.709024	0.611734	0.0159356
	30078	-0.732646	0.601799	0.0159777
	40106	0.738926	1.66893	0.0159872
	30218	-0.850156	0.554725	0.0160192
	30378	-0.70248	0.614515	0.0161817
	11474	-0.948918	0.518021	0.0162377
	41322	-0.788546	0.578927	0.0163134
	10308	-0.777363	0.583432	0.0165015
	40928	-0.881584	0.542771	0.0165821
	61102	0.708474	1.63408	0.0165824
	10594	-0.834529	0.560766	0.0167272
	10616	-0.722717	0.605955	0.016847
	11852	-0.754806	0.592626	0.0169136
	60893	-0.723395	0.60567	0.0169519
rpsO	20177	-0.699247	0.615894	0.0169608
	40950	-0.771723	0.585718	0.0170207
	41344	0.898166	1.8637	0.017046
	30639	0.700861	1.62547	0.0170618
	40368	-0.847989	0.555559	0.0170778
	20047	-0.73142	0.602311	0.017078
	60799	0.696125	1.62015	0.0171222
pvuIIR	50009	-0.890418	0.539458	0.0171631
	60497	-0.835553	0.560368	0.0171812
	60261	0.733996	1.66324	0.0172132
	10193	-0.703047	0.614273	0.0172132
	11646	-0.751453	0.594005	0.0172695
	50083	0.754777	1.68737	0.017373
	61053	0.741708	1.67215	0.0173889
mnhB	30410	0.717865	1.64475	0.0174383
trmH	60580	-0.741253	0.59822	0.0174886
	61076	-0.90387	0.534451	0.0175603
	40695	0.77278	1.70856	0.0176925
	tRNA16	-0.738337	0.59943	0.0177143
	10104	-0.910171	0.532122	0.017796
nrdR	10244	-0.694827	0.617783	0.0179112
	40915	-0.867015	0.54828	0.0179112
	60730	0.700902	1.62552	0.0179164
	41092	-0.694202	0.618051	0.0179266
uup	20090	-0.786146	0.579891	0.0179266
	miscRNA222	0.688105	1.61117	0.0179589
	40603	0.877391	1.83705	0.0180322
	60515	0.694957	1.61884	0.0180374
	60557	0.690604	1.61396	0.0180374
exoZ	30334	-0.972	0.509799	0.0181492
	30073	-0.931474	0.524323	0.018195
	60628	-1.57601	0.335408	0.0184138
	11319	-0.995538	0.501549	0.0184138
	50348	-0.758612	0.591065	0.0184546
	30561	1.0536	2.07571	0.0185564
	30242	-0.687237	0.621042	0.0185564
	30198	0.696907	1.62103	0.0185663
	30074	-0.761602	0.589841	0.0185764
phaC	10500	0.713478	1.63975	0.018698
	41058	0.727709	1.65601	0.0187215
	61169	-0.719583	0.607273	0.0187215
	40040	-0.722188	0.606178	0.0187517
	41085	0.684088	1.60669	0.0187592
	20225	-0.696056	0.617257	0.0187741
pip	11709	0.726949	1.65513	0.0189166
	41249	-1.77364	0.292469	0.0189362
	40366	-0.784705	0.580471	0.018974
clpC	11722	0.685118	1.60783	0.0190337
	30355	0.733999	1.66324	0.0190337
	30075	-0.989976	0.503486	0.0190483
	10070	-0.937731	0.522053	0.0192556
	60654	-0.68769	0.620847	0.0192556
	miscRNA276	0.892781	1.85675	0.0192924
	60134	-0.759427	0.590731	0.0194479
	60287	0.70093	1.62555	0.0195856
	miscRNA24	0.680206	1.60237	0.0196437
	40533	0.731066	1.65987	0.0198171
hypD	10388	-0.746006	0.596252	0.0198171
	tRNA40	-0.679695	0.624297	0.0198171
	30862	-0.707995	0.61217	0.0198171
	10828	0.677812	1.59971	0.0199691
	60313	-0.683964	0.622453	0.0199824
	30347	0.697982	1.62223	0.0200373
	61244	0.755783	1.68855	0.0200373
	11989	0.685768	1.60856	0.0200847
	50111	0.676814	1.59861	0.0201902
	60051	-0.71643	0.608602	0.0202241
	61268	-0.710413	0.611145	0.0202989
	60774	0.756115	1.68894	0.0202989
	41043	0.675602	1.59726	0.0204598
	20214	0.714056	1.64041	0.0206593
	10775	-0.748052	0.595407	0.0208665
	30800	-1.35088	0.392053	0.0209743
	10259	-1.33816	0.395525	0.0209743
	30709	-0.760228	0.590403	0.0210326
	30713	-0.682473	0.623096	0.0210561
	60714	-0.700287	0.61545	0.0210561
	40725	0.693127	1.61678	0.0211124
	50345	0.689207	1.6124	0.0212741
	60670	-0.798468	0.57496	0.0213526
	miscRNA189	0.671223	1.59242	0.0213746
	20184	0.681895	1.60425	0.0213746
	61267	-0.680324	0.624025	0.0214733
	30537	-1.01883	0.493517	0.0215552
	10947	0.9727	1.96251	0.0215906
	20178	-0.678586	0.624777	0.0215906
pyrF	20019	-0.715093	0.609166	0.0215906
	60773	0.759329	1.6927	0.0216192
	10839	-0.826067	0.564065	0.0216192
	41112	-0.882852	0.542294	0.0218506
	41169	0.928807	1.9037	0.0218698
	60583	-0.701222	0.615051	0.0219309
	20107	0.748536	1.68009	0.0220229
ymfC	60371	-0.710034	0.611306	0.022027
	60798	0.671532	1.59276	0.02215
	30481	-0.696131	0.617225	0.02218
	41352	0.955662	1.93947	0.0222665
	10011	-0.788547	0.578927	0.0223903
	12109	-0.676864	0.625523	0.0223999
	10103	0.681766	1.6041	0.0224183
	11163	-0.692904	0.618607	0.0225226
dnaK2	30686	0.682896	1.60536	0.022546
	30792	-0.683155	0.622802	0.0225877
	60138	-0.678214	0.624939	0.0226357
	20024	-0.841831	0.557935	0.0226357
	30284	0.677315	1.59916	0.0226357
	50247	-0.699225	0.615903	0.0226994
	41205	-2.121	0.229887	0.022799
	10902	0.789664	1.72867	0.022879
	30723	0.684915	1.60761	0.0228998
	11170	-0.698055	0.616403	0.0228998
	30064	-0.730454	0.602714	0.0229
sufS	11769	-0.673609	0.626936	0.0231688
	10451	0.679334	1.6014	0.0234902
	12028	-1.00698	0.497587	0.0236637
	60776	0.754342	1.68686	0.0237073
	20070	0.952328	1.93499	0.0237238
	40427	0.754421	1.68696	0.0237311
	20030	-0.861557	0.550358	0.0241153
	10016	-0.7219	0.606299	0.0241507
	60636	-0.667248	0.629707	0.0243028
	miscRNA254	0.662978	1.58335	0.0243926
	60508	0.796048	1.73634	0.0244964
fumC	30584	-0.693901	0.61818	0.0245849
	20241	0.658437	1.57837	0.0245945
	41054	0.790662	1.72987	0.0248092
aqpZ	41003	0.662971	1.58334	0.0248649
	11972	-0.855179	0.552797	0.0248649
	30049	-0.918453	0.529076	0.0248912
	40460	-0.775993	0.583987	0.0248929
	30664	0.683061	1.60554	0.0248929
	11986	0.667137	1.58792	0.025044
	30816	-0.661235	0.632337	0.025044
	11264	0.680717	1.60294	0.0250462
	miscRNA74	0.658226	1.57814	0.0250462
	11694	0.658328	1.57825	0.0251094
	30207	0.747437	1.67881	0.0251094
	50274	-0.718963	0.607534	0.0251883
	30538	-0.997346	0.500921	0.0252329
	50158	-0.771141	0.585954	0.0253224
	12042	-0.6748	0.626419	0.0253815
	50306	-0.712853	0.610112	0.0254155
	60824	-0.780108	0.582323	0.0254516
	miscRNA32	0.654691	1.57428	0.0255046
	60610	0.662161	1.58245	0.0255936
	10030	-0.703063	0.614266	0.0255936
	10114	0.679116	1.60116	0.0259355
	60512	0.692809	1.61643	0.0259355
	30422	-0.685104	0.621961	0.0260314
cbiM	30438	0.671208	1.59241	0.0260718
	30533	0.730718	1.65946	0.0261341
	10943	0.656782	1.57656	0.0262517
pep	10357	0.698008	1.62226	0.0262517
	50316	0.673657	1.59511	0.0264272
ccsB	60566	0.669155	1.59014	0.0264595
smpB	30583	-0.654987	0.635081	0.0265392
	40611	-0.695618	0.617445	0.026594
	10701	-0.761154	0.590024	0.026594
	12062	-0.835691	0.560315	0.026594
	30784	0.656467	1.57622	0.0266079
cobB	61253	-0.953035	0.516545	0.0268145
	miscRNA27	0.659799	1.57986	0.0268506
	50300	0.743113	1.67378	0.0268684
	5s_rRNA_2	-0.65273	0.636075	0.0269711
asp8005ORF4999M	60570	0.809417	1.7525	0.0269711
pvuIIR	50004	-0.751318	0.594061	0.0271352
	60034	-0.847997	0.555555	0.0273451
	40332	-0.660818	0.63252	0.027452
	10778	0.701863	1.6266	0.027521
	60662	-0.708069	0.612139	0.027637
	61164	-0.673939	0.626793	0.0278385
	10141	-0.651982	0.636406	0.0279029
	11951	0.678657	1.60065	0.0279226
fabZ	41232	-0.68283	0.622942	0.0279332
	40076	-1.24111	0.423046	0.0280876
	40615	-0.646722	0.63873	0.028286
ndhK	60548	0.648232	1.56725	0.0283429
	50207	-0.979274	0.507235	0.0283763
	30327	-0.672324	0.627495	0.0285741
	11688	-0.694099	0.618095	0.0286564
	60633	-0.673576	0.626951	0.0290927
	40169	-0.819828	0.56651	0.0290984
	11365	0.650879	1.57012	0.0292048
	11025	0.734503	1.66382	0.0293163
	60926	1.18426	2.27246	0.0293505
	40330	-0.710115	0.611272	0.0293685
	50367	0.887903	1.85048	0.0297566
	40756	-0.762092	0.589641	0.0297566
cbbR	50352	-0.756136	0.59208	0.0298059
	40161	-0.826313	0.563969	0.0298267
	40468	-0.723575	0.605595	0.0300079
	20263	-0.679273	0.62448	0.0301849
	11565	0.725779	1.65379	0.0301849
	miscRNA236	0.637751	1.5559	0.0306038
	11638	-1.07196	0.475673	0.0306246
	11361	-0.738896	0.599198	0.0308279
	60407	0.635893	1.5539	0.0312773
	11971	0.635517	1.55349	0.0313353
ppnK2	30759	-0.687693	0.620846	0.0313353
	40651	0.682132	1.60451	0.0313438
	11142	0.691107	1.61452	0.0313489
	60640	0.644125	1.56279	0.0314579
	20094	-0.753351	0.593224	0.031485
	40165	-1.07073	0.476077	0.0315064
	30161	-0.712929	0.61008	0.0315256
	11131	0.644083	1.56275	0.0315704
	10890	1.70844	3.26807	0.0315704
	10134	0.963039	1.94941	0.0319603
	50012	0.64304	1.56162	0.0319603
	11850	-0.633816	0.64447	0.032042
	40598	-0.831488	0.561949	0.0323154
	10932	-0.681274	0.623614	0.0324801
	20251	-0.8783	0.544008	0.0325382
	60238	-0.642246	0.640715	0.0325958
	60680	-0.898091	0.536596	0.0327614
	10544	-1.145	0.452191	0.0327813
	10037	0.732577	1.6616	0.0328563
	10423	-0.646079	0.639015	0.0329614
	40822	-0.676051	0.625876	0.0329726
	60522	-0.762172	0.589608	0.0329726
	12069	0.650996	1.57025	0.0329726
	10869	-0.631705	0.645413	0.0329726
	11294	-0.892762	0.538582	0.0329726
	11100	-0.661967	0.632016	0.0329921
	60521	0.655341	1.57499	0.0329921
hisR	30044	-1.0335	0.488525	0.0329921
	40903	0.63816	1.55634	0.0330061
	60853	0.655151	1.57478	0.0330802
	10496	0.637453	1.55558	0.0330802
	30432	-0.703815	0.613947	0.0330802
	30815	0.667139	1.58792	0.0331301
aat	11976	-0.686624	0.621306	0.0331683
	miscRNA96	0.62906	1.54656	0.0331739
	tRNA20	-0.796783	0.575631	0.03327
	20029	-0.634526	0.644152	0.03327
	10884	-0.66406	0.6311	0.0332876
	10861	-0.789111	0.5787	0.0333523
hgiDI	60967	-0.943228	0.520068	0.0334327
	10322	-1.70199	0.307362	0.0334353
	miscRNA97	0.634195	1.55207	0.0337427
	10058	-0.849802	0.554861	0.0337716
	40365	-0.950034	0.51762	0.0337716
	miscRNA206	0.645173	1.56393	0.0337917
	41186	-0.737803	0.599652	0.0338214
gpmI	30574	-0.64265	0.640535	0.0338775
	40097	0.673692	1.59515	0.0338775
amt1	11376	-0.63179	0.645375	0.0338775
	12012	0.666778	1.58752	0.0341552
	41403	-0.651067	0.636809	0.0341588
	60285	-0.677997	0.625033	0.034333
	41208	-0.889977	0.539623	0.0345946
	30248	-0.632189	0.645197	0.0346884
cheY4	10886	-0.629985	0.646183	0.0346977
	50027	-0.714745	0.609313	0.0351047
	30150	-0.662208	0.631911	0.035114
	10802	-0.687396	0.620974	0.0352529
	60841	-0.875266	0.545153	0.0352679
	40484	-0.662829	0.631638	0.0353537
	10516	-1.0898	0.469826	0.0355116
	miscRNA25	0.623966	1.54111	0.0355808
	30770	-0.638491	0.642385	0.0358981
	40430	-0.658032	0.633742	0.0359389
adx	12010	0.703297	1.62822	0.0360665
	40063	-0.685549	0.621769	0.036229
	10498	0.627205	1.54457	0.0362795
	40830	-0.72058	0.606854	0.0364101
	10497	0.62534	1.54257	0.036421
cobK	30030	-0.715687	0.608915	0.0364732
	41188	-0.673791	0.626857	0.0364732
	40997	-0.694112	0.61809	0.0365603
	10626	-0.624269	0.648748	0.0365603
	40628	-0.672003	0.627635	0.0367896
	50151	0.767969	1.70287	0.0375462
	miscRNA10	0.645053	1.5638	0.037631
	41224	-0.645556	0.639246	0.0376705
	12067	-0.674794	0.626422	0.0378111
	40207	-0.650979	0.636848	0.0379936
	60409	0.697788	1.62202	0.0381332
	30095	-0.629497	0.646402	0.0381332
plsX	30178	-0.637232	0.642945	0.0383249
	60397	0.615991	1.53261	0.0386165
	tRNA10	-0.61967	0.65082	0.038956
cobH	30033	0.66398	1.58445	0.0390099
	30384	0.69199	1.61551	0.0390687
rpsS	11035	0.633268	1.55107	0.0392302
	11630	0.622041	1.53905	0.0394067
	10489	-0.713736	0.609739	0.0395098
	tRNA29	-0.653585	0.635699	0.0395474
	12024	-0.637365	0.642886	0.0398072
	11991	0.615523	1.53211	0.0398072
	60065	-0.655198	0.634988	0.0398072
	60925	0.899078	1.86487	0.0400538
	20110	0.63744	1.55557	0.0401317
	11394	-0.656419	0.634451	0.0401317
	20221	0.639841	1.55816	0.0401387
	41175	-0.635098	0.643897	0.0404714
pflA	60900	0.63979	1.5581	0.0404714
	40547	0.696637	1.62072	0.0408317
bcsA	10663	-0.661064	0.632412	0.0408461
	10012	-0.751694	0.593906	0.0409604
	miscRNA178	-0.701812	0.614799	0.0410131
	61118	-0.631892	0.645329	0.0412291
	40419	-0.833821	0.561041	0.0412291
	miscRNA259	0.608833	1.52503	0.0412291
	40896	0.804766	1.74686	0.0412291
	40336	-0.954889	0.515881	0.0414817
	60395	-0.725466	0.604802	0.0417178
	11522	0.60911	1.52532	0.0417803
	10879	-1.45562	0.364597	0.0418481
	40612	-0.653352	0.635802	0.0418537
	30301	-0.773756	0.584893	0.0418537
	40429	-0.652889	0.636005	0.0422012
	40107	0.630828	1.54845	0.0422012
asp8005ORF0359	30352	-0.708266	0.612055	0.0422879
	50313	0.908135	1.87662	0.0422879
	60977	0.631621	1.5493	0.0423454
	41250	-0.653903	0.635558	0.0425143
	10856	-0.730829	0.602558	0.0425143
	40894	-0.716576	0.60854	0.042633
	41362	-0.69605	0.61726	0.0426563
	61252	-0.948546	0.518154	0.042727
	11347	0.606908	1.52299	0.0429114
	40279	0.604829	1.5208	0.0431599
	10475	-0.832663	0.561492	0.0432059
clpC	11572	0.61011	1.52638	0.0432585
hemK	11693	0.615747	1.53235	0.0433085
cyaB	30420	-0.770178	0.586345	0.0434917
	50215	-0.847868	0.555605	0.0436934
	50102	-0.648449	0.637966	0.0439996
	10838	-1.01032	0.496435	0.0444851
	30806	-0.81584	0.568078	0.0446714
	20138	-0.678691	0.624732	0.0447281
	60987	-0.821755	0.565753	0.0447939
lnt	60542	-0.662125	0.631947	0.0450001
	11523	0.600968	1.51673	0.0452015
	50053	-0.61766	0.651727	0.0455703
	20187	-0.673364	0.627043	0.0455725
	50132	0.946325	1.92696	0.0455998
sufC	11767	-0.602536	0.658595	0.0456032
	11479	-0.789317	0.578618	0.0456111
	30423	-0.709044	0.611726	0.0460488
	12066	-0.636156	0.643425	0.0462767
	30241	-0.601566	0.659038	0.0464083
	60820	-0.634984	0.643948	0.0465021
	11224	-0.725821	0.604653	0.0465424
	40273	-0.604916	0.65751	0.0466488
	11917	-0.659409	0.633138	0.0466488
CAD	60036	0.597601	1.5132	0.0466488
	40390	-0.662124	0.631947	0.046787
	40333	-0.604486	0.657706	0.0469004
spoU	41015	0.600488	1.51623	0.0470782
	20257	-0.740362	0.598589	0.0470782
	60754	0.858518	1.81317	0.0470782
	41151	-0.731929	0.602098	0.0472181
	30619	-0.710769	0.610995	0.0472332
	11336	-0.615657	0.652633	0.047284
	40750	0.594194	1.50963	0.0473496
	11284	0.596869	1.51243	0.0473758
	10605	-0.600486	0.659532	0.0473873
	11931	-0.652591	0.636137	0.0474021
	61000	0.70946	1.63519	0.0474021
prfC	41004	-0.599584	0.659944	0.0474021
faxB1	30751	-1.09342	0.46865	0.0478524
narH	10325	1.19913	2.29601	0.0478537
	10009	-1.1299	0.456949	0.0479879
	50199	-0.655883	0.634687	0.048305
	61205	-0.6345	0.644164	0.0483556
	40428	0.756152	1.68898	0.0484719
	10627	-0.598704	0.660347	0.0485155
	30663	0.618008	1.53475	0.0485333
	60818	0.825558	1.77222	0.0485375
	40449	-0.766385	0.587889	0.048585
serA	50320	0.59923	1.51491	0.0487745
	20140	-0.642472	0.640614	0.0487745
	40387	-0.730961	0.602503	0.0489548
	10097	0.608984	1.52518	0.0490371
	61245	0.763484	1.69758	0.0491757
purD	30320	-0.618209	0.651479	0.0491757
hspA	61125	0.590285	1.50554	0.0491757
	11521	0.915175	1.8858	0.0495813
	20048	-0.685293	0.62188	0.0495834
asp8005ORF5800M	40255	-0.932184	0.524065	0.0495834
	20235	-0.610175	0.655117	0.049658
psbV	50094	-0.594128	0.662445	0.049658
	40986	-0.635149	0.643874	0.0498285
	30472	-0.640895	0.641315	0.0499215
	10694	-0.595079	0.662008	0.0499324
	miscRNA224	0.595037	1.51051	0.0499324
	41128	-0.860771	0.550658	0.0499655
mazF	12008	0.64199	1.56048	0.0500487
	10909	-0.912863	0.53113	0.0500587
	60931	0.641283	1.55972	0.0501422
hoxF	41295	0.602184	1.51801	0.0503385
hemG	10139	-0.679649	0.624317	0.0503385
	20103	0.58794	1.5031	0.0504008
	10674	-0.883872	0.541911	0.0504096
arhR	10466	0.587416	1.50255	0.0505514
	61052	0.64293	1.5615	0.0505514
	30256	-0.682143	0.623239	0.0506259
	11087	0.650696	1.56993	0.050724
	11710	0.606597	1.52266	0.0508331
	41187	-0.634204	0.644296	0.0508565
hsdM	30451	0.613065	1.52951	0.0508565
	40495	-0.630022	0.646167	0.0509653
	10211	-0.716315	0.60865	0.0509653
	41382	-0.671311	0.627936	0.0510537
	60186	0.595423	1.51092	0.0512448
	30110	-0.65528	0.634952	0.0512448
	41127	-0.991542	0.50294	0.0515025
	60567	0.607095	1.52319	0.0515959
	11918	-0.635588	0.643679	0.0515959
	10773	-0.608345	0.655949	0.0515959
	40862	-1.18143	0.440913	0.0516356
rpoB	10644	0.588337	1.50351	0.0520213
	10551	-0.802524	0.573345	0.0520213
	30599	-0.661708	0.63213	0.0520213
	50124	-0.653219	0.63586	0.0523732
clpS1	10221	-0.589661	0.664499	0.0525817
dnaB	30374	-0.928011	0.525582	0.0525817
	40043	-0.634835	0.644015	0.0526968
	40147	0.707311	1.63276	0.0527609
	60616	0.697748	1.62197	0.0528044
	11668	0.61036	1.52664	0.0531565
sfsA	61201	0.591067	1.50636	0.0536511
cheW2	11953	-0.721783	0.606348	0.053653
	miscRNA200	-0.606329	0.656866	0.0537089
	50130	-1.4314	0.37077	0.0537089
	30093	-0.608162	0.656032	0.0537221
	30103	-0.596022	0.661576	0.0537679
	miscRNA120	-0.609049	0.655629	0.05386
	60460	0.710293	1.63614	0.05386
	60866	0.582019	1.49694	0.0539096
plsC	30643	0.667874	1.58873	0.0540541
	10746	0.660934	1.58111	0.0544751
	61170	-0.583925	0.667146	0.054561
mscS	30508	-0.591181	0.663799	0.0547225
	10555	-0.629907	0.646218	0.0547473
	miscRNA242	-0.587193	0.665637	0.0548036
	12018	-0.591932	0.663454	0.0548749
	41278	-0.641622	0.640992	0.055189
	12009	0.628623	1.54609	0.055189
	40977	-0.58339	0.667394	0.055189
	40422	0.607107	1.5232	0.055261
	41174	-0.620765	0.650326	0.0554944
	40420	-0.66131	0.632304	0.0557568
	40074	-0.583952	0.667134	0.0558776
	60327	0.604145	1.52008	0.0558776
	11687	0.581352	1.49625	0.0558776
	41253	-0.662427	0.631815	0.0562283
polA	10161	-0.692212	0.618904	0.056299
	miscRNA272	0.580624	1.4955	0.056299
	11110	0.616184	1.53282	0.0563643
pilT3	11820	0.577735	1.4925	0.0564986
	50047	-0.803327	0.573026	0.0566526
	60083	0.738198	1.66809	0.0566943
	50092	0.617415	1.53412	0.0567743
	10916	-0.619133	0.651062	0.0569171
	10234	-0.600879	0.659352	0.0570992
	11470	-0.642992	0.640384	0.0572434
	11747	0.581851	1.49677	0.0572434
	miscRNA80	0.582447	1.49739	0.0572434
arsB	60124	-0.785749	0.580051	0.0572635
	41183	-0.854333	0.553121	0.0576275
	60351	0.598773	1.51443	0.0578114
	11137	-0.638132	0.642545	0.0578987
	61135	0.616311	1.53295	0.0580144
	10243	1.08189	2.11681	0.0588845
	12080	-0.685741	0.621686	0.0589063
malK	10348	-0.620027	0.650659	0.0592258
	12128	-0.606477	0.656799	0.0592291
	10888	-0.747484	0.595642	0.0592983
	50248	-0.622982	0.649327	0.0592983
	miscRNA283	0.569136	1.48363	0.0593006
	11789	0.968102	1.95627	0.0594202
	20154	-0.770512	0.58621	0.0595831
	miscRNA37	-0.570486	0.67339	0.0596165
	11115	0.576717	1.49145	0.0596434
ilvK	11291	-0.600748	0.659412	0.0599408
	12011	0.611506	1.52785	0.0601631
	30094	-0.612267	0.654168	0.060282
	11897	-0.710475	0.611119	0.0602978
	10138	-0.611569	0.654485	0.0605963
	40459	-0.641369	0.641104	0.0608493
	11367	0.567655	1.48211	0.0609739
secG	10827	0.567515	1.48197	0.0610099
	10721	0.667238	1.58803	0.0614596
purF	60543	-0.580472	0.668745	0.0616212
	10889	-0.580354	0.668799	0.0616212
	61092	0.57426	1.48891	0.0616212
	40549	0.571986	1.48657	0.0617405
	60264	0.823527	1.76973	0.0620566
	50230	-0.572334	0.672528	0.0621874
	30050	-0.5946	0.662228	0.0622665
pyrE	60588	-0.603647	0.658088	0.0624453
	60096	-0.662776	0.631662	0.062458
	40391	-0.842804	0.557559	0.0625395
	miscRNA79	0.616568	1.53322	0.06277
	miscRNA223	0.566052	1.48047	0.0629624
	11243	0.766098	1.70066	0.0629767
	61104	0.597947	1.51356	0.0634738
	41417	-0.577812	0.669979	0.0634738
	60424	0.570941	1.48549	0.063624
	60410	-0.627633	0.647237	0.0637912
	41138	-0.587643	0.665429	0.0641313
	30140	-0.589455	0.664594	0.0641313
	61211	-1.20419	0.434013	0.0641313
	10695	-0.583303	0.667434	0.0642295
	41194	-1.59403	0.331245	0.0643482
	30427	2.12185	4.35252	0.0644443
insB	11444	-0.668895	0.628988	0.0644443
	20042	-0.709041	0.611727	0.0644922
	30449	0.970177	1.95908	0.0647996
	60477	-0.563801	0.676517	0.0651777
psbF	60554	0.558986	1.47323	0.0651777
	12081	-0.723833	0.605487	0.0651777
intB4	40779	-0.895109	0.537706	0.0652039
	61115	-0.645195	0.639406	0.0652973
	60338	0.580452	1.49532	0.0652973
recA	11364	0.563934	1.47829	0.0652973
	11919	-0.595169	0.661967	0.0653857
	11748	0.594242	1.50968	0.0654572
aapJ	10389	-0.566069	0.675455	0.0654572
faxB1	10168	-0.875325	0.545131	0.0654572
	30220	-0.576804	0.670447	0.0655296
	10707	-0.856269	0.552379	0.0655565
	40142	-0.590502	0.664112	0.0655565
	30346	0.572977	1.48759	0.0656653
cbpA	61127	0.56092	1.47521	0.0662623
	50068	0.558717	1.47296	0.0666298
	50032	-0.630059	0.64615	0.0666298
	30045	-0.578707	0.669563	0.0668453
	40437	0.558392	1.47263	0.0668601
	60155	-0.605981	0.657024	0.0670664
	60527	-0.569484	0.673858	0.0670966
	40003	-0.582315	0.667891	0.067437
	10653	-0.575107	0.671236	0.0680841
	10160	-0.592901	0.663008	0.0683933
	50322	-0.572215	0.672583	0.0683933
hsdM	50209	-0.64697	0.63862	0.0683933
	11674	-0.604018	0.657919	0.0691683
	40424	0.663475	1.58389	0.0694254
	10740	0.564009	1.47837	0.0694254
	61111	-0.55802	0.679234	0.069487
	50275	-0.929064	0.525199	0.069487
hsdM	30467	-0.684764	0.622107	0.069487
	50291	-0.572127	0.672624	0.0696025
	60961	0.608151	1.5243	0.0696273
	61029	0.571984	1.48657	0.0696273
	40743	-0.639721	0.641837	0.0696629
argF	12086	-0.578288	0.669758	0.0696629
	30589	-0.576886	0.670409	0.0699808
	40772	0.61749	1.5342	0.0701034
rpsC	11037	0.578122	1.4929	0.0701043
gvpN	12039	-0.556319	0.680035	0.0701043
	41111	-0.918406	0.529093	0.0701043
	10318	0.581614	1.49652	0.0701043
clpS2	11700	0.615855	1.53247	0.0701043
	20046	-0.633864	0.644448	0.0706181
	40948	-1.20475	0.433844	0.0708224
	11417	-0.562327	0.677209	0.0709116
	10129	1.79328	3.46603	0.0709116
mod	30008	-0.744438	0.596901	0.0709116
	40331	-0.55742	0.679516	0.0710865
	10179	0.814441	1.75862	0.0716701
	30475	0.573305	1.48793	0.0719685
smpB	30581	-0.836979	0.559814	0.0719685
	23s_rRNA_2	0.546808	1.46085	0.0727262
	11488	0.584934	1.49997	0.0728556
	60472	0.694431	1.61825	0.0730001
	miscRNA30	0.551657	1.46577	0.0731992
	30362	0.546088	1.46012	0.0732271
	11788	0.558935	1.47318	0.0732271
tyrS	20020	-0.564864	0.676019	0.0733348
	10766	-2.71723	0.152066	0.0733945
rplJ	60954	0.548404	1.46247	0.0733945
	10650	0.546163	1.4602	0.0734988
	60665	1.61334	3.0596	0.0734988
	40469	-0.624707	0.648552	0.0734988
clpP2	40783	0.548392	1.46245	0.0734988
	11153	-0.581488	0.668274	0.0734988
	10634	-1.26206	0.416949	0.0735841
	41165	-0.580413	0.668772	0.0735841
	60145	0.559173	1.47342	0.0735841
	30797	0.639922	1.55824	0.0735841
cysP	30505	-0.693939	0.618164	0.0736361
ligA	40766	-0.566782	0.675121	0.0736361
	40317	0.576398	1.49112	0.074218
	50109	0.54472	1.45874	0.0744672
	41084	0.543995	1.458	0.0746366
	miscRNA87	0.555065	1.46923	0.0746366
	miscRNA267	0.547073	1.46112	0.0749385
	11819	0.545088	1.45911	0.075728
	10213	0.55212	1.46624	0.075728
rplP	11038	0.554148	1.4683	0.0757436
	10033	0.56262	1.47695	0.0757436
	60128	0.598224	1.51385	0.0757436
lpxD	10099	-0.742802	0.597577	0.0757575
	11217	-0.573339	0.672059	0.0761258
ndhD4	60715	-0.567642	0.674719	0.0761258
	40206	-0.599376	0.660039	0.0762112
	60997	1.46685	2.76417	0.0762112
	10383	-0.596272	0.661461	0.0762355
	10837	0.554132	1.46828	0.0762355
	20080	-0.546672	0.684598	0.0763403
	40436	0.548934	1.463	0.0766115
	60903	0.679115	1.60116	0.0768184
recG	40176	0.611287	1.52762	0.0768184
	11267	-1.12499	0.458504	0.0768184
grx	60735	0.54026	1.45423	0.0768701
	miscRNA23	-0.540145	0.687702	0.0770464
csgA	61264	-0.781889	0.581605	0.0772349
	60485	-0.583539	0.667325	0.0772349
gcp	30658	0.585173	1.50022	0.0773934
	10783	0.605038	1.52102	0.0775299
	23s_rRNA_1	0.538467	1.45243	0.0778367
	10370	-0.680795	0.623822	0.0778657
	30160	-0.66716	0.629745	0.0779595
	10586	-0.646885	0.638658	0.0779595
	10028	-0.734147	0.601173	0.0779807
	41212	-0.687039	0.621127	0.0780572
	10272	0.539067	1.45303	0.0780572
	30105	-0.540437	0.687563	0.0783458
	11818	0.540118	1.45409	0.078359
	61188	-0.581556	0.668243	0.078359
cmoB	61141	0.751722	1.6838	0.0786945
sdhA	12017	-0.576267	0.670697	0.0786945
	miscRNA215	0.537092	1.45105	0.0787118
	50347	-0.627981	0.647081	0.0787626
	30681	0.541384	1.45537	0.0790951
	60188	-0.839061	0.559007	0.0790951
	60751	-2.03492	0.244021	0.0791011
	30665	0.554681	1.46884	0.0794755
	10899	0.679235	1.60129	0.079667
	40006	0.634277	1.55216	0.0798543
miaB1	30660	0.546429	1.46047	0.07994
	40117	2.28708	4.88066	0.0800718
	10529	-0.589117	0.66475	0.0800718
	miscRNA221	0.535217	1.44916	0.0800718
nth	11980	0.537469	1.45142	0.080527
sppA	50029	-0.546768	0.684552	0.080711
	50361	-1.28864	0.409338	0.0809825
	40183	-1.17504	0.442871	0.0810901
	60540	0.571512	1.48608	0.0812767
	30791	-0.550026	0.683008	0.0812767
	40396	-0.686455	0.621379	0.0812767
	61134	0.600513	1.51626	0.0816824
ispG	60585	-0.574918	0.671325	0.0818976
	10933	-0.68108	0.623698	0.0819489
	30180	-0.782838	0.581222	0.0819489
rplV	11036	0.551884	1.466	0.0819489
	10593	-0.585036	0.666633	0.0820495
	11323	0.53243	1.44636	0.0820787
	miscRNA258	0.531958	1.44589	0.0821221
	60783	-0.634134	0.644328	0.0822441
	60713	0.651664	1.57098	0.0823054
	40042	-0.55677	0.679823	0.0823054
	50302	-0.599811	0.659841	0.0823054
phaB	60058	0.544219	1.45823	0.0823054
	60421	0.536523	1.45047	0.0823123
	40156	-0.566887	0.675072	0.0823333
	41153	-0.543114	0.686288	0.0823333
	40555	0.54263	1.45663	0.0827169
	30706	0.53099	1.44492	0.0827362
	60514	0.537895	1.45185	0.0827593
	60860	0.568444	1.48292	0.0828597
	40350	0.599658	1.51536	0.0828597
treY	61152	-0.561592	0.677554	0.082903
	41286	-0.608499	0.655879	0.0830823
mnhF	30413	0.56229	1.47661	0.0830823
	60085	-0.641993	0.640827	0.0830823
	30130	-0.536249	0.689561	0.0831242
	16s_rRNA_2	0.529691	1.44362	0.0832253
cheW3	10885	-0.547185	0.684354	0.0832253
yhgF	40210	-0.624887	0.64847	0.0833418
	41330	0.529428	1.44336	0.0833418
	11187	-0.688531	0.620485	0.0833418
	20190	0.719446	1.64655	0.0833418
	20023	-0.549605	0.683207	0.0833418
	60493	0.72747	1.65573	0.0834084
	40982	-0.576517	0.670581	0.0836846
	60454	-0.534718	0.690293	0.0837598
	60505	1.37718	2.59761	0.0837598
	60511	-0.600192	0.659666	0.08388
	30114	2.07034	4.19985	0.0838872
	20196	-0.554377	0.680951	0.0842165
	16s_rRNA_1	0.527903	1.44183	0.0842639
	50282	-0.555878	0.680243	0.084338
	11854	-0.536914	0.689244	0.084338
	50197	0.765217	1.69963	0.084338
	30483	-0.574089	0.67171	0.08436
	12099	0.613375	1.52983	0.08436
	40303	0.702883	1.62775	0.08436
cysK3	10309	-0.541423	0.687093	0.08436
	10724	0.566604	1.48103	0.0849777
	40458	-0.628689	0.646764	0.0849814
	10915	-0.597039	0.661109	0.0857162
	40479	-0.530709	0.692214	0.0862184
cheR2	11954	-0.605372	0.657302	0.0868956
	10447	-0.534226	0.690529	0.0870101
	12124	-0.549378	0.683315	0.0870742
	10918	-0.533944	0.690664	0.0870742
	41242	-1.35875	0.389919	0.0870742
	40720	0.653155	1.5726	0.0872976
	11962	-0.577293	0.67022	0.087466
	60806	-0.65709	0.634156	0.0876208
	30850	-0.571195	0.673059	0.0876919
	60844	-0.609698	0.655334	0.0878266
	41132	-0.541104	0.687245	0.087893
	20200	0.532861	1.4468	0.087923
	40270	-0.658823	0.633395	0.0879497
	12111	-0.57806	0.669864	0.0879829
	10018	-1.6235	0.324546	0.088538
	10222	-0.549091	0.683451	0.0885998
appB	60939	-0.673146	0.627138	0.0886378
	20101	-0.525904	0.694524	0.0887918
	60050	-1.35551	0.390797	0.0888734
	30798	0.574574	1.48924	0.0888734
uvrA	10761	-0.653441	0.635762	0.0889582
pmbA	10219	-0.531128	0.692014	0.0891551
	10053	-0.62054	0.650427	0.0897299
	50235	-0.663157	0.631495	0.0897558
galT	10281	0.580281	1.49514	0.0897558
	11509	-0.589953	0.664365	0.0897558
	41256	-0.528288	0.693377	0.0897558
	60725	-1.34259	0.394312	0.0897558
	50114	-0.539763	0.687884	0.0898287
	30038	1.15681	2.22964	0.0906493
	11000	-0.636767	0.643153	0.0910931
ybbK	60975	0.525262	1.4392	0.0911718
argB	40152	-0.569074	0.674049	0.0912898
rplF	11045	0.522259	1.4362	0.0912898
	10729	-0.635774	0.643595	0.0912898
	11188	-0.662712	0.63169	0.0912898
	41065	-0.798698	0.574868	0.0918201
	11013	-0.589112	0.664752	0.0922632
	40044	-0.614008	0.653379	0.0922952
	10725	0.543349	1.45735	0.0924151
	miscRNA111	0.517621	1.43159	0.0924485
	11847	-0.599489	0.659988	0.093129
sasA	60943	-0.645257	0.639379	0.0932504
	41359	-0.531779	0.691701	0.0933959
	60989	0.535645	1.44959	0.0933959
	40053	0.879409	1.83962	0.0934076
	10391	-0.605854	0.657082	0.093889
	50099	-0.558616	0.678953	0.093889
gvpJ	12040	-0.524974	0.694972	0.093889
	41240	-0.550048	0.682997	0.0951662
	41356	-0.888041	0.540347	0.0956849
	miscRNA167	0.514437	1.42844	0.095787
folE2	30345	0.516687	1.43067	0.0961583
	30393	-0.584741	0.666769	0.0962677
	11567	-0.537246	0.689085	0.0962677
	20141	-0.569472	0.673863	0.0963059
	11169	-0.556538	0.679932	0.0963312
	10414	0.615045	1.53161	0.0964887
	40516	-0.529917	0.692594	0.0965234
	61020	-0.593839	0.662577	0.0965234
	miscRNA42	0.517729	1.4317	0.0966828
accB	40263	0.515659	1.42965	0.0972516
psaA	10984	0.510535	1.42458	0.0982472
	60822	0.542289	1.45628	0.0982982
	10765	-0.558842	0.678847	0.0985528
	30773	-0.623779	0.648969	0.0985528
	60102	0.520872	1.43482	0.0985528
insA	11445	-0.5863	0.666049	0.099214
	61124	-0.689527	0.620057	0.0994654
rfaE	11853	-0.528889	0.693088	0.099638
	41336	-0.59862	0.660385	0.099828
	60627	-0.638202	0.642513	0.100093
serS	10709	-0.579196	0.669337	0.100093
	11920	-0.552299	0.681932	0.100093
	40751	0.508057	1.42213	0.10058
	30290	-0.534309	0.690489	0.100751
	30060	-0.579337	0.669272	0.101003
	11782	0.843828	1.79481	0.101332
rplX	11042	0.511711	1.42574	0.101332
	50031	-0.66138	0.632273	0.101757
	60303	0.535881	1.44983	0.101757
	60976	0.513211	1.42722	0.101757
	60528	0.612699	1.52912	0.102255
	60868	0.756347	1.68921	0.102393
mnhG	30412	0.537962	1.45192	0.102393
	60686	-0.572693	0.67236	0.102393
	50108	0.519918	1.43387	0.102393
	61266	-0.514782	0.699899	0.102393
	11963	-0.549725	0.68315	0.102393
	10582	-0.527003	0.693995	0.102393
	60615	0.558631	1.47287	0.102393
	10280	0.648228	1.56724	0.102393
	61051	0.582668	1.49762	0.102533
	60823	0.631991	1.5497	0.102533
	40105	0.551369	1.46548	0.102702
	10068	0.523226	1.43716	0.102863
	10218	-0.540009	0.687767	0.103025
rplL	60955	0.509263	1.42332	0.103037
	40443	-0.545762	0.68503	0.103112
	40987	-1.10824	0.463859	0.103233
	30254	-0.545602	0.685106	0.103367
phaE	10499	0.513748	1.42775	0.103437
	30719	0.54765	1.4617	0.10365
	11776	2.27427	4.83753	0.103697
	40052	-0.509928	0.702257	0.104744
	60978	-0.62761	0.647248	0.105258
	30185	1.06747	2.09575	0.105645
	11784	1.27279	2.41628	0.105645
	41355	0.502848	1.41701	0.105645
	10733	-0.583676	0.667261	0.105862
	tmRNA1	0.501006	1.4152	0.10638
	11592	-0.563667	0.67658	0.10638
	11019	-0.534468	0.690413	0.106622
	11213	0.673339	1.59476	0.107462
	60639	0.499966	1.41418	0.107556
	30849	0.499702	1.41392	0.107564
	10978	-0.53358	0.690838	0.107564
	50344	0.895222	1.8599	0.107581
uvrB	40732	0.580714	1.49559	0.107598
	miscRNA81	-1.17153	0.443951	0.107666
	30429	-0.506098	0.704124	0.107761
trkA-N	30371	-0.564865	0.676019	0.107761
	61208	-0.627807	0.647159	0.10824
	10479	-0.50301	0.705633	0.108277
	60852	0.543998	1.45801	0.108277
	50321	-0.510962	0.701754	0.108852
	11935	-0.549656	0.683183	0.108852
	61100	0.499052	1.41328	0.108976
	60800	0.499606	1.41383	0.108976
	60413	0.572139	1.48673	0.109135
	20136	-0.542735	0.686468	0.109135
	60652	-0.579473	0.669208	0.109183
	10298	-0.509558	0.702438	0.109778
	miscRNA6	0.500141	1.41435	0.110616
	10341	-0.616435	0.652281	0.111027
	40104	0.568746	1.48323	0.111027
	60431	-0.544828	0.685473	0.111694
	miscRNA19	0.495327	1.40964	0.111835
	11111	0.49943	1.41365	0.112253
psbC	11994	0.494487	1.40882	0.112481
pykF2	10527	-0.527136	0.693931	0.113151
	11596	0.93029	1.90566	0.113232
	20242	0.49349	1.40785	0.11362
	60883	0.501698	1.41588	0.113622
	10717	0.521433	1.43538	0.113807
	41373	0.561996	1.47631	0.113889
	41413	-1.3162	0.401592	0.113915
hemB	11381	-0.509174	0.702625	0.113939
	40214	0.530899	1.44483	0.114553
	10751	-0.701581	0.614898	0.11456
	30398	1.37044	2.58549	0.114791
	60487	-0.542755	0.686459	0.115035
	40959	-0.69777	0.616524	0.115157
ndk	60992	-0.496845	0.708655	0.115181
	40767	-0.499661	0.707273	0.115251
	tRNA42	-1.10442	0.465089	0.115251
	miscRNA98	0.982041	1.97526	0.115455
	11138	-0.504452	0.704928	0.11574
	60552	0.493172	1.40754	0.115981
	40079	-0.53829	0.688587	0.116223
	tRNA24	-0.507709	0.703338	0.116416
	40219	0.958725	1.94359	0.116416
	40892	-0.500427	0.706898	0.116611
	12112	-0.572716	0.67235	0.116658
	12075	0.4938	1.40815	0.116658
	miscRNA127	0.49024	1.40468	0.116667
	20018	-0.607595	0.65629	0.116838
ackA	41420	-0.595769	0.661692	0.11684
	50104	-0.536343	0.689516	0.117366
sufB	11766	-0.492792	0.710649	0.117544
	30337	-0.625834	0.648045	0.118233
	11245	1.27949	2.42753	0.118233
	40038	0.507854	1.42193	0.118233
	11106	-0.504432	0.704938	0.118313
	20169	-0.521984	0.696414	0.118355
	10983	-0.597118	0.661073	0.118464
	10727	-0.715705	0.608908	0.118492
	11352	0.492764	1.40714	0.118749
intA3	10165	-0.55081	0.682637	0.119325
	40931	-0.49386	0.710122	0.119325
pyrR	60415	-0.500313	0.706953	0.119333
	40823	-0.533696	0.690783	0.119333
	41277	-0.501308	0.706466	0.119652
	40707	0.521092	1.43504	0.119659
	41148	-0.608098	0.656061	0.119659
	40164	-0.530595	0.692269	0.119659
	60366	-0.619698	0.650807	0.119804
miaA	60435	-0.60071	0.659429	0.120405
	11190	0.508566	1.42264	0.120471
	30020	-0.615814	0.652561	0.120471
	30557	0.690849	1.61423	0.121077
	50368	0.668178	1.58906	0.121077
cbbS	50349	-0.48632	0.713844	0.121077
	40800	-0.599303	0.660073	0.121077
cpcB	11553	0.48488	1.39947	0.121084
	61221	-0.570441	0.673411	0.121168
	41360	-0.499752	0.707228	0.12121
	10457	-0.485393	0.714302	0.12133
	30633	-1.11574	0.461455	0.121436
	20253	-0.57939	0.669247	0.121436
por	30670	-0.48766	0.713181	0.121544
	20049	-0.557217	0.679612	0.121699
	40095	-0.513104	0.700713	0.121947
	10539	-0.713646	0.609777	0.122059
	11265	-0.524396	0.69525	0.122654
	40671	-0.547426	0.68424	0.122756
hypF	11651	-0.791993	0.577546	0.123097
	30357	0.48368	1.39831	0.123198
	30129	-0.485103	0.714446	0.123198
	60429	0.48297	1.39762	0.123198
	30317	-0.56518	0.675871	0.123634
	10109	-0.558588	0.678966	0.123816
	10115	0.492995	1.40736	0.123968
	40614	-0.484546	0.714722	0.12412
	60596	1.51754	2.86303	0.12412
	30171	0.483029	1.39767	0.124131
arhX	10465	0.483448	1.39808	0.124184
	41257	-0.498535	0.707825	0.124916
	30409	-0.517601	0.698532	0.124916
	41044	-0.560633	0.678004	0.124921
	30289	-0.481674	0.716146	0.12504
asp8005ORF0360M	30353	-0.631381	0.645558	0.125224
	10077	-0.501628	0.706309	0.125224
	11946	-0.51267	0.700924	0.125594
	41180	1.29053	2.44618	0.126024
	11339	-0.485058	0.714468	0.126055
	41202	-0.49148	0.711295	0.126055
	40227	-0.544096	0.685821	0.126304
	61198	0.491241	1.40565	0.126313
	60645	0.479855	1.3946	0.126355
	10150	0.479474	1.39424	0.126367
coaD	20022	-0.504588	0.704862	0.127371
	30223	-1.58545	0.333221	0.127371
	miscRNA239	0.808348	1.75121	0.127795
	40260	0.516429	1.43041	0.12782
	40680	0.525293	1.43923	0.127869
	40280	-0.989253	0.503739	0.127869
	30305	2.19486	4.57845	0.127869
	61098	-0.561853	0.677432	0.127869
	60325	-0.575845	0.670893	0.127984
	60082	0.630792	1.54842	0.12799
rplS	60949	0.483127	1.39777	0.128165
	60858	-0.503182	0.705549	0.128723
	61018	0.4851	1.39968	0.129139
	60073	0.709037	1.63471	0.12917
	30099	0.476798	1.39165	0.12917
cpcA	11554	0.476306	1.39118	0.129176
	30479	-0.510903	0.701783	0.129322
	41262	0.569375	1.48388	0.129322
	60267	-1.31115	0.403001	0.129686
	41328	0.475728	1.39062	0.129686
fcl	11669	0.486045	1.4006	0.129784
	40523	1.32757	2.5098	0.129987
	60737	0.478198	1.393	0.130302
	60912	0.53808	1.45204	0.130302
	30195	-0.684107	0.622391	0.130365
	miscRNA264	0.476793	1.39165	0.130395
	20025	-0.632739	0.644951	0.130484
	60214	-0.482949	0.715514	0.130672
	40803	-0.880404	0.543215	0.130675
	11281	-0.589519	0.664564	0.130675
	60164	-0.93504	0.523028	0.13086
tuf	50070	0.474065	1.38902	0.131541
	11871	0.546009	1.46004	0.131541
	miscRNA94	0.475901	1.39079	0.131543
lpxB	41234	-0.563855	0.676492	0.131783
	41059	0.48333	1.39797	0.13206
	10041	-0.507536	0.703423	0.132104
	miscRNA38	0.499751	1.41397	0.132199
rbp3	50030	0.47316	1.38815	0.132232
	10958	-0.510506	0.701976	0.132359
	20073	-0.627941	0.647099	0.132586
	11353	0.474727	1.38966	0.133002
mscS	61013	-0.760378	0.590342	0.133213
	40388	-0.56232	0.677212	0.133337
speB	40017	0.478474	1.39327	0.133645
	10860	-0.522144	0.696336	0.133645
	41267	-0.602803	0.658473	0.133844
ddpX	60722	-0.491828	0.711124	0.13412
	60226	0.471383	1.38644	0.134132
	60078	-0.61965	0.650829	0.134489
	61110	-0.692512	0.618775	0.134545
	30494	0.485289	1.39987	0.134739
	30387	-0.4772	0.718371	0.134786
	50050	-0.776657	0.583718	0.134923
	40160	-0.540636	0.687468	0.135174
	60638	0.470069	1.38518	0.135279
	40760	0.471756	1.3868	0.135279
	20234	-0.516831	0.698905	0.135279
	11577	0.565246	1.47964	0.135398
	30299	0.472705	1.38771	0.135988
	30188	-0.596143	0.66152	0.136241
	41401	-0.519023	0.697844	0.136531
	40901	-0.503137	0.705571	0.136603
glk	41418	-0.494991	0.709566	0.136705
	20112	0.476695	1.39155	0.136785
	40202	-0.483403	0.715288	0.137045
[truncated: 4,683 more rows]

## Sheet: induced (FC>5)
MaGeID	size (aa)	MaGe gene product information	logFC	FC-batch	FDR	P2	FC-P2	FDR	P6	FC-P6	FDR	FC-P2	FDR	FC-P6	FDR
10126	89	hypothetical protein	3.34267	10.1448	3.32194e-33	3.68819	12.8901	2.23725e-23	3.00101	8.00558	2.2459e-17	12.9	2.24e-23	8	2.25e-17
10311	359	oxidoreductase domain protein	2.38771	5.23326	1.32638e-18	2.37832	5.19932	9.07473e-11	2.39728	5.26808	3.57433e-12	5.2	9.07e-11	5.3	3.57e-12
10473	50	hypothetical protein	4.11304	17.304	9.11559e-43	4.48203	22.3473	4.37666e-28	3.74799	13.4356	1.09427e-23	22.3	4.38e-28	13.4	1.09e-23
10474	50	hypothetical protein	3.82609	14.183	8.51953e-37	3.86498	14.5705	3.15157e-21	3.79444	13.8752	7.50248e-23	14.6	3.15e-21	13.9	7.5e-23
11618	177	conserved hypothetical protein - integral membrane protein - possible involved in lipid biosynthesis	2.54878	5.8514	1.32638e-18	2.73048	6.63678	8.81844e-12	2.36836	5.16354	1.68181e-10	6.6	8.82e-12	5.2	1.68e-10
11773	174	conserved hypothetical protein - lysozyme-like domain	2.48808	5.61032	0.00055716	2.90181	7.47365	0.0278428	2.07904	4.22525	0.0177488	7.5	0.0278428	4.2	0.0177488
11777	42	hypothetical protein	2.35702	5.12313	1.46729e-06	1.9107	3.7599	0.0138114	2.79028	6.91763	5.02314e-05	3.8	0.0138114	6.9	5.02e-05
30018	141	hypothetical protein - putative transposase (fragment?) - helix-turn-helix domain	3.98512	15.8358	4.68742e-35	4.3439	20.3069	2.02692e-22	3.62964	12.3774	1.10952e-18	20.3	2.03e-22	12.4	1.11e-18
30511	68	hypothetical protein	2.58876	6.01582	0.000202536	4.11883	17.3736	0.000156984	1.0755	2.10746	0.310546	17.4	0.000156984	2.1	0.310546
30621	105	hypothetical protein - transcriptional regulator-like protein	2.32689	5.01722	3.10703e-17	1.70378	3.25752	1.02518e-05	2.9567	7.76345	3.35838e-17	3.3	1.03e-05	7.8	3.36e-17
30622	83	conserved hypothetical protein (fragment) - may form one protein with _30621 - possible mutation	2.73639	6.66403	6.17823e-23	2.38311	5.2166	4.50532e-10	3.09086	8.52006	1.05259e-18	5.2	4.51e-10	8.5	1.05e-18
30648	244	putative methyltransferase	2.63164	6.19728	1.44108e-24	2.46387	5.51696	8.66429e-14	2.80023	6.9655	2.2459e-17	5.5	8.66e-14	7	2.25e-17
30649	364	conserved hypothetical protein	2.79075	6.9199	3.24847e-27	2.46806	5.53301	8.66429e-14	3.11446	8.66058	6.23945e-21	5.5	8.66e-14	8.7	6.24e-21
40595	137	conserved hypothetical protein	2.3922	5.24959	1.22998e-20	2.71786	6.57895	2.30076e-16	2.06662	4.18904	5.25882e-10	6.6	2.3e-16	4.2	5.26e-10
40597	75	tentative PatA/PatG family cyanobactin maturation protease	2.61859	6.14148	1.18963e-23	2.75089	6.73133	5.02246e-16	2.48539	5.59984	1.26857e-13	6.7	5.02e-16	5.6	1.27e-13
40599	1292	putative thiazoline oxidase/subtilisin-like protease/peptidase, PatA-like/PatG-like	2.88294	7.3765	5.3751e-27	2.96294	7.7971	2.97426e-17	2.80211	6.97461	2.76806e-16	7.8	2.97e-17	7	2.77e-16
40655	327	conserved hypothetical protein - DUF5132 domain-containing protein - transmembrane helix	2.34073	5.06559	5.32247e-20	2.79925	6.96079	1.92729e-17	1.88213	3.68619	1.60069e-08	7	1.93e-17	3.7	1.6e-08
41028	183	conserved hypothetical protein	2.5849	5.99973	3.90258e-15	2.5084	5.68988	2.31428e-07	2.65519	6.29929	2.16433e-10	5.7	2.31e-07	6.3	2.16e-10
50061	41	conserved hypothetical protein	2.58846	6.01456	0.000966339	4.67273	25.5054	1.19358e-05	0.514596	1.42859	0.741722	25.5	1.19e-05	1.4	0.741722
60604	171	conserved hypothetical protein - gene located immediately downstream of metE (60603) (Table 5)	2.45686	5.4902	1.22998e-20	2.91102	7.52152	5.60843e-17	2.00328	4.00911	3.31703e-09	7.5	5.61e-17	4	3.32e-09
60748	183	conserved hypothetical protein	2.70228	6.50831	8.53423e-26	2.91517	7.54317	1.37514e-18	2.48919	5.61464	4.88494e-14	7.5	1.38e-18	5.6	4.88e-14
60755	78	antitoxin component of a type II toxin-antitoxin (TA) system	2.47397	5.5557	1.24925e-19	2.58843	6.01443	1.31337e-12	2.35712	5.12348	1.85113e-11	6	1.31e-12	5.1	1.85e-11

## Sheet: repressed (FC>5)
MaGeID	size (aa)	MaGe gene product information		FC-batch	FDR	FDR	FC-P2	FC-P2	FDR	FC-P6	FC-P6	FDR	FC-P2	FDR	FC-P6	FDR
10459	167	putative diguanylate cyclase (fragment)	-2.77965	6.86687	0.145627	2.80187e-23	-3.10329	8.59379	2.6256e-17	-2.45258	5.47396	2.91667e-11	8.6	2.63e-17	5.5	2.92e-11
10460	105	conserved hypothetical protein	-3.56803	11.86	0.084317	5.8872e-38	-4.62201	24.6243	1.37765e-35	-2.50428	5.67366	5.43229e-13	24.6	1.38e-35	5.7	5.43e-13
10681	63	conserved hypothetical protein	-2.6218	6.15518	0.162465	3.27542e-24	-3.74104	13.371	3.74276e-28	-1.50176	2.83187	1.06045e-05	13.4	3.74e-28	2.8	1.06e-05
11649	35	conserved hypothetical protein	-2.65604	6.30301	0.158654	0.00172394	-2.04769	4.13442	0.0278428	-3.26192	9.59261	0.0526618	4.1	0.0278428	9.6	0.0526618
11807	173	conserved hypothetical protein - upstream of nrtP (_11808) and narB (_11809) (Table 5) / WD40 repeat	-3.55371	11.7428	0.0851585	2.55078e-37	-4.52713	23.0569	3.33375e-34	-2.59291	6.03316	1.74753e-13	23.1	3.33e-34	6	1.75e-13
20004	80	conserved hypothetical protein - DUF2949 domain-containing protein	-2.37366	5.18253	0.192956	2.01291e-20	-2.55198	5.8644	9.83425e-15	-2.19399	4.5757	3.64317e-11	5.9	9.83e-15	4.6	3.64e-11
20222	44	conserved hypothetical protein	-3.23387	9.40787	0.106294	0.00727388	-3.09374	8.53707	0.124329	-3.36794	10.3241	0.0607537	8.5	0.124329	10.3	0.0607537
30802	44	conserved hypothetical protein	-2.3281	5.02142	0.199147	6.28414e-05	-3.34881	10.1881	4.26326e-05	-1.29745	2.45794	0.207909	10.2	4.26e-05	2.5	0.207909
60813	84	hypothetical protein - pentapeptide repeat protein	-2.70847	6.5363	0.152992	8.32048e-26	-2.86653	7.29308	4.0956e-18	-2.5498	5.85553	1.58619e-14	7.3	4.1e-18	5.9	1.59e-14
60904	155	conserved hypothetical protein	-2.98046	7.89236	0.126705	3.24983e-28	-3.61238	12.2302	2.23725e-23	-2.34238	5.07138	4.75928e-12	12.2	2.24e-23	5.1	4.76e-12
60988	71	conserved hypothetical protein - transposase fragment	-2.45798	5.49449	0.182001	7.29965e-08	-3.18711	9.10788	4.80882e-06	-1.72727	3.31101	0.006513	9.1	4.81e-06	3.3	0.006513
